# Supplementary material for: Metallopeptidase inhibitor 1 (TIMP‐1) promotes receptor tyrosine kinase c‐Kit signaling in colorectal cancer
Source: Mol Oncol. 2019 Oct 24;13(12):2646–62. doi: 10.1002/1878-0261.12575 (PMC6887592; doi:10.1002/1878-0261.12575)
Supplement: Supplementary file 3 — Data S1. Gene expression data. [file MOL2-13-2646-s003.xlsx]

## Sheet: Sheet1
#1.2
43376	12
Probe_name	Feauture_name	CN28_196-	CN28_196+	CN28_197-	CN28_197+	CN29_196-	CN29_196+	CN29_197-	CN29_197+	CN30_196-	CN30_196+	CN30_197-	CN30_197+
	NM_207446	1813	187	1766.5	1614	1171	220	1626.5	2014	2112	2269	1406.5	1797
A_23_P100011	NM_005829	41	16.5	634	42	33	14.5	44	53	46	47	40	48
A_23_P100022	NM_014848	27.5	14	4435.5	26.5	25	14	26.5	24.5	12	31.5	18	24.5
A_23_P100056	NM_194272	25.5	11	823	27.5	16.5	11.5	18	29	12.5	29	31	25
A_23_P100074	NM_020371	2143	120	2918	1641	1652	109	2597	2223	2231	2304	2043	2022.5
A_23_P100092	NM_152455	739.5	15	937	578	549	17	681	759	853	816	606	731
A_23_P100103	NM_015289	113	16	514	142	104	14	134.5	140	132.5	138	139	165
A_23_P100111	NM_007236	212	12	543	210	139	13	174	196	252	239.5	152	217.5
A_23_P100127	NM_170589	1741.5	90	1773	1963	1862	98	1792	1845.5	2271.5	1932	1752	2235
A_23_P100133	NM_015251	167	16	359	140	153	12	148	151	190	193	131.5	152.5
A_23_P100141	NM_001193388	357	17	2510.5	295	216	20	370	361	379	414	331	467
A_23_P100156	NM_017849	100	17	581	119	91	19.5	108.5	116	125	120.5	153	134
A_23_P100177	NM_002428	62	11	619	95	70	10	88	83	74.5	76	84	92.5
A_23_P100189	NM_002761	42	14	1022	37	36.5	13	42	51.5	53.5	71.5	47	54.5
A_23_P100196	NM_005153	2686	616	2044	2341.5	2588	606	2109.5	2238	3263.5	3068.5	2207.5	2626
A_23_P100203	NM_001537	543	18	1597	384	972	18	442	572	746	821	468	560
A_23_P100220	NM_024939	8807	51	8121	10665	7020.5	54	11091	11599	10010.5	10917	9980	10636.5
A_23_P100240	NM_004062	21.5	15.5	1998	18	26	17.5	23.5	23.5	29.5	21.5	24	29
A_23_P10025	NM_006159	22.5	13	1614	25	23.5	13	18.5	28.5	22.5	23	26.5	31
A_23_P100263	NM_198390	986	36.5	3501.5	1090	1584	29	4470	5338	1108	1827	1630	1499
A_23_P100278	NM_000833	32.5	12	207	31	29	12	34	29	29.5	37	37	30
A_23_P100292	NM_178167	12721	327	10220	11544	13216	305	14177.5	14765	13447	16157.5	10632	11121.5
A_23_P100315	NM_020664	1846	119	2014	1951	1558	121.5	2093	2219.5	1814.5	2471	1804.5	1961
A_23_P100326	NM_001039476	13661.5	1205	9240	10248.5	10779	959	10897.5	12432.5	14625	15748	9649	11493
A_23_P100341	NM_014321	2665.5	137.5	3464	2404	4530	140	4689	4937	2907	3608.5	2853.5	3495
A_23_P100344	NM_014321	242	16	856.5	245.5	205	21	292.5	339	321	302	286	416
A_23_P100355	ENST00000561610	1868	868	2677	1687.5	1702.5	905	1561	1781	1836	2026	1455	1787.5
A_23_P100386	NM_152456	27.5	13	646	27.5	22	12	27	31.5	29	25	31	34
A_23_P100392	NM_007108	3188.5	1252.5	4107	1855	2573	1239	1636	1940	3386.5	4012.5	1852	2114
A_23_P100408	NM_006181	73	18	1020	77.5	66	18.5	57	62.5	68	71	49	70
A_23_P100413	NM_058219	230	20	672	215	315	15	387	414	293	293	238	298.5
A_23_P100420	NM_015144	1942	73.5	1836.5	1855	1276.5	72	2738	3034	2084	2112	1734	2714
A_23_P100441	NM_024946	551	12	501	557.5	466.5	12	612	638	653	639	511.5	551
A_23_P100455	NM_022764	348	17	489	336	307	17	407.5	405	366.5	401.5	304	395
A_23_P100469	NM_017853	133.5	15	442.5	91.5	82	17	111	120	141	122.5	77	120
A_23_P100478	NM_032188	325	105	1108	250.5	282	93	261	242	311	419	210	266.5
A_23_P100486	NM_206824	4974	110.5	4239.5	4086	3546	88	4764	5112	5492	5574.5	4002.5	4737
A_23_P100499	NM_024589	70.5	40	1730	86	61	34.5	89	73	78.5	87	76	81
A_23_P100501	NM_002134	11653	1372.5	7929	10071	6968	1516	8474	10951	11736	14853	8099.5	9762
A_23_P100517	NM_145254	350.5	12	624	276	367.5	14	290.5	288	365	380	229.5	296
A_23_P100522	AK027211	1366	19	1863	1178.5	2863	16	3110.5	3503	1139	1667	867	1255
A_23_P100539	NM_001171	43	11	315	35	38	12	43	44	43	50	41	31.5
A_23_P100556	NM_001013839	229	17	1671	328	216	12	367.5	355.5	270	289	323	409
A_23_P100576	NM_002795	4222	879.5	3693	3337.5	3828.5	579	2715	3708	5010.5	5406	2847.5	4679.5
A_23_P100583	NM_006151	33	15	1008.5	32	46	13	41	41.5	33	43	32.5	34
A_23_P100595	ENST00000584952	28	14.5	543	33	28	14	29	32	31.5	34.5	27	25.5
A_23_P10060	A_23_P10060	29	15	2083.5	28	33	14	31	28.5	30	36	29	31.5
A_23_P100602	NM_005993	202.5	13	518	215	214.5	14	341.5	345	206	261.5	204.5	251
A_23_P10062	NM_013244	20	11	902.5	22	24.5	13	15	27.5	9.5	40	21	12
A_23_P100632	NM_001002033	84107	2223	79642	75577	59416	1514	99090	115691	105518	91543	105317	117382
A_23_P100642	NM_002686	28	13	741	39.5	23.5	11	40	33.5	33.5	36	35	32.5
A_23_P100654	NM_020899	322	12	1088	399.5	371	11	583	566.5	354	397	485.5	498
A_23_P100660	NM_002615	39.5	13	1013	33	33	13	38.5	32	46.5	48	41	43.5
A_23_P100676	NM_017575	258.5	23.5	1667	282.5	200.5	28	348.5	367.5	263.5	358	223	344
A_23_P100693	NM_014877	378.5	11.5	417	372	450.5	10	363	395	428	469.5	297.5	378
A_23_P100704	NM_139033	860	154	1830	835.5	834.5	141	843	931	1025	1246.5	923	1065
A_23_P100711	NM_000304	1117	221	1369.5	965	916	182	926	1026	1324	1447.5	1041	1375
A_23_P100730	NM_003726	766	27.5	4118	1215	671	26	1015	1315.5	1000.5	1041	1030.5	1265
A_23_P100754	NM_022739	147	63.5	1452	126	109	69.5	154	155	163	125	115	170
A_23_P100764	NM_016016	6976	1080	5576	6381	4100	1085	5935	6769	7396	9353	5213	7338
A_23_P10077	NM_020376	611	216	1630	645	484	179.5	603	530	560.5	789.5	596.5	663
A_23_P100779	NM_001076683	405.5	24	1990	424.5	326	24	493	490	470	492	475	560
A_23_P100788	NM_012448	76.5	14	521	105	68	14	107.5	106.5	101	92	100	111
A_23_P100795	NM_213662	82	12	222.5	87	78.5	13	106	99	92	98.5	82	95
A_23_P100802	NM_001040431	8575	1493	7708	7731.5	9473.5	1437	8264	10512.5	9408	10022.5	8038	8880
A_23_P10081	NM_182896	59	12	214	47	48	11	59.5	51	76.5	70	46.5	60.5
A_23_P100868	NM_001033580	4716	485	4240.5	3414	3286	480	3608.5	4503	5127	5615	3866	4272
A_23_P100872	NM_002146	119	60	1181	110	91	38	98	92	113	130	111	107
A_23_P100883	NM_015355	3137	17	3589	4415	3672	18	4442.5	5175	3403	3686	3738	4191
A_23_P10091	A_23_P10091	24.5	13	2750	23	27	11	26.5	25.5	34	32.5	24	33
A_23_P100912	NM_014030	81	35.5	413	102	59.5	34.5	88	85	80.5	113.5	91	96.5
A_23_P100931	NM_014336	25	14	294	24	27	12	27	13	26	27	22.5	29
A_23_P100935	NM_014336	23	12	262	27	21.5	11	35	25	26.5	27.5	23.5	25
A_23_P100959	NM_153018	72	11	1001.5	44	33	13	20	31	13	31	31.5	12
A_23_P100963	NM_182538	322	41	982.5	588.5	270	38	594.5	629	355	416	767	613.5
A_23_P100990	NM_006771	39	12	750	33.5	32.5	11	34.5	37	39.5	51	36	38
A_23_P100991	NM_006771	20.5	13	101.5	22	17	12	22	25	23.5	25.5	11	22
A_23_P101007	NM_178493	113	15	964.5	128.5	128	14	139	145	117	123.5	112.5	101
A_23_P101013	NM_007267	539	19	1841	592.5	431.5	21	751	685	538	705	555	641
A_23_P101025	NM_001040078	47.5	12	1017	40	45	11	46	52	42	46	40	36
A_23_P101038	NM_031962	22	12	166	22	9	12	15	18	27	28.5	29	28.5
A_23_P101048	NM_031959	14	11	807	24	22	10	23	29	33	33	26	32
A_23_P101054	NM_021013	101	14	546	118	80.5	13	100.5	117.5	129	122	152	169.5
A_23_P101073	NM_003553	28	11	283	34	37	10	32.5	20	33	41	39	32.5
A_23_P101084	NM_032598	31	11	379	31	32	12	34	25	33	35.5	28.5	34.5
A_23_P101093	NM_016429	60.5	12	490	74	77	9	94	100	65.5	84	70	88.5
A_23_P101111	NM_004715	786	185	1442.5	680.5	688	128	762	795.5	753	1000	632.5	799
A_23_P101121	THC2656479	137	14	231	64.5	107	13	86	97.5	149.5	176	65	65.5
A_23_P101131	NM_002091	31	14	209	28	36	13	31	38	48.5	59	43.5	43.5
A_23_P101141	NM_017831	45	13	736	43	46	11	50	43	64	53.5	60.5	55
A_23_P101185	NM_004539	4223.5	13	3290	3701	5528	12	4703	5184.5	5194	4495.5	2718	3605
A_23_P101193	NM_001080467	4278.5	82.5	4944	3979	3282	83	5902.5	6195.5	5868	5355	4966.5	6617
A_23_P101208	NM_001914	8374	830	4005	3186	8136.5	849	3354	3824	11172.5	10877	2875	4225
A_23_P10121	NM_003012	32	12	1575	33	32	13	36	28	36	36	37	37.5
A_23_P101237	NM_031446	1431	701	2902	1182	987.5	847	1047	1371	1840	1810	924.5	1340
A_23_P101240	NM_001163922	5349	11	4184	3622	6063	12	8123	9797	5892	5752.5	4564	5455
A_23_P101246	NM_001163922	318.5	200	1494	234	249	223	210	231	327.5	393	215	222.5
A_23_P101253	NM_025040	26	12.5	1349.5	20	14.5	11	20.5	26.5	29	32.5	23	25
A_23_P101258	NM_025040	28	10.5	1100	31.5	40	12	43	44	27.5	36	27	25.5
A_23_P10127	NM_003012	23	12	626	24	29	10	26	28	32	38	19	32.5
A_23_P101272	NM_017908	2282	280	2638	2549.5	1476	293	2339	3121	2475	3686	1930	2401.5
A_23_P101281	NM_032828	992	25	2255	1226	1066.5	18.5	1281	1188	1051	1209	1110	1293.5
A_23_P101297	NM_012155	146	19	1637	129	125	25	160.5	155	137.5	186	101.5	152
A_23_P101303	NM_019121	1166	28	3788	1585	984.5	24	2231	2503	1064.5	1566.5	1730	1832.5
A_23_P101308	NM_019121	160	35	664	216.5	142.5	41	227	232	158.5	221	211	235
A_23_P101319	NM_152354	22	13	316	24.5	24	12	27	15.5	21	30	18	25
A_23_P101321	NM_199002	147	59	3759	166	185	67	117.5	152	201	234	148	174
A_23_P101332	NM_023008	3895	484	3733	2427.5	2470	426	3374.5	3460	4103	4115	2869	3289.5
A_23_P101342	NM_032885	196	13.5	2396	226.5	261	14	240	247.5	200	237.5	185	217
A_23_P10135	NM_001001349	390	149	3572.5	334.5	289	73	268	263	345.5	403.5	251.5	413
A_23_P101351	NM_024106	424	13	631	277	295.5	13	386	378	489	407	313	405.5
A_23_P101374	ENST00000310054	361	50	1755.5	438.5	260	49	332.5	373	340.5	440	333	414
A_23_P101380	NM_198540	91	13	9940.5	95.5	96	12	96	108.5	89	86	109	88
A_23_P101392	NM_024074	180	31	545.5	115	140	24.5	103	128	181	192	95.5	126
A_23_P1014	NR_026761	534	66	1321.5	629.5	615	68	623	771	767	676	734	807
A_23_P101407	NM_000064	46	14	1087	37	50	13	56	49	39.5	41	38	42
A_23_P101427	NM_145245	104	17	1892	104.5	93	18	88	105.5	83	105	92	73
A_23_P101434	NM_001277126	27.5	14	1653	29.5	27	12	32	21.5	22	29	26	28
A_23_P101461	NM_030818	5601	258	5317	4663.5	3439	177	6213	6801.5	5018	6883	4738.5	5530
A_23_P101476	NM_030824	60	17	766	45	86	13	71	87	73	83.5	47.5	63
A_23_P101480	NM_014975	118	33.5	1702	102	94	27	115	99	96	129.5	121	88
A_23_P101505	NM_144947	30	13	523	22	24.5	12	25	27	25	34	23.5	26
A_23_P101516	NM_004977	149.5	23	4111	121	100	16.5	136.5	119	124	151	103	98.5
A_23_P101521	NM_152358	26	14	346	24.5	28.5	11	17	26.5	30	14.5	27.5	28.5
A_23_P101532	NM_001015	155028	9873	127671	139394	111536	9260	155955	186965	169792	173305	145056	169235
A_23_P101551	NM_001190	2808	444	4943	3331	2123	551	4222.5	4791	3180	3148	3270	4098
A_23_P10156	NM_024591	457.5	41	2594	472	460	47	544	548.5	463	536	487	457
A_23_P101564	NM_019113	26.5	15	1011	30	35	15	33	23.5	37	41	35.5	36
A_23_P101573	NM_133498	32	16	806	28	36	14	29	28.5	37.5	42	30	35
A_23_P101615	NM_001042474	200.5	15	1065	156	156.5	14	170.5	205	216.5	200.5	138	194
A_23_P101623	NM_022103	17.5	15	681.5	22	22.5	11.5	26	29	24	14	20	20
A_23_P101636	NM_006737	20.5	14	797	21.5	27	12	24	21	28.5	26.5	24.5	21.5
A_23_P101642	NM_002842	94	21	1829	32	95	20	36	44	92	117.5	34	36
A_23_P101655	NM_004924	1824	88	2155.5	1768	1417.5	87	2150.5	2185	1512.5	1806	1697.5	1842
A_23_P101671	NM_033064	21.5	12	256	18	14	13	17.5	25	14.5	22.5	16	18
A_23_P101683	NM_001828	27.5	14	591.5	23	24	12	30	32	30	35.5	32	27
A_23_P101699	NM_032631	276	108.5	1925	253	263.5	82	287	277	309	404	249	289.5
A_23_P101707	NM_005817	1062	156	1261	1031.5	723	153	932	1034.5	817	1075	934.5	971.5
A_23_P10172	NM_013270	25	13	1868	21	25.5	12	24	22	23	27	23	26
A_23_P101737	NM_032482	207	21	956	194.5	129	19.5	218.5	218	155	252.5	165	198.5
A_23_P101742	NM_172251	3823	283	4640	3582	2841	147	3187	3974	4635	4657	3394	4527
A_23_P101759	NM_002034	219	17.5	1172	130	175	15	145	176	209	272.5	112.5	146
A_23_P101761	NM_032551	544	333	2401	534	734.5	320	1927	1620.5	532.5	873	933	601
A_23_P101774	NM_000453	43.5	15	3887.5	41.5	46	15	41	39	33	41.5	39	43.5
A_23_P101783	NM_005535	56.5	14	448	66	48	13.5	49.5	55	53	61	57.5	37
A_23_P101796	NM_033025	47	12	581	40	30	12	52	57.5	52	56	48.5	53
A_23_P101806	NM_182983	39	16	1775	33.5	32	18	28	32.5	34	40	35.5	29.5
A_23_P101811	NM_021030	84.5	12.5	1922	82	136.5	12	92.5	116	120	98	83	111.5
A_23_P10182	NM_003500	31.5	16	1203	31	32	14	30	36.5	24.5	33	34	31
A_23_P101829	NM_004720	186.5	18	1152	171.5	134.5	15	170	184	188	197	171	205
A_23_P101871	NM_024907	26	14.5	389	25	18	14.5	25.5	25	25	30.5	26	30.5
A_23_P101893	NM_032447	103	16.5	802	89	129	15	156.5	152	158	159.5	149	141
A_23_P101905	NM_005883	179	91	623	94	137	73.5	78.5	91.5	163	236	86	82
A_23_P101908	NM_005883	117	20	525	84	107	20	84	77.5	110	154	78.5	70
A_23_P10194	NM_201575	3658	202	1753	1034	2674	196.5	1048.5	1332	3271.5	4506	870.5	1061
A_23_P101943	NM_012097	1186.5	13	3063	1202	832.5	16	1231.5	1268	1486	1186.5	1523	1464
A_23_P101950	NM_005917	25810	47.5	18613	22888	31518	35.5	22979.5	26894	38529	31425	21844	32076.5
A_23_P101960	NM_006887	1207.5	12.5	1514	1481.5	933	14	1502	1684	1351.5	1278	1324.5	1511
A_23_P101972	NM_144575	59	13	656	49	74	15	86	94.5	52	70.5	65.5	51.5
A_23_P101992	NM_006770	42	14	1985	35	38	13	36.5	34	35	42.5	31.5	32
A_23_P102000	NM_001008540	26	11	345	23.5	16.5	12	34	23.5	29.5	25	21.5	19.5
A_23_P102000	NM_001008540	23.5	11	390	30	28.5	11	28	24	32	24.5	28	30
A_23_P102000	NM_001008540	19.5	11	329	20.5	28	13	27	23	21.5	34	22.5	25.5
A_23_P102000	NM_001008540	20.5	10	354	24.5	25	12	13	24.5	27.5	24	21.5	28.5
A_23_P102000	NM_001008540	20.5	12	361	29	28	11	23.5	13.5	26.5	28	29.5	22.5
A_23_P102000	NM_001008540	20	13	331.5	15.5	17.5	12	9.5	22.5	25.5	27.5	26.5	17
A_23_P102000	NM_001008540	21	12.5	312.5	23	23.5	11	12	20	25	29	25.5	23
A_23_P102000	NM_001008540	11	13	312.5	16.5	19	11	14.5	25.5	27	23	17	21
A_23_P102000	NM_001008540	20	12	312	23	22	13	26.5	23.5	24	29.5	24.5	20
A_23_P102000	NM_001008540	18.5	14	313	22	14	11	15	27	22.5	18	23	21
A_23_P102017	ENST00000397283	23.5	11	805	25	42	11	14	27.5	23.5	24.5	27	30
A_23_P102037	NM_025147	72	14	303.5	65.5	76	12.5	66.5	60	87	73	59.5	70.5
A_23_P102058	NM_002381	19.5	12	74	20	24.5	11	26.5	28.5	16.5	28	14	23.5
A_23_P10206	NM_005328	26	11	99	26	27.5	10.5	12	16	31	31	28.5	28.5
A_23_P102060	NM_006751	2108	24	2446	2407	1947	14	2455.5	2622	2573	2252.5	2190	2870
A_23_P102071	AK027315	1180.5	21	1880.5	702	831	16.5	815	944	1463	1322	802	1083
A_23_P102083	NM_033030	12.5	12	647.5	20	19	12	22	15	24.5	22	19.5	25.5
A_23_P102109	NM_006000	8359	553	13320	8296.5	10227.5	307	8070.5	11196	10413	10352	9188.5	11012
A_23_P10211	NM_052885	31	11	450	25	34	11	39	35.5	47.5	60	46	48
A_23_P102113	NM_025216	281	38.5	486	303	222	52.5	353	421	339	384	302	384
A_23_P102117	NM_025216	92	18.5	1091.5	126.5	79	15	120.5	125	113	130	97.5	122
A_23_P102122	NM_152862	30892	3903	34041	35823	28452.5	2806	31885	34259	34732	33957	38035	35046
A_23_P102160	NM_001170792	152	13	668.5	158	151	13	184.5	207	229	198	166	226.5
A_23_P102172	NM_173077	33.5	15	247	18.5	43	15	29	25.5	27.5	45	24	31.5
A_23_P102183	L48692	2803.5	122	1636.5	1483	3112.5	102	1578	1886.5	3390.5	2777	1510	1923
A_23_P102192	NM_145686	602	19	1418	603	501	19.5	764.5	750	805	661	704	880
A_23_P102202	NM_000179	1708	211	2041	1442.5	1235.5	192	1475	1400	1448	1703	1342.5	1416.5
A_23_P102235	NM_003096	11853	27	8282	10543	14893	32	11141.5	14276.5	16541.5	14950	8588	13303.5
A_23_P102242	NM_022826	392.5	13	1718	349.5	294	12	370	355	564.5	353.5	293	496
A_23_P102258	NM_053050	8499.5	1559.5	7590.5	7795.5	8907	1694	8842	10888	9878	12969.5	8362	9456
A_23_P102262	NM_014763	8621	313	6208.5	6907	6450	171	7346	8302.5	10602	9407.5	6757.5	7884.5
A_23_P102278	NM_020868	20	11	95.5	26.5	17	10	19.5	26	25	27.5	20	27.5
A_23_P102286	NM_000233	23.5	12	124	27.5	26.5	10	24.5	13.5	21	28	23	27
A_23_P10232	NM_017935	51.5	12	208	53	38	9	56	56	57	46.5	46	61.5
A_23_P102320	NM_138285	1454	28	1721.5	1283	1389.5	34	1226	1396	2129.5	1564	1774	1705
A_23_P102331	NM_002976	17.5	12	102.5	19	19.5	10	22	19.5	27.5	22	29	23.5
A_23_P102351	NM_004854	26	14	5733	30	29	13	22.5	30	30.5	34.5	32	28.5
A_23_P102364	NM_019850	36	13	3518	58.5	37	10.5	68	66	48	45	66	79
A_23_P102391	NM_014585	33	12	168	27.5	20	10	23	23	37	37.5	27.5	35.5
A_23_P102404	NM_006429	41526	1666	27435	24841.5	28358	1543	32304.5	38367	36810	46838	19812	35163.5
A_23_P102412	NM_019091	268	12	336.5	295.5	295	10	387	412	374.5	271	282	365
A_23_P102420	NM_006430	106732	721.5	84354	83097	108664	801	99003	117702	138363	112784	97646.5	105871
A_23_P102439	NM_001002036	215	29	1011	201	254	27	231	269.5	217.5	230	215	162
A_23_P102454	NM_016133	521.5	50.5	671	409	457.5	49	612	653	721	511	487	633
A_23_P102462	NM_153214	33.5	13	1091	33	24	12	27.5	34.5	32	37	36	41
A_23_P102471	NM_000251	2991	78	2563	2288	2571.5	104	2989	3325	3745.5	3079.5	2764	3120.5
A_23_P102471	NM_000251	3015	92	2806	2409.5	2480.5	94.5	3059	3490	3893	3457	3013	3361
A_23_P102471	NM_000251	2632	75	2885.5	2234	2399.5	51	2975	3098	3592	3055	3045.5	3120
A_23_P102471	NM_000251	3218.5	45	2649	2649	2452	49.5	3188	3748	4371.5	3876	2976	3460
A_23_P102471	NM_000251	3212	62	2921	2663	2798.5	60	3436.5	3836	4429	4124	3187	3675.5
A_23_P102471	NM_000251	3923	48	2638	3170.5	2609	62	3578.5	4669	5761	5082	3263.5	4468
A_23_P102471	NM_000251	3251	56	2507.5	2485	2434	62	3103.5	3992	4786.5	3955.5	3094	3861
A_23_P102471	NM_000251	3111	38.5	2606	2055	2160	45	3402	4067	5115.5	3385	3269	4449
A_23_P102471	NM_000251	2427.5	31.5	2384	1970.5	2127	40.5	2616.5	2974	3887.5	3138	3058	3388
A_23_P102471	NM_000251	2261	79	2160.5	1914	2115	64	2239	2468.5	3402	2929	2586.5	3235
A_23_P102481	NM_005214	25.5	14	1386	28.5	30	14.5	33	31	35.5	34	36	37.5
A_23_P102494	NM_017877	436	249	1136	405	347	235	318	335	432	492	339	363
A_23_P102508	NM_021095	751	21	570.5	508	494.5	21	595	588.5	865.5	911	365	555
A_23_P102517	NM_002601	152	15	354.5	122	112	13	155	135	178	146	98	169
A_23_P102523	NM_003128	918	79	2504	1402	847.5	58	1625	1396	983	984	1570	1809.5
A_23_P102542	NM_203437	1360	12	1377.5	1961	1296	12	1937.5	2397.5	1789	1575	1290	2048
A_23_P102551	NM_005434	154	12	260	176.5	96	11	117.5	147.5	201	185	138	179.5
A_23_P102571	NM_020062	12493	2255	13927	16614	10031.5	2176	17030.5	17792.5	15009	16879	23940	19776
A_23_P102575	NM_020062	2399.5	697.5	3146.5	2977	1889	648	3030	3166	2761	3225.5	3254	3470
A_23_P102582	NM_018840	12916	109	11861	11524	9803	80	14519	14836	16782	14862	13918	15398
A_23_P102607	ENST00000373222	39.5	14	2404	34	38	12	45.5	49	56.5	39.5	33	38.5
A_23_P102611	NM_003881	27.5	15	1817	26	27	13	34	22	32	33	26.5	29
A_23_P102622	NM_003833	90	29.5	911	74.5	63.5	26	85	86.5	69	96	78	67
A_23_P102634	NM_080827	19.5	13	477	21.5	26	14	25	22.5	35	30.5	34	28.5
A_23_P102681	NR_125359	26	14	2158.5	25.5	30	13	27.5	28.5	32.5	33	35	28.5
A_23_P102694	NM_080831	43	17	253	35	48	16	37	42.5	34	43	34.5	34.5
A_23_P102706	NM_014723	49	18	604	49.5	52	18	50	51	62	73	45	54
A_23_P102731	NM_175839	255.5	14	368	275.5	215	13.5	311	358	279.5	395	367.5	328.5
A_23_P102743	NM_015939	346	31	858	299.5	324	39	311	309.5	439	367	335	367.5
A_23_P102759	NM_014962	49	13	362	39.5	56	14	41.5	32.5	67	56	43	44
A_23_P102769	NM_052865	677	193.5	1122	680.5	780.5	98	594	645	919	894.5	679	846
A_23_P102770	NM_016100	1769	14	1393	1397	1489	13	2312	2300	2273	2259	1646	2294
A_23_P102816	ENST00000565928	83	16	680.5	100	156.5	12	168	180	100	97	91	100
A_23_P102832	NM_007186	621	161.5	1500.5	689.5	484	174	816	870	627.5	925	680	724
A_23_P102842	NM_021100	1724	24	1658	1414	1136	22	2315	2502.5	2198	2000	1637	2274
A_23_P102864	NM_002772	23.5	14	2129.5	30	27.5	14	21	32	30	31	18	30.5
A_23_P102876	NM_006585	5262.5	21.5	5684	5422.5	5631.5	22.5	7606.5	9559	7099	6652	6848	8205
A_23_P102884	NM_203446	70	13	309	67	73	13.5	69	65	78	97	70	79
A_23_P102890	NM_032476	12466	416	10896	13110	13164.5	321	12956	15642.5	13748	13572	10066	12479
A_23_P1029	NM_017459	31	12	1446.5	27.5	36	14	32.5	35	35	32.5	35	36
A_23_P10291	NM_001910	51	13	905	51	76.5	12	66	58.5	59	65	58.5	62
A_23_P102917	NM_033171	29	13	545	29.5	29	11.5	29	24	27.5	29	30	22
A_23_P102919	NM_033171	19.5	13	256	28	29	12	26.5	18	29.5	24.5	29.5	31.5
A_23_P102925	NM_005049	1503	562	2636	1178	1382	373.5	1617	1625	1605	1832	1235.5	1622
A_23_P102937	NM_006936	1597.5	15	1324	1109	1684	13	1610	1737	1948	2124	1122	1906.5
A_23_P102950	NM_080860	184	15	509	136	199	13	166.5	166.5	235	262	145	152
A_23_P102965	NM_015367	999.5	39	1450	1207	1088	28	914	857	1118	1150	829	1089.5
A_23_P102973	NM_022719	688	182	1063	658	519	171	739.5	736	738	911	767.5	796.5
A_23_P102988	NM_006440	40.5	14	1873	48	33	16	44	53	48.5	79.5	41	49.5
A_23_P102994	NM_058004	645	93	2844	635	605	115	802.5	782	556.5	875	457	748.5
A_23_P103011	NM_004914	332.5	15	1243	255	236	19	249	314	401	424.5	300	332.5
A_23_P103034	NM_001886	25	14	483	19	24	14	17.5	29	29.5	35	25.5	24.5
A_23_P103041	NM_152236	62.5	24.5	2371.5	64	64	19	67	58	78	84.5	58.5	64
A_23_P10305	NM_175859	105	12	567	107	130.5	13	114	109	142.5	135	105.5	127.5
A_23_P103062	NM_152267	121	13	1184	126	146.5	12	147	188.5	143	173	109	159
A_23_P103070	NM_003405	2582	15.5	2268	1728	1573	18	2542	2713.5	3158	2424	2272	2926.5
A_23_P103084	NM_005488	107	18	886	136.5	93.5	17	132	118.5	136	144	143	155.5
A_23_P103099	NM_001031695	167	14	556	171	165	14.5	199.5	170.5	200	225	151	204
A_23_P103104	NM_002405	45.5	11	225	37.5	41	11	53.5	41	58	78.5	46	55
A_23_P103110	NM_012323	257	32	1290	256.5	229	23	165.5	173.5	221	249	193	219
A_23_P103120	NM_004286	2941	489	4163	4196	2962	505	4496	4669.5	3015	3615	4094.5	4188
A_23_P103131	NM_019008	2124	13.5	1633.5	1243	1574.5	11	1943	1875	2902	2017.5	1662	2150
A_23_P103149	NM_001098	8259	34	6810.5	7361.5	5632	34	8674	10012	8730.5	9099.5	7284	8696
A_23_P103172	NM_138467	2762	207.5	3184	2234.5	2341	208	2530	3023.5	3824.5	3372	2949	3238.5
A_23_P103180	NM_138467	2406	22.5	2415.5	2198	3790	22	2196	2860.5	2825	2760	1799	2199.5
A_23_P103201	NM_017761	877	15	898	719	606	15.5	912	944	1113	936	771	1125
A_23_P103226	NM_001441	54	16	522	76	50	13	79	68	49	65	69.5	71
A_23_P103232	NM_017823	11683	86.5	9487.5	8173.5	10191.5	76.5	9507	10825	14589	13380	9189	9827
A_23_P103248	NM_145167	759.5	14	667.5	655	489.5	13	635	721.5	817	879	453	720
A_23_P103256	NM_021023	26	13	630	26	26	12	26	31	21	23	25.5	30
A_23_P103269	AF242772	24	12.5	765.5	23.5	26	11	26	27.5	20	31.5	31	20.5
A_23_P103276	NM_138417	164	13	295	165	218	10	204	235	182	197	165.5	183
A_23_P103282	NM_004872	5298	474.5	7039.5	6504	4564	231.5	6681.5	8212	7429	5782	6787	7931
A_23_P103310	NM_002963	37.5	15	1341.5	30.5	42	13	38	40	40.5	43	36	37
A_23_P103315	NM_178348	10341	47.5	8977.5	9849	17663	48	20052	25408	11943.5	13312.5	10875.5	12088
A_23_P103328	NM_198714	16.5	12	162	23	12	12	17	30	28.5	13	19.5	31
A_23_P103334	NM_172071	574	13	613	515	448	14	532	596	749	652	504	843
A_23_P103349	NM_022375	26	11	418	24.5	24	13	29	29	28	31	29.5	32
A_23_P103361	NM_005356	31.5	15	736	31	43	12	41	36.5	39	40	35.5	37
A_23_P103361	NM_005356	30.5	12	735	31	33.5	13	39.5	36	40.5	50	41.5	38
A_23_P103361	NM_005356	32.5	12	765	34	46	14	49	38	42	45	41.5	39
A_23_P103361	NM_005356	29	14	727.5	34.5	35.5	10	39	38	44	44.5	44	38.5
A_23_P103361	NM_005356	35	13	712.5	25.5	39	13	35	33.5	39	47	36	37.5
A_23_P103361	NM_005356	32.5	14	705.5	29	28	14	40	34	43	40.5	41	43
A_23_P103361	NM_005356	35	12	726	29	38	11	31	39	39.5	44	40.5	35.5
A_23_P103361	NM_005356	31.5	12.5	826	28	35.5	11	37	34.5	35	41	36	34
A_23_P103361	NM_005356	35	13	715	31	31	13	33.5	28.5	36.5	34	35	33
A_23_P103361	NM_005356	32	15	778.5	36	32.5	14	36.5	31	33	40	35	39
A_23_P103371	NM_052998	32	14	1129.5	33.5	31.5	12.5	31	38	37	40	31	35
A_23_P103398	NM_000447	1993	21	2229	1919.5	1510	28	2024	2362.5	2392.5	2705	2326	2393.5
A_23_P103405	AK023086	37	12	544.5	41.5	41.5	12	37	43.5	51.5	50	35.5	48.5
A_23_P103414	NM_016258	6099	14	5041	5161	4559	17	5760.5	6624	7410	6256	5283	6153
A_23_P103424	NM_033345	23.5	14	1309.5	23.5	20	12	24.5	29	23.5	33	29	24
A_23_P103433	NM_145047	444	29	1289	434	407	26	426	480	538	607	414.5	466
A_23_P103442	NM_022756	2030	22	2022	1658	1279.5	23	2018	2372	2696	2375.5	1734	2419
A_23_P103454	NM_032264	4898	126	5684.5	3664.5	4346.5	111	5492	4976	4964	6091.5	4105.5	5618
A_23_P103465	NM_000929	42	10	551	43.5	43	11	49	36.5	51	61	52	59
A_23_P103476	NM_013319	2237	43	2166	2203	2171	48.5	1746	2085	2394	2477.5	1841	2004.5
A_23_P103486	NM_000775	3208.5	390	2860	3367	3691	417	3417.5	4293	3936	4441	2990	3435
A_23_P103496	NM_052941	16	14.5	1945	27.5	28	13	24	30.5	23	21.5	19.5	26.5
A_23_P103503	NM_002393	337.5	32	820.5	454	300	29	440.5	455	445	428	423	497
A_23_P103511	NM_001085375	868	14	2876.5	1434	1336	14	1268	1410	994.5	981	1024	1374.5
A_23_P103522	NM_000655	28.5	14	290	22.5	29.5	13	23	25.5	22.5	29	21.5	25.5
A_23_P103532	NM_001267609	121	27	1979	104	134	20	140	135	115	138	112	98
A_23_P10356	ENST00000437154	24	11	200.5	34.5	23.5	10	29	17.5	26.5	26.5	25	29
A_23_P103561	NM_020443	72	18	1358	80	79	15	103	96	67	87	76	71
A_23_P103571	NM_006699	502.5	47	2035	793	568.5	62	668	679	723	650.5	654.5	975
A_23_P103588	NM_005518	25	11	212	25	22.5	13	33	53.5	31.5	38	38	35
A_23_P103601	NM_020379	125	13	731	234	141	12.5	314	331	135	144.5	163.5	238
A_23_P103617	NM_003568	637	13	752.5	671	580.5	11	871	1002	717	770	638	635
A_23_P103628	NM_018072	2015	20	1844	1680	2156	23	1980	2232.5	2674	2616	1371	2086
A_23_P103631	NM_006824	33894	1313	24870.5	27641	31949	861.5	31090	33909	36386	38164	27774	30060
A_23_P103661	NM_139118	1826	59	2307	2009	2329	62.5	2822	3068	2102.5	2717	1964	2388
A_23_P103672	NM_006617	37	11	723	31.5	43	13	51	44	44	53	41	39.5
A_23_P103690	NM_006589	787	42	2823	792.5	824	34.5	830	1010	882.5	1071	714	941.5
A_23_P103698	NM_014017	1992.5	1173.5	2148	2020.5	1964.5	1308.5	2084	2540	2067	2894	1792.5	2530.5
A_23_P103703	NM_014424	12	14	325	19.5	23	13	12	25	28	28	27	20
A_23_P103720	NM_024758	654	47	943.5	669	700	46	660	758	670	769.5	590	706
A_23_P10374	NM_014925	489	35.5	914	718.5	347	26	801	817	510	533	546.5	703
A_23_P103743	AF118066	69.5	13	855	65.5	54.5	13	82	74	71	78	86.5	86
A_23_P103756	NM_002557	152	36	967	211.5	136	38	218	228	132	192	171	203
A_23_P103765	NM_002001	28.5	12	528.5	23	24	12	29.5	22.5	30.5	23	23.5	30
A_23_P103775	NM_032270	63	13	518	68.5	68	12	74	75.5	77	70	64	83
A_23_P103787	NM_198268	957	109	1673	1195	1074	28	1001	876.5	1085.5	1084	778.5	1115
A_23_P103795	NM_138959	563	130	1368	739	500	122	912	1007	734	742	819	1075
A_23_P1038	NM_006618	51	17	416	41.5	52	14.5	41	42	55	58.5	38	45
A_23_P103803	NM_052939	32.5	14	853.5	18.5	22.5	12	27.5	24	24	22.5	32	26
A_23_P103812	NM_199051	27	10	314	28	27.5	11	26	18	26.5	28.5	30	28
A_23_P103824	NM_001198773	1349	25	2862	1053	1068	29	1325	1402	1665	1436	1034	1442
A_23_P103837	NM_001287815	603	53.5	1256.5	532.5	470	67.5	658	718.5	666	792.5	466	674
A_23_P10385	NM_016448	1209	20	1381	1189	1189	25	1156	1251	1449.5	1360	1212	1301
A_23_P10385	NM_016448	1202	22	1595.5	1206	1152.5	21.5	1275.5	1288	1543	1310	1357	1335
A_23_P10385	NM_016448	1459.5	27.5	1639	1394	1327	48	1395	1550	1791.5	1469	1622	1517.5
A_23_P10385	NM_016448	1326.5	20	1426	1270.5	1124.5	15	1321	1448	1666	1381	1299	1361
A_23_P10385	NM_016448	1516	20	1636	1285	1173	19	1420.5	1564.5	1851	1446	1458.5	1573.5
A_23_P10385	NM_016448	1453	21	1627.5	1403.5	1187.5	16	1458	1561.5	1755.5	1448	1492	1566.5
A_23_P10385	NM_016448	1516	16	1642	1575	1306	17	1435	1666.5	1897.5	1685	1571	1653
A_23_P10385	NM_016448	1875	17	1636	1508	1248	16	1649.5	1962	2334	1797	1583.5	1970.5
A_23_P10385	NM_016448	1832.5	17	1536	1208	1087	17	1635	1972.5	2391	1786	1598.5	1951
A_23_P10385	NM_016448	1535.5	17	1576	1172	1123	15	1632	1713	2177	1545	1655	1957
A_23_P103864	NM_024525	218	12	381	263	272	11	306	324.5	278	310.5	205	284
A_23_P103877	NM_001010847	31	11.5	761.5	28.5	34	12	38	32	37	38.5	30	29
A_23_P103885	NM_017900	20115	13623	19728	18947	17647	12931	17951.5	21702	22410	27442.5	23237	24111.5
A_23_P103897	ENST00000431031	36	13	832	31.5	37	13	34	37	41	43.5	39	37.5
A_23_P103905	NM_016406	805.5	176	3698	814	1001	157	757	797.5	837	964	597.5	775
A_23_P10391	NM_000393	49.5	13.5	299	38	38	14	49.5	47	51	59	41.5	42.5
A_23_P103919	NM_003779	1508	14	1563.5	1299	1308	16	1484	1740	1693	2129	1302	1698
A_23_P103923	NM_014864	204	38	1504	238	187	30	215	197.5	279	238	296	266.5
A_23_P103932	NM_001042747	31.5	11	398.5	33	32	11	39.5	33	35	39	37	34
A_23_P103942	NM_018198	2097	62	1625.5	1184	1424.5	66.5	1968	2215.5	2420	2729	1607.5	1937
A_23_P103951	A_23_P103951	812	14	785	576.5	522	13	696	850	950	730	552	781
A_23_P103968	NM_012067	1078	19	2130.5	802.5	897	15	1200	1160.5	1175	1201.5	693	1217.5
A_23_P103971	NM_178134	17	12	245	26	24.5	10	14	26.5	29	24.5	26.5	25
A_23_P103981	NM_001040874	10651	932	8438	8445	7742	641.5	8147	9720	14161	12549	10626	10999
A_23_P103996	NM_002061	644	13	1154	453	639	12	661	683	814	740	592	819
A_23_P10401	NM_002718	32	15	534	37	55.5	12	37	38.5	40	44.5	47	38
A_23_P104012	THC2478726	26	14	181	24.5	33	12	29	19	29	29	29.5	30
A_23_P104022	NM_052965	1218.5	31	3438	937	1433	27.5	1282	1524	1873	1255.5	1098	1609
A_23_P104025	NM_052965	279	15	247	202.5	274.5	13	230	280	363	320.5	208	314
A_23_P104046	NM_006085	288.5	15	745.5	210.5	353.5	18	251	235.5	412	414	234	265.5
A_23_P104054	NM_016227	2407.5	67	2361	2319	1695	43	2884	2780.5	2674.5	2670.5	2726.5	3302
A_23_P104065	NM_012405	1521.5	13	1551.5	980	1254	11	1863	1508	1438.5	1648	975	1555.5
A_23_P104073	NM_002960	43.5	12	894	60	38	14	73	56.5	51	68.5	54.5	56
A_23_P104086	NM_014675	120	24.5	1306	123.5	168.5	27	135.5	137	120	139.5	108	102
A_23_P104098	NM_177402	47	19	3694	42.5	58	15	61.5	63	56	62	52.5	58
A_23_P104109	NM_012424	322	15.5	590	266	328.5	13.5	289	314.5	389.5	347.5	262	294
A_23_P104116	NM_005105	43044	4795	30386.5	36331	44692	4724.5	39548	49627	50429	54311	38047	42170
A_23_P104138	NM_178549	50	12	1566	39	83	14	57	50	57.5	69.5	58	52
A_23_P104146	NM_005095	596	15	766	734.5	705.5	13	682.5	704	755.5	671	548	682
A_23_P104151	NM_016486	479	24	1055	703	434.5	25	786	741.5	572.5	610.5	776.5	919.5
A_23_P104188	NM_004433	1139	544.5	3123	1380	956	532	1338	1227.5	778	1046.5	703	961
A_23_P104193	NM_133376	2999	248	4461	4197	3456	77.5	4703	4129.5	3961	3153	4899	5503
A_23_P104199	NM_133376	461	191	1160	613	482.5	206.5	705	655	560	517	687	797
A_23_P104199	NM_133376	482	192	1187	643	455	205.5	685	678	556	539	725	838
A_23_P104199	NM_133376	508	235	1262	676.5	510	263.5	781	725.5	648.5	602.5	826	939
A_23_P104199	NM_133376	672.5	167	1227	928	533.5	153	866	933	875	846	855	1205.5
A_23_P104199	NM_133376	668	151	1224	768.5	492	145	889	917	851	696.5	904	1206
A_23_P104199	NM_133376	541	164	1209.5	744	526.5	175	782	793	744	677	839	1025.5
A_23_P104199	NM_133376	658.5	145	1186.5	842	497	163.5	886	922	868.5	715.5	900.5	1237
A_23_P104199	NM_133376	444	200	1134	607.5	447	194	703	612	570	563	746.5	891
A_23_P104199	NM_133376	458	148	1146.5	564	428	130	763.5	721	641	551.5	907	999
A_23_P104199	NM_133376	409	243	1084.5	543.5	412.5	208.5	568	576	565.5	510	699.5	829
A_23_P104201	NM_139312	8809.5	15	5808	6730	7914.5	13	8670	10783	11167	9285	6650	8636
A_23_P104224	NM_138933	26	14	329.5	29	33	12	30.5	29	27.5	33	26.5	31
A_23_P104237	NM_020918	53	14	695	56	74	12	66.5	63	85	70.5	49	69
A_23_P104252	NM_030569	27	10	138	21	19	11	19	28	30.5	32.5	23.5	26.5
A_23_P104275	NM_213606	20	11	466.5	20.5	31	11	32	28	48	32.5	37	40
A_23_P104282	NM_018121	137	14.5	2920.5	115.5	131	12	118.5	132	151	142	93	124.5
A_23_P104295	NM_022039	71	17	742	87.5	73	18.5	102.5	91	95	113	96	101.5
A_23_P1043	NM_018265	2243	98.5	2078	2214	1339	77	2114	2629	2152	2605	1527	2516
A_23_P104318	NM_019058	1143	15	1930	929	1713	18	2601	3038.5	1712.5	2096.5	920	1537
A_23_P104323	NM_002412	1114	262	1842.5	1178.5	925	232.5	1245	1273	733.5	1106	748	1234
A_23_P104335	U79304	19.5	12	223.5	22.5	28.5	12.5	22.5	25	24	25.5	24	24.5
A_23_P104346	NM_005028	895	38.5	1707	1091	1115.5	40.5	973	1052	1004	1147	852.5	997
A_23_P104351	NM_207009	2456	31	3056	3250	2244	23	3132	3326	3521	2815	3454	3950
A_23_P104362	NM_004092	11260	212	9166	9616	9968	221	11399	13613	12788	14364.5	10542	14002
A_23_P104372	NM_015190	8198	13	8729	8357	6995.5	14	13413	12337	11723	10862	13268.5	13176
A_23_P104387	NM_014394	3095	96.5	2861	2889	3803	99	3447.5	4078	3779.5	3768	2785	3192
A_23_P104413	NM_001293798	25420	15826	41509	27581	26300.5	13553	38966.5	35425	27313	39727	40060.5	30879.5
A_23_P10442	NM_080597	1153	100	1783	1326	1027	109	1600	1579	1407	1336	1410	1664
A_23_P104438	NM_032578	29	13	721	22	23.5	11	22.5	28.5	31.5	31	31	27
A_23_P104445	NM_152309	28	13	198	24.5	28.5	12	29.5	24	33.5	25	28	33
A_23_P104451	NM_024045	2088	15	1866	2272	2178	13	2293.5	2947	2370.5	2691	1900.5	2253
A_23_P104464	NM_000698	22	11.5	280.5	28.5	24.5	11	29	18	32.5	28	29	30
A_23_P104471	NM_001007271	49	11	665	39	45	12	39.5	41	54	60	39	43
A_23_P104484	NM_181745	85	19	189	67	77	22	76	69	81	95.5	57.5	75.5
A_23_P104493	NM_001015880	819	99	1309.5	527	670	47.5	741	671	1026	869.5	526	860
A_23_P104509	NM_014661	88	19	286	80	79	15	81	81.5	85	101	75	64
A_23_P104522	NM_006393	510.5	12	418	443	356	11	503	552	569	537	327	475
A_23_P104555	NM_020349	94	20	2665	52	88	17	52	66.5	100	117	60	69.5
A_23_P104563	NM_001031847	125	32	1327.5	448.5	135.5	29.5	335	376.5	165	181	380	475.5
A_23_P104579	NM_005851	730	250	2872.5	704.5	695.5	305.5	682	712.5	657	820.5	539	605
A_23_P10458	NM_018280	28	13	636	23	29	13	30.5	29	33	34	34	29
A_23_P104583	NM_020441	245.5	82.5	2167	295	293	76	284.5	280.5	314	326	284	312
A_23_P104594	NM_021920	45	15	378	47	43	13	46.5	52	53.5	54	52	52.5
A_23_P104607	NM_002804	2011.5	549	3421	1505	1942.5	384.5	1801.5	1724.5	1474	2147	1185	1814.5
A_23_P104617	NM_152312	655.5	247	1772	864	528.5	216	858	868	721.5	1018	863	856
A_23_P104624	NM_015036	3755.5	206	5878	3300	3132.5	171	4371.5	5270	4623	4118.5	4185.5	4646.5
A_23_P10463	NM_004552	23704.5	93	17581	21086	25355	44	20815	27393	31197	33861	24354	25826
A_23_P104641	NM_013265	4251	217	4791	5050	3528	969	5234	5745	4554	5771.5	5955.5	5726
A_23_P104651	NM_080668	8643	99	6614	7903	8010.5	55	8899	9321	10275	10979	8482	9416
A_23_P104676	NM_005877	6471	34	4936	4576	5408	29	5256	5643	6221	7621	3941	4706.5
A_23_P104689	NM_021975	401.5	13	423	333	330	11	494.5	389	431.5	508.5	316	461
A_23_P104689	NM_021975	476	12	459.5	387	350	11	502	448.5	537	566.5	330	536
A_23_P104689	NM_021975	581	11	502	464	373.5	11	551.5	558	673	759	343	632
A_23_P104689	NM_021975	450	12	436.5	383	348	11	533.5	456.5	567	608	348.5	533.5
A_23_P104689	NM_021975	489	11	463	390	352.5	12	511	453.5	591	640.5	345	535.5
A_23_P104689	NM_021975	494	11	482	401	361	13	529	481	555	603	345.5	561
A_23_P104689	NM_021975	523.5	11	494	379	377.5	11	557	487	604.5	595.5	348	581.5
A_23_P104689	NM_021975	443.5	13	434	366	368	12	474.5	464	507	570	355	559
A_23_P104689	NM_021975	532	13	488	311	322	11	580	506	613.5	607	350	600
A_23_P104689	NM_021975	499	13	437.5	344	320	12	528	472	571	581	357	570
A_23_P104692	NM_145065	704.5	181.5	4561.5	1020	710	165	1114	1240.5	896	1171	1481.5	1412
A_23_P104705	NM_001532	101	15	658.5	117.5	88.5	11	122	109	105	137	110	130
A_23_P104734	NM_152713	2553	425.5	3952	2269.5	2591	102	2362	2652	2873	3033	1944	2643.5
A_23_P104741	NM_032531	102.5	36	1016	77	61.5	36	74	81	94	123.5	66	84
A_23_P104762	NM_006106	1735	54	1815.5	2340	2121	62	2233.5	2339.5	2452	2410	2182	2708
A_23_P104798	NM_001562	422.5	25	572	351	355	22	361	340	389	364	299	433
A_23_P104798	NM_001562	470.5	25	716	344	345	24	399	392	439.5	392	353	532
A_23_P104798	NM_001562	506	19	665.5	402	362	19	423	419	467	455.5	361	560
A_23_P104798	NM_001562	604	15	710.5	447	339	14	495	527	609	535	389	705.5
A_23_P104798	NM_001562	540	14	642	417	365	13	462	472	547	519	391	655
A_23_P104798	NM_001562	472	19	598	334	333	15	394.5	391	493	439.5	366	588
A_23_P104798	NM_001562	382	24.5	614	320	302	28	361	319	414	430	322	494.5
A_23_P104798	NM_001562	377	24	561	315.5	296	20	327	330	385.5	404	319.5	494
A_23_P104798	NM_001562	365.5	24	506	299	309	25	281.5	298	374	389	271.5	466
A_23_P104798	NM_001562	410.5	20.5	596	278.5	316	20	323	327	392	371.5	293	487.5
A_23_P104804	NM_006006	31	13	1866	31.5	42	12	42.5	53	38	37	37	37.5
A_23_P104819	NM_007180	25.5	12	742.5	25	25	10	23	34.5	32	37	32	47
A_23_P104845	NM_000741	32	14.5	470	29	29.5	12	25	36	36	30	36	37
A_23_P104853	ENST00000392793	23.5	13	401.5	23.5	26	12.5	27.5	22	29	30.5	32	29.5
A_23_P104865	ENST00000355343	30	13	782	35	28	14	26	19	42	43	34.5	35.5
A_23_P104876	NM_017425	719	18	1552	831	600	16	960	1113.5	936.5	845	925.5	1058
A_23_P10488	AK057704	393	22	1445.5	414	313.5	23	396	407.5	502	404	370.5	586
A_23_P104881	NM_019055	42	17	1714	34	33	14	34	33	36	36	37	35.5
A_23_P104892	NM_001418	19946.5	171	13134.5	14467	11594	190	17686	20746	24305.5	25133	14528	22369
A_23_P104942	NM_015959	3227.5	71	3091	2939.5	4798.5	63.5	2523	3181	3863	4787	2443	3238.5
A_23_P10497	NM_198531	438	13	679	408.5	343	16	570.5	623	503	482.5	367.5	520
A_23_P104972	NM_023945	33	13	65.5	30	30	11	26	19.5	33	29	33.5	34
A_23_P104996	NM_004183	27.5	15	435	26	31	14.5	27.5	18	30	28	23.5	30.5
A_23_P10500	NM_198531	19.5	12	205	27	33	11.5	30.5	27.5	33.5	28.5	29	32
A_23_P105002	NM_000327	204	55	3763	268	217.5	38	248	285	240	299	240	253
A_23_P105012	NM_017878	267.5	13	2548	186	259.5	13	193	205	270	296.5	219	199
A_23_P105028	NM_015459	665	186	1526.5	562	728	205.5	630.5	742	771	800	691	790
A_23_P105044	NM_021134	11565	2436	11836	9647	7465	2552.5	11188.5	14416	11460	14115	9767	12953
A_23_P10506	NM_014485	25	14	1128	25	32	12	33	32	28	32	23.5	27.5
A_23_P105066	NM_001014795	1799.5	565	1642	1247	1439.5	500	1181	1311	1686	2037	1239	1192
A_23_P105088	NM_005170	47	30	374	57	57	40	67	64.5	64.5	76	54	70
A_23_P105118	NM_001005237	20	12	376	25	29.5	10	27	27	45	50	33	37
A_23_P105138	NM_001752	1096.5	67	1207	1423	1174	67.5	1395.5	1551	1581	1492	1397	1808
A_23_P105144	NM_020974	28.5	13.5	659	18.5	27.5	14	24	35	27	36	28	17.5
A_23_P10518	NM_016521	40	14	1622	40.5	128	13	107	117	54	50	43	59
A_23_P105184	NM_001040118	1754.5	514	3351	2081	1633	669	2039.5	2318	2194	2730	2266	2295
A_23_P105197	NM_004055	42	16	564	47	63	14.5	54	55	48	50.5	50.5	44
A_23_P105212	NM_003251	26	13	806	24.5	24.5	13.5	19	25	21	35	25	25
A_23_P105227	NM_001014811	121	13.5	397	164	109	11.5	161	165	116	141	144	151
A_23_P10525	A_23_P10525	22.5	11	544	22.5	22.5	11	25.5	25.5	23.5	31	29	29
A_23_P105251	NM_005269	24	13	247	19.5	26.5	12	24	23	29	31.5	22.5	18.5
A_23_P105264	NM_001987	231.5	13	380	306	201.5	11	356	313	264	281	292.5	330
A_23_P105276	NM_003428	389	17	1019	351	330.5	16	450	451	421.5	479	289	359.5
A_23_P105307	NM_201444	57	17	4846	47	47.5	17	47.5	46	53	66	36	45
A_23_P105313	NM_001414	2048.5	753	4435	2738	1901.5	723	3507	3606	2370	2463	3334	3078
A_23_P105368	AK001057	22	14	274	19	25.5	11	25.5	20.5	29.5	31.5	25.5	27
A_23_P105382	NM_031435	106.5	15	990.5	117	116	13.5	170.5	188	133.5	135	93.5	124
A_23_P105392	NM_006431	46937.5	48	30979	44521.5	46579	44	44989.5	48777.5	62825.5	63729	42971	53380.5
A_23_P105409	NM_006301	22.5	14	879	26.5	29	12	22	11	29	30	23.5	34
A_23_P10542	NM_053044	24	12.5	970	22	27	11	29	19	29	27.5	28	24.5
A_23_P105423	NM_001136030	29.5	13	542	31	40	12	30.5	47	42.5	44	33.5	35
A_23_P105436	NM_002834	330	21	464	403	474	21	380	391	546.5	479.5	388	448
A_23_P105442	NM_181711	209	98.5	1848.5	161	179.5	97	166	170	210	302	171	186
A_23_P105453	NM_175068	24	14	509.5	21	20	14	17	26.5	26	30	20.5	23.5
A_23_P105461	NM_004072	31.5	12	315	30	37	13	34	31	35	37	34.5	34
A_23_P105465	NM_004072	23.5	13	1989	26	27	11.5	26	26.5	25	25	26	24
A_23_P105475	NM_019844	809	12	775.5	587	478	15	601.5	720	898	847.5	560	809.5
A_23_P105495	NM_023922	33.5	16	1837	31	39	14	33	32.5	40.5	45	36	41
A_23_P105519	NM_016312	2848	17.5	2130	2615	2648	21.5	2540	2559	3169	3197.5	2045	2616
A_23_P105524	NM_033123	23.5	12	499	21	23.5	12	23	15	10.5	25.5	22	14.5
A_23_P105535	NM_172240	265	14	808	166	223.5	14	213	216.5	343.5	230	181	278
A_23_P105545	NM_016830	31	17	913	32	21	13	31.5	34.5	36	46.5	37	40.5
A_23_P105562	NM_000552	124	46	780	201.5	128.5	51	231	241	123	169	169.5	181
A_23_P105562	NM_000552	128	52	774	193	130	59.5	239	271	129	171	179.5	177
A_23_P105562	NM_000552	134	49	770	190	147	56	248	273	136	178	180	184.5
A_23_P105562	NM_000552	138	54	776	196.5	128	63	245	283.5	156	178.5	201	204
A_23_P105562	NM_000552	161	43.5	751	269	127.5	45	269	332	182	219	193	243.5
A_23_P105562	NM_000552	154	38	763.5	228.5	142.5	27.5	272	298	162	188.5	205	211
A_23_P105562	NM_000552	166	47	691	234.5	127	41	276	321	172	216	200	242
A_23_P105562	NM_000552	169	41	759	247	134.5	37	281	344.5	184.5	217	209	241
A_23_P105562	NM_000552	179	42	740	241	129.5	34	273.5	347.5	176	209	209	238
A_23_P105562	NM_000552	119	49	646.5	178	121	54.5	181	220	134	164	166.5	175
A_23_P105571	NM_020244	220.5	13	389	166.5	182	13	224	222	274	242.5	203	267.5
A_23_P105583	NM_001257097	225	40.5	779.5	208	180.5	40	209	209	214	246	204	236.5
A_23_P10559	NM_001080395	60	13	1211	46	76	11	42	45.5	62.5	74	41	47
A_23_P105592	NM_000431	7435	693	16837.5	18644.5	6156	739.5	15866	18833	8461.5	9815	14341	19410.5
A_23_P1056	NM_016334	233	31	2383	234	310	34	260.5	269.5	258	288	201	268
A_23_P10561	ENST00000493631	26	11	262	23	33	11.5	31.5	26.5	21	34	28	31
A_23_P105619	NM_138341	321	179	2189	213	326.5	189	227	253	333	385	150	253
A_23_P105625	NM_032314	1091	18	994	793	946.5	17	941.5	1029	1262	1338	785	1031
A_23_P10564	AF090907	20.5	16	405	22	29	15	24	15	26.5	24.5	24.5	21
A_23_P105646	NM_005171	379	31	1265	357	371	31	343	394	514.5	436.5	306	436.5
A_23_P105651	NM_013377	19.5	12	350	17.5	17.5	11	19.5	19	31	23.5	24.5	28.5
A_23_P105664	NM_014167	2766	124	1784	2033.5	2369.5	137	1909	2425	3434	3279	2061	2318
A_23_P105691	NM_018654	32	11	946	25	37.5	11	38	36.5	51.5	55	46	47.5
A_23_P105705	NM_020996	29	12	906	30	31.5	12	41	20.5	31	34.5	27.5	30
A_23_P105730	NM_020128	112	28.5	1020	95	133	24	91	104	132.5	134	105.5	124
A_23_P105732	A_23_P105732	1087	29	2994	692.5	1668	17.5	1443	1381.5	820	1373	588	707
A_23_P105747	NM_018171	196	14	531	201	198.5	11	236.5	209.5	257.5	216	170	234
A_23_P105753	ENST00000412830	234	12.5	243	200	225	13	215	268	358	299.5	217	288.5
A_23_P105794	NM_033255	25	13	1278.5	25.5	13	11	32	32	24	35	28.5	23
A_23_P105803	NM_002010	35	13	1151	29	43	12	30	33	41	43	34	35
A_23_P105815	BC008631	18	12	104.5	22	24	12	27	28.5	18.5	144	25.5	24
A_23_P105833	NM_017693	100	12	173	87	133	13	101	100	119	125	78	109
A_23_P105856	NM_181785	30.5	13.5	418	33	26	11	38	40	40	40	29	41
A_23_P105862	NM_023037	27	12	368.5	23.5	25	11.5	26	22	29	29.5	34	16
A_23_P105873	NM_016179	17	14.5	1003.5	24	18.5	14	52	28	27	33	21.5	27.5
A_23_P105886	NM_001007537	25	11	832	29.5	26	14	24.5	17	29	26	24	28.5
A_23_P105900	NR_026983	6815	223.5	5664.5	5039	6444.5	251	6228	7341	7934	7995.5	4617.5	6721
A_23_P10591	NM_001004431	5551	304.5	5751	4929	5377	286	7229	7307	7070.5	7490	6535	7156
A_23_P105923	NM_001362	378.5	36	3242	306	282	39	407	498.5	448	449	376	462
A_23_P105939	NM_001077594	29	13	1254	26.5	29	13	30	22	27	29.5	28	27
A_23_P105957	NM_001102	2615	774	2850	1995.5	2259	841.5	2360	2262	2066	2823.5	1695	2393
A_23_P105963	NM_152327	24.5	14	619	20	22	13	21.5	25.5	29	22	26	29.5
A_23_P105973	NM_001080451	20.5	13	228	14	26	12	26.5	22	18.5	29	23.5	15.5
A_23_P106	NM_015017	134	12	743	181	152	14	179	174	216	168.5	168	216
A_23_P106002	NM_020529	5163	39	6856	8537	3574.5	38	7417	9275	6151	5772	6019	7954
A_23_P106016	NM_002742	26	13	284	27	26	13	24.5	27	28.5	36.5	30.5	29
A_23_P106024	NM_002226	230.5	14	582	166.5	188	11	199	166	203	285.5	122	157.5
A_23_P106042	NM_001037288	22.5	10	544	30	35	11.5	32.5	35	35.5	35	35.5	36.5
A_23_P10605	A_23_P10605	17	13.5	279.5	25	8.5	12	25.5	30	21.5	15.5	28	22
A_23_P106056	NM_001344	17507.5	133.5	16837.5	18444	14398	107.5	18038	20387	19455	19466.5	17633	20405
A_23_P106069	ENST00000390428	46	14	793	39	38	14.5	44	55	60	78.5	48	54
A_23_P106080	NM_032572	29	13	2457	30	33	13	28	28	34	33	32.5	31.5
A_23_P106103	NM_004857	27	11	299	26	31	10	41	29.5	32	33.5	36	26
A_23_P106117	NM_007374	26	11	1040	19	35	12	30	26.5	32	39	32	32
A_23_P106127	NM_014749	1061	24	1287.5	1408	1246	23	1188	1533	1508.5	1439.5	1327	1480
A_23_P106131	NM_004986	5222.5	19	5042	6006.5	3975	18	7307	7470	6605	6036	6489.5	7668
A_23_P10614	NM_002610	64	20	748	85	79	23.5	76	82	94	87	91.5	124
A_23_P106145	ENST00000555069	2328.5	123	2724	1963	2234	109.5	2006	2123	2776	2658	2213	2170
A_23_P106158	NM_024884	115	14	470	111	114	16	108	105.5	154	154	104.5	140
A_23_P106162	NM_018353	869	41	1249.5	851	930	43	864	1128.5	1011.5	935.5	731	796.5
A_23_P106174	ENST00000394157	56	14	461	59	65	14	59.5	64	87	68	73	76.5
A_23_P106194	NM_005252	56.5	21	1943	92	76	22.5	132	123	71	73	86.5	121.5
A_23_P106204	NM_145870	499	89	1112.5	676.5	491.5	85	649	729	523	585	530	684
A_23_P106226	NM_014169	2754	22	5496	5949	2315	35	6624	7639	3158.5	3501.5	6440	6945
A_23_P106236	NR_024620	23.5	15	1683	29	23	14	32.5	27.5	42	29	48	35
A_23_P106241	NM_004239	2341	21	2234	2644	2466	18	2742.5	3270.5	2965.5	2564	2188	2628
A_23_P106258	NM_207117	58	15	786.5	61	70	16	79	73	79	86.5	76	79
A_23_P106280	NR_026891	531	221	1144	632.5	380	199	746.5	883	579	649	655	796
A_23_P106299	NM_001018108	19861.5	3806	23593	21076	21621	2173	21402	25413	22587	24150.5	19906	24988
A_23_P106322	NM_030594	36.5	12	178	41	37.5	14	33	31.5	39	39	34.5	39
A_23_P106362	NM_020980	22	12	521.5	28	29	14	28	24	26	35	26	23.5
A_23_P106371	NM_001038640	24	13	925	35	34	11	36.5	42	33	34	32	26
A_23_P106389	NM_003612	31	15	318	28	30	13	28	34	31.5	39.5	35	32.5
A_23_P106391	NM_020147	295.5	11	469	229.5	282	12	281	330.5	355.5	287.5	215	244
A_23_P10640	NM_178543	55	16	2566.5	49	71	12.5	72	66	76	71	68.5	63
A_23_P106405	NM_002487	24	13	150	32.5	27.5	11	18	17	29.5	29	23	29
A_23_P106412	AK130644	20	10.5	958.5	25	25	10	22	27	29	30	25.5	26
A_23_P106425	NM_182616	139	84.5	1803.5	141.5	131	80	123.5	112	132	158	127	136
A_23_P106433	NM_033544	1023.5	12	1090	1214.5	970	11	1590	1658	1000.5	1092	935.5	1030.5
A_23_P106439	NM_033544	271	103	956	272.5	245	77.5	351	305	228	312	194	264
A_23_P106463	NM_002537	1402	46.5	2021.5	1292	1021.5	41	1606	1897.5	1670	1924	1172	1742
A_23_P10647	NM_018659	25	12	207	22	18	12	25	31	27.5	41	19	30
A_23_P106472	AF357221	41445	25322	57311	42826.5	43026	19885	56832.5	55736	46355	53746	63767	49456
A_23_P106481	NM_016454	3068	389	2654	2101	2984	188	2499	2538	2687	3415	1533	2495
A_23_P106497	NM_004136	343	26	952	339	367	23	328	310	483	408	304.5	397
A_23_P106505	NM_014793	724	16.5	798	561	699	21	705.5	768	769	842	470.5	635
A_23_P106522	NM_017553	1434	18	1580	1478.5	1567	18	1571	1798.5	1546.5	1629.5	1233	1391
A_23_P106532	NM_130468	1466	102	2214	1897.5	1480	96	1676	1841	1805	2239	1933.5	2485.5
A_23_P106544	NM_020188	4992	15.5	3564.5	4309.5	4214	13	4406	5574	5742	5656	4208	5492
A_23_P106559	NM_001193388	68	19	1116	63.5	65	18.5	71.5	63.5	96.5	89	109	87
A_23_P106562	NM_000512	85	20.5	5016	74	71	20	84	80.5	82	102	63.5	76.5
A_23_P106575	NM_002080	4169	118.5	3177	3243	3050	65	3701	3889.5	4142	5110	2674.5	3883
A_23_P106602	NM_031476	36	12	633	39	38.5	12	40	42	40	46	41.5	47
A_23_P106617	NM_021197	30	12	635.5	26	29.5	11	26	22	32	32	29	31
A_23_P106629	NM_005849	19	13	344	18	18	13	18.5	25	15.5	23	19	18
A_23_P106633	NM_018380	4560	31.5	4324.5	4195.5	3330	27	4039	4516.5	5261.5	5163	4727	5258.5
A_23_P106656	NM_001014435	28	14.5	652.5	26.5	17.5	15	24	27.5	30	30.5	32.5	28.5
A_23_P106661	NM_052999	246	33	536	110	194	23.5	143	162	277	300.5	151	133.5
A_23_P106663	NM_001204099	55.5	14	222	36	53.5	14	34	40.5	54.5	75	32	37
A_23_P106675	NM_002661	76	15	942	53.5	74.5	16	66	66	81.5	88	56	68
A_23_P106682	NM_001424	5729	843	7435	8303	5531	365	8540	8745	7228	6581	7487.5	9075.5
A_23_P106694	NM_002768	2538.5	36	2332.5	2655	1790.5	33	2830	3535	2695	3279	2525	3076
A_23_P106708	NM_002952	329580	17636.5	307200	335940	351439	14103	355886	369949	335351	333611	326862	323690
A_23_P106720	NM_006453	165.5	40	1814	191.5	175	45	176	158	183.5	203	163	190.5
A_23_P106727	NM_014700	1340.5	55.5	3017	1690.5	1159	62.5	2102	1871	1407	1689	2001	1842
A_23_P106737	NM_201412	1014.5	16	1441	974	1577	20	989.5	1062	1183	1093.5	734.5	839.5
A_23_P106741	NM_002811	12198	1478	12622	11937	11395	515	16185.5	15447	15464	12674	14181.5	14787
A_23_P106761	NM_007074	596	109	908	511	647	65	525.5	538	758	835	427.5	484
A_23_P106773	NM_177528	1640	317.5	5416	2456	2003	198	2710	2914	1632.5	2134	2035.5	2321.5
A_23_P106798	NM_003031	175	28	376	175	165	30	147	173	214.5	192	150	173
A_23_P106806	NM_031948	58	23.5	1807	43.5	48	23.5	48	48	55	57	52.5	56
A_23_P106814	A_23_P106814	839	256	2390	995	619.5	277	952.5	1177	809	979	653	885
A_23_P106822	NM_014062	2079	210.5	2544	1729	2030	171	2181	2254.5	2250	2763	1842.5	2303
A_23_P106835	NM_031885	535	29	1516	563.5	592.5	34.5	599.5	695	648	717.5	487	588
A_23_P106844	NM_005953	124619	379	100982	140455	81476	272	94526.5	109546	123887	129783	113776	124318
A_23_P10685	NM_012267	11756	1129	10651.5	11711	8139	863	11063	12624	11281	15580	13574.5	12554
A_23_P106859	NM_006067	10330	31	7081	6625	5888	26.5	9710	10798	12197	9394.5	7647.5	10457.5
A_23_P106874	NM_031293	32	11	841.5	30	39	12	37	35.5	33	46	40	32.5
A_23_P106887	NM_004960	3631	16	1792	1716	2721	14	2490	2488	3395	5280	1388	2514
A_23_P106898	NM_152288	95.5	17	1089.5	237	82	14	212	215	105	141	172.5	206.5
A_23_P106906	NM_002705	252	183	1479	322.5	189	104	313	295	228.5	305	326.5	378.5
A_23_P106922	NM_021615	28	17	1030	28	32	16	35.5	23	33.5	37	28	27
A_23_P106933	NM_052956	15.5	14	524	26.5	33	14	21.5	30	25.5	36	30.5	29.5
A_23_P106945	NM_001114	72	13.5	1542.5	68	60.5	12	64.5	71.5	84	89	64	71
A_23_P106973	NM_006640	51684.5	1916	53591	62060	43569	1610	71335.5	75705.5	62549	66866	62883	73320.5
A_23_P10699	NM_001256185	89	17	612.5	104	89.5	14.5	98	108	105	101	104.5	111
A_23_P106998	NM_016070	679	12	803	416	616.5	13	517.5	617	761	703	453	674
A_23_P10701	NM_173075	1507	298	1587	1745	1762	349.5	1734	2025.5	2085	2053	1747	2171
A_23_P107036	NM_003876	5088	174	5055	4762.5	4115	134	5003.5	5601	5570.5	6214	4625.5	5301
A_23_P107048	ENST00000420826	501.5	13	1222.5	514	855.5	12.5	867	1016	556	560	504	595.5
A_23_P107051	NM_003673	172	61	1086	121	171.5	60	152	138	160	218	101	109
A_23_P107064	NM_003985	68	29	1526	73.5	59	24	74.5	68	84.5	90	72	80
A_23_P107073	NM_002945	6385.5	31.5	5411	5614	5794	19	7240	8008	7690	8226.5	6535.5	6920
A_23_P107087	NM_018128	1056	19	1276	714.5	1093.5	18	789	724	1135	1184	565	819
A_23_P107102	NM_032559	17	13.5	429	24	22	11	27	21.5	28.5	28.5	28.5	29
A_23_P107116	NM_007148	45	18	542	47	49	15.5	64	61	46.5	52.5	49.5	50
A_23_P107132	NM_002903	19.5	14	824	21	26	13.5	24.5	27	26	29	29	13
A_23_P107154	NM_032582	210	69	1138	219.5	184.5	43	302	350	310.5	247	225.5	272
A_23_P107166	NM_024722	108	17.5	2207	93	74.5	19	94.5	88.5	107	120	85	96
A_23_P107173	NM_004527	24.5	12	222	23	47	11	25	28.5	27	26	24	30.5
A_23_P1072	NM_000701	4545.5	419	5689.5	3934.5	4184.5	450	6276	5740	4870.5	5628	3916	6991
A_23_P107206	NM_213662	148	21	508	137	138	15	143	122	168	172	129	156
A_23_P107206	NM_213662	174	22	518	165	149	25	155	145.5	185	187	150	184.5
A_23_P107206	NM_213662	175.5	16.5	537	162	153.5	25	156	155	190	200	148.5	205
A_23_P107206	NM_213662	175	15	502.5	146.5	149	14	181.5	152	219.5	191	160	213
A_23_P107206	NM_213662	179	17	518	184	151	13	166	156	201	214.5	144	185
A_23_P107206	NM_213662	216.5	20	528.5	198	142.5	14.5	180	175.5	244.5	249	158	226.5
A_23_P107206	NM_213662	137	23	418	135.5	144	14.5	131	129	166	188	135	163.5
A_23_P107206	NM_213662	133	22.5	440.5	136	144	26	111	123	159	197	118	152.5
A_23_P107206	NM_213662	133	21	395	136	132	18.5	110	116	159	174	124	156.5
A_23_P107206	NM_213662	134	27	403	128	129	24	109.5	110	152.5	166	113	147
A_23_P10721	NM_177977	23	13	570	27	27	11	26.5	29	14.5	28	26.5	28.5
A_23_P107211	NM_201434	393	171	815	387	386	153.5	405	391	410	468	311	423.5
A_23_P107214	NM_201434	2629	942	2802	2635	2157	816	2407	2737	2604	2782.5	2453	2798.5
A_23_P107238	ENST00000591270	26	11	397	29	26	10	29.5	30.5	19.5	30	17	24
A_23_P107247	NM_018896	33	19	1088	29	29	17	32.5	35	38	40	34	43
A_23_P107257	NM_001007226	296	86	1508	220.5	406	83	288	291.5	301	388	166	264.5
A_23_P107283	NM_002145	81.5	12	546	72	78	12	55	56	89	120	63	71.5
A_23_P107295	NM_052888	456.5	81	1023	419	504	92	441	496.5	543	617.5	399	527
A_23_P107307	NM_003984	105	16	1138	137	130	15	204	230	92	136	125	140.5
A_23_P107313	NM_006923	486	84	1434	366.5	365.5	88	327	396	383	525	180.5	436
A_23_P107322	NM_032854	143.5	28	2765	141.5	158	22.5	161	183.5	106.5	154	127.5	107
A_23_P107336	NM_014716	25	13	280	23	33	11	29.5	25	32	36.5	28	33
A_23_P107350	NM_001042	29	12.5	243	25.5	27.5	12	26.5	30	33	27.5	27	27
A_23_P107351	NM_001162371	24	12	153	23.5	22.5	11	20.5	29	24	31	33	26
A_23_P107369	U91329	15192	171	22111	19091	12131	105	26848.5	28145	15610	20183.5	25814.5	26350.5
A_23_P107373	NM_021079	1343.5	1048	2253	1201.5	1591	1267	1454	1425	1689	2194.5	1306	1662
A_23_P107394	NM_032580	23252.5	11104	33565	23814.5	23104	9172.5	32971	31724	25435.5	30212	33415	27083.5
A_23_P107401	NM_003255	14207	2493	20213	18585	9295	1590	21166	24735	14710	14750	25342.5	25095
A_23_P107412	NM_000918	7269.5	90.5	5256	6150	4425	104	7120	8442	7251	8330	4980	7933
A_23_P107421	NM_003258	99478	8670.5	102914	100736	83777	10281	119652	140081	118341	107741	121330	132596
A_23_P10743	NM_000283	26.5	13	301	27	32	12	30	28	32	37	33	30
A_23_P107432	NR_104343	27	12	587	27	35.5	12	30	31.5	29	55	25	28.5
A_23_P107443	AJ406950	23.5	12	104.5	23	23.5	13	26	15.5	25.5	31.5	27.5	23.5
A_23_P107454	NM_031958	2471.5	64.5	1590	1458	1588	66	1416.5	1863	2967.5	3027	1525	1962
A_23_P107465	NM_002277	82	15	733.5	60.5	59.5	14	84	75	87	115	89	91
A_23_P107483	NM_012373	38	12	432	36	71	11	58.5	62.5	97	106.5	68	75
A_23_P107507	NM_006807	2486	38	2517	2437	2434	32	2387	2567.5	3117	2610	1984	2449
A_23_P107513	NM_024899	499	16	664	382	459	14	580.5	668.5	588.5	504	364	664.5
A_23_P10753	lnc-C17orf97-2:1	56	15	557	66	47	12	66.5	68.5	58	62	61	62
A_23_P107531	NM_144612	24.5	13	701	32.5	30	13	32.5	29.5	32.5	34.5	33.5	34
A_23_P107552	NM_014939	415	13	883	401.5	370	13	443	481	512	496	395.5	502
A_23_P107565	NM_001650	28	12	130	19	27	11	26	23.5	22	33.5	23	18.5
A_23_P107578	AK022058	19.5	15	2581	23.5	30.5	12	24	22	27.5	27.5	26	47
A_23_P107587	NM_000271	154.5	14	1077	180	155	15	262.5	235	171.5	213	190	252
A_23_P107597	NM_005603	103.5	11	406	114	102.5	10	113	117.5	123	125	97	143
A_23_P107612	NM_004163	320	119	725.5	368	390.5	144	302	387	524	373.5	331	483.5
A_23_P107623	NM_080474	26.5	14	234.5	23	26.5	14	23	21	29	27	24.5	25.5
A_23_P107644	NM_006938	20644	2681	26730	21869	23776	1666.5	21298	26710	26139	26756.5	28814.5	26725
A_23_P107653	NM_001014763	19806	5765	17963	16498	17580.5	6938.5	16364.5	19265.5	17472	22470.5	14872	15512
A_23_P107653	NM_001014763	22849	4990	19989.5	19686	19353	5901	19927	26127	23130.5	30291	19923	20580
A_23_P107653	NM_001014763	27639	5092	21099	21957	17728.5	5066	23462.5	30962.5	28504	33125	19524	24938
A_23_P107653	NM_001014763	21756	6548	18527	18376.5	18424.5	6520	19202	22836	22156	27016	18398.5	20459.5
A_23_P107653	NM_001014763	20772.5	5469.5	17827	18194.5	18405	5268	18566.5	22813	22476.5	28381.5	17523.5	20290
A_23_P107653	NM_001014763	21504	5624	20578	16397	16162	5246	21412	25740	24649	25290	21029	24231
A_23_P107653	NM_001014763	19868	5568	19938	16528	17142	4081	19161	21201	20227.5	25138.5	18526	19500
A_23_P107653	NM_001014763	18263	4861	19921.5	15204.5	15862.5	4148.5	18144.5	19254	19108	23416	20840.5	17170
A_23_P107653	NM_001014763	17518	6400.5	15356	14895.5	15112	7088	15353.5	18638	18300	24183	16657	17302.5
A_23_P107653	NM_001014763	17363	7689	15426	14004	15436	7957	14016	18117.5	17787	22708	15636	15829
A_23_P107661	NM_014225	3397	184	2907.5	3379.5	2484	181	2668	3223.5	2955	3812	2735	3221.5
A_23_P107673	NM_020828	22	11	675	18	26	11	23	25	21	28.5	22.5	20
A_23_P107684	NM_014347	959	44	1160	708.5	627.5	46	741	861	809	1147	739	886.5
A_23_P107693	NM_017652	79	16	382	78.5	91.5	14	79	82	100	102	79	90
A_23_P107701	NM_001983	990.5	488	2861	1449.5	801	431	1447	1615	1059.5	1196.5	1743	1695.5
A_23_P107714	NM_031417	174.5	28	1653.5	229.5	167	30	183	209.5	198	240	209	237
A_23_P107724	NM_013380	203	11	241	138.5	128	11	151	172	232	221	120	141
A_23_P107735	NM_001783	1158	87	2187	1137.5	1057	72	2076	1568	893	1322	1207	985.5
A_23_P107744	NM_030760	19.5	14	554	26	27.5	12	28.5	34.5	32	34	33.5	32.5
A_23_P107750	NM_030760	22	14	250	24	28.5	12	23.5	17.5	27.5	22.5	26.5	29.5
A_23_P107763	NM_006631	280	12	404	231	209	12	341	378	281.5	298	249.5	346
A_23_P107775	NM_139172	58.5	16	582	56.5	45	12	61	65.5	68.5	69	66	75
A_23_P107795	NM_018035	6327	177	6004	6095.5	5953	193	6880	7730	7482	8347	6202	6812.5
A_23_P107801	NM_032207	552.5	76	1525.5	468	731	80	678.5	679	712	843	551	535
A_23_P107847	NM_181985	27	14	467	25	26	12.5	31	12	29	32.5	24.5	29
A_23_P10785	NM_145206	392	25	2566	282	323.5	21	402.5	484	550	466	401.5	497
A_23_P107855	NM_032836	251.5	102.5	877.5	252	176	109.5	216	236.5	259	314	235	257
A_23_P107881	NM_145276	45	11	464.5	36	44.5	11	33	28	49.5	59	33	30
A_23_P107894	NM_024029	463	49	905	427	417.5	41	493	498	476	510	470.5	502
A_23_P107903	NM_001161616	1395	41	1263	1642.5	868	30	1875	1700	1078	1878.5	1522.5	1597
A_23_P107911	NM_002776	2423	29	4329.5	5507	2873	20	5140	5873	2892	3015	4752	4931
A_23_P107933	NM_016440	91.5	14.5	841	120	104.5	15	103	113	107.5	123.5	108	144
A_23_P107942	NM_015428	359	138	1309	231	431	176	265	298.5	418	498	232.5	303
A_23_P107959	NM_015953	6038	621	4968.5	5930	4207	600	5325.5	7199	6978	8501	5593	6868.5
A_23_P107963	NM_000148	1776.5	704	5300	2120.5	2133.5	809	2042	2410	1980	2238	2187.5	2087
A_23_P107974	NM_000511	78	17.5	1964	89	82	17	84.5	72.5	91	101	78.5	96.5
A_23_P10798	NM_033133	101	13.5	861	111	74	12	116	120.5	115	110	93	117
A_23_P107981	NM_004605	346.5	65	1076	604	355	68	535	574.5	341.5	436	417	468.5
A_23_P107994	NM_017854	6294	1596	5709	7043	5099	1853	5825	7963.5	7134	9379.5	7228.5	6971.5
A_23_P108028	NM_007145	457	13	766	440.5	622.5	11	558	554	561.5	538.5	395	543
A_23_P108042	ENST00000617784	24	12	381	29	25.5	11	24	22.5	34	34	32	34.5
A_23_P108054	NM_173804	315	27	2093	287	235	26	354	351.5	247.5	386	262	289
A_23_P108062	NM_001042507	37	16	2426	38.5	41	15	45	38.5	37	38.5	35	38.5
A_23_P108075	NM_019849	28.5	10	154	25.5	29	12	22	26	34	30.5	23	20.5
A_23_P108082	NM_032607	25	17	5227	24	25.5	16	23.5	27	31	36.5	30	22
A_23_P108103	AK000707	138	21	1951	98	241	18	283	223	121	177	85.5	101
A_23_P108129	NM_013361	36	12	756	29	38	13	38.5	42	42	40.5	36	41
A_23_P108135	NM_003938	36610	14988	28765	34947	30044	12776.5	30644	30289	34192	37191	26132	32573.5
A_23_P108143	NM_000156	164	17	725	653	151.5	20	575	726	180	205	658.5	576
A_23_P10815	NM_001020658	2068.5	11	2110	2290	1894.5	11	2388	2932	2446.5	2572	1788	2386
A_23_P108157	NM_001267560	74	17	1426	90.5	58	19	84	76	83	99	69	92
A_23_P108170	NM_002782	31.5	14	274	21	22	12	22	36	29	31.5	27	32
A_23_P108180	NM_138690	27.5	16.5	772.5	26.5	29.5	14.5	27.5	19	32	29.5	34.5	27.5
A_23_P108200	NM_002866	46.5	13	1026	43	56	13	48	49.5	52	57	39.5	42
A_23_P108216	NM_005031	21	13	2772	27.5	27.5	14	23	26	34	30.5	27.5	30
A_23_P108221	NM_032037	39	15	1117.5	35	37	14	39	39	49	52	37.5	33.5
A_23_P108244	NM_001863	36765	9539	32573	34940.5	29172	9426	29210	33481.5	35607	43272	34709	31667
A_23_P108265	NM_012377	69	11	197.5	65	93	10	109	98	74.5	105.5	68.5	81.5
A_23_P108280	NM_023944	27	13	593	26	26	13	29.5	31	29.5	35	32	28.5
A_23_P108294	NM_177543	1420	358	1512.5	1432	1311.5	394	1375.5	1363	1852	2150	1223.5	1707
A_23_P1083	NM_002060	32.5	13	866	28	37	15	34.5	39	40.5	51	41.5	40
A_23_P108303	NM_005001	16501	56	12613	13782	15476	28	14690	16448	19596	17196	12503.5	14359
A_23_P108314	NM_030957	27	14	18913.5	31	31	14	27	28.5	29	32	30.5	32
A_23_P108326	NM_005234	695	299.5	1725	778	514.5	350	703	670.5	837	851	565.5	860
A_23_P108331	NM_003021	16903.5	3310	14676.5	14384	13519.5	1628.5	15608.5	17676	15803	21771	15024.5	15888
A_23_P108342	NM_016536	136	12	325	76	87	12	92	106.5	161	150	59.5	96.5
A_23_P108376	NM_022065	188	21	1318	137	190	24	194	193	199	222	130	179
A_23_P10839	NM_001008491	2118	298.5	3367	2364.5	2276.5	235	2402	2527	2923	2534.5	3195.5	2856
A_23_P108394	THC2783023	1352	11	1378	1390	758	10	1999	2255	1383.5	1134	1246	1804
A_23_P108404	NM_001037131	476.5	19	1081	591	392	17	653	688.5	569	571.5	540	759
A_23_P108415	NM_001349	12714	108.5	9715	12944	9602.5	155	12730	17383.5	15420	15104	12472	15200.5
A_23_P108427	ENST00000259056	121.5	27	335.5	24.5	93	24	24	24	182	147	29.5	28.5
A_23_P108437	NM_003468	164.5	33	2434	163	127	31	241	255.5	224	222	174	257
A_23_P108463	NM_001006657	37	15	549.5	29	33	13	31	33	46	43.5	35	39
A_23_P108492	NM_138395	34	12	201	30.5	37.5	13	34.5	34	39	42	31.5	29
A_23_P108501	NM_004438	188	48.5	2047	156	165	44	180	174	206	193	145	188.5
A_23_P108514	NM_001008910	546	149	1502	553.5	515	180	513.5	611	682	755	645	702
A_23_P108522	NM_024293	1745	75	3671	2349	1666	71	2791	2940.5	2317	2356	2582	3009
A_23_P108534	A_23_P108534	31.5	18	4092	29.5	34	15	36	37	38	37	40	31
A_23_P108546	NR_002714	15.5	12	162	16.5	11	12.5	21.5	20	20	12	26.5	23.5
A_23_P108554	NM_004939	23927	1126	15101	20288	14548	1227	21270	26427	28010	30154.5	18897.5	24137.5
A_23_P108564	NM_020981	13	11	478	27	19	12	19	25.5	23.5	29.5	25.5	25.5
A_23_P108574	NM_005813	85	14	363	96	87	13.5	113.5	137	120	119	122	153.5
A_23_P10858	NM_015114	198.5	14	315	123	186.5	11	177.5	195.5	192	212	104	165
A_23_P108592	NM_000945	165	19.5	638	141.5	176	16	153.5	136.5	244	176	157	233
A_23_P108604	NM_145686	418.5	94	1283.5	483.5	437.5	83	551	587	548	579	583	640
A_23_P108641	NM_032822	11656	13	8035	9573	9218	13	13294	14738	16216	13919	9779	12442
A_23_P108657	NM_152528	330	25	1189	331	286	28	330	359.5	438	361	285	373
A_23_P108662	NM_006302	16815.5	2844	13127.5	14277.5	14454.5	3094.5	15723	18089	16721.5	22311	13562	13768.5
A_23_P108673	NM_032181	69	14	235	59	67.5	12	69	66.5	81	82	58.5	77.5
A_23_P108699	NM_000145	32	11	309	29	26.5	11	29.5	31	35	36	33	36
A_23_P10870	NM_014908	1394	23	1429	1239.5	939	28	1277.5	1554	1377	1742	1143	1372.5
A_23_P108708	NM_016494	6834	407	6617.5	5695	3768	423.5	6419	7514	6151	6588.5	5327	7480.5
A_23_P10873	NM_003263	28.5	12	501.5	29	26	12	29	31	32	35.5	36	22
A_23_P108734	NM_018436	23.5	12	1458.5	29.5	23	12	13	28	32	31.5	26	25.5
A_23_P108743	NM_152381	13	12	275.5	24.5	25	12	18	27.5	32	22	27.5	25.5
A_23_P108751	NM_001039492	10577.5	499	9125.5	11985.5	6826	598	10250	12463	12749	11919	9690	13318.5
A_23_P108761	NM_017546	1113	36	1489.5	1082.5	1218	31.5	1268	1223.5	1455.5	1230.5	1305	1449.5
A_23_P108785	NM_005721	3786	414	3672	3494	3270.5	319	3564.5	4110.5	4882	4480.5	3665	4796
A_23_P108819	NM_144579	61.5	14	1272.5	44.5	34	13	49	45.5	49	55	60.5	53.5
A_23_P108823	NM_032523	137	22	747	55	135	22	60	59	162	168	57	54
A_23_P108835	NM_016061	427	14	714	406	308	10.5	453.5	519.5	716	555	528.5	673.5
A_23_P108842	NM_004418	402	71.5	1317	332.5	342	73.5	360	352.5	386	465.5	315	396.5
A_23_P10885	ENST00000336976	46.5	14	456	42	47.5	13	47	47	48	47.5	39	47.5
A_23_P108871	NM_032494	1603.5	56	2895.5	1235.5	1479	62	1568.5	1866.5	2313.5	1842.5	1349.5	1836.5
A_23_P108883	NM_022055	27	13	414.5	24.5	29	13	30	27	39	33	34.5	31
A_23_P108911	NM_187841	21	15	673	25	35.5	12.5	27.5	31.5	28	31	29	29
A_23_P108922	ENST00000396049	783	24	809.5	930.5	782.5	22	785	680	1106.5	809	791.5	1008
A_23_P108932	NR_002229	32	17	446.5	41	44	12	47	41.5	34.5	49.5	40	47
A_23_P108948	NM_018000	221	15	537.5	209	236	12	217	259	331	312.5	192	261
A_23_P108970	ENST00000316534	31	13	1109	33.5	31	12	37	37	40	38	30	32
A_23_P108990	NR_110081	24.5	17	4380	28.5	24	14	22.5	31	36	34	28.5	35
A_23_P108994	NM_002951	1387	38	1698	1129	1147	27	1374	1367	1655.5	1465	1277	1610
A_23_P109001	ENST00000449821	63	18	332	61.5	60	19.5	58	51	68.5	75	46	56.5
A_23_P109017	NM_006275	1181	43	1558	796	794	35	818	845	1283	1175	753	1079
A_23_P10902	NM_001463	69.5	25	861	49	75.5	19	59	64.5	95	108	106.5	83.5
A_23_P109026	NM_022358	1085	51	329	956	1238.5	38	1692	1732.5	1037	1408	1102	1130.5
A_23_P109034	NM_002999	537	55	2819.5	742.5	549	45	715.5	773.5	571	668	688	860
A_23_P109055	NM_033550	66	12	688	57	78	12	68	61.5	93	78	62	67
A_23_P109072	NM_020436	69	22	1439	54.5	53	18.5	48.5	50	66	77	54	52
A_23_P10911	NM_173542	272	16	744	332	238	14	311	359	262	319	310	323
A_23_P109122	NM_001110514	712	122.5	2757	641	520	81.5	1424.5	1027	653	774.5	1172	699
A_23_P109133	NM_000490	72.5	63.5	609	72	68	49.5	145	97.5	61.5	85	111	59
A_23_P109143	NM_000311	2102	24	2498.5	2155	2286.5	21	2829.5	2962	2479	2309	2127	2872
A_23_P109143	NM_000311	2098	21.5	2451.5	2303	2425	17	2910	2928	2524.5	2364	2108	2822
A_23_P109143	NM_000311	2005.5	14	2226.5	2230	2264	14	2619	2762	2365.5	2310	1904.5	2569.5
A_23_P109143	NM_000311	2364.5	16	2965	2366	2338	13	3477	3467.5	3064	2533	2794	3227.5
A_23_P109143	NM_000311	2617	15	2477	2766.5	2569	14	3342	3868	3347	2969	2751	3380
A_23_P109143	NM_000311	3272	13	2667	2866	2514	14	3763	4530.5	4123	3219	2816.5	4245
A_23_P109143	NM_000311	3243	15	2784	3446	2636	14	3685	4578	4053	3767.5	2791	4205.5
A_23_P109143	NM_000311	3023.5	14	2739	2471.5	2376.5	14	3746	4172	3929	3146	2734	4163
A_23_P109143	NM_000311	2282	15	2643	2148	2266.5	11	3560.5	3437	3235	2376	2791	3775
A_23_P109143	NM_000311	1853	28	1713	1890.5	2196	19	1364	2607	2462	2200	1806.5	2671.5
A_23_P109171	NM_001195	334.5	63	751	441.5	400.5	125	471	548	443.5	572	474	484.5
A_23_P109184	NM_002196	23	10.5	199	25	27	10	24	27	15.5	27.5	20.5	20.5
A_23_P109193	NM_022080	29	13	1190	25	30	12.5	32	27.5	35.5	35.5	31.5	32
A_23_P109201	NM_020531	13113	126	13140	13993	10381	87.5	17239	18909.5	16238	16056.5	15093.5	16878.5
A_23_P109224	ENST00000420875	40.5	12.5	1044	39	40	14	42.5	49	39.5	47	39	43
A_23_P109229	NM_080675	35.5	15	1395	30.5	37.5	12	35	29	47	43	33	37
A_23_P109235	NM_016732	901	566	1616.5	958.5	938.5	630	959	942.5	839	1085	716.5	1027
A_23_P109254	NM_184234	3526	41	4037	2811	2661	35	4113	3913	3979	3415	3435	4049
A_23_P109269	NM_005560	291	93	1664	304	276	66	368	318.5	238	382	225	317.5
A_23_P10927	NM_031940	36	11.5	340	30.5	28.5	13	21	37	31.5	35.5	35.5	24.5
A_23_P109286	NM_000830	24	15	366	26	25.5	12	9	24	18.5	22	26.5	25
A_23_P109304	NM_006933	143	19	5084	178	197	18	215.5	193	194	180.5	157	218
A_23_P109320	NM_018962	23.5	11	325	27	32	12	33	29	41	37	30	34
A_23_P109322	NM_006198	503.5	87	2496	756	457	107	782	994	759	753	650	796
A_23_P109333	NM_004649	3796	18	4252.5	4009	2974	22	4672	5574.5	4442	4619.5	4423	5127.5
A_23_P109345	NM_004339	7384	452	8143.5	8610.5	6642	320	8980	9474	7087	8905	6146	8897
A_23_P10936	NM_033060	91.5	13	209	34	64	14	33.5	38.5	120.5	122.5	37.5	37
A_23_P109382	NM_005315	29	16	189	28	31	14	35.5	29	37.5	37	38	31
A_23_P109393	NM_001670	71	21	801	70.5	62	22	78.5	74.5	65	94	64	77.5
A_23_P109410	NM_030573	424.5	65	1621.5	407.5	356.5	36.5	376	373	416	401	319.5	406
A_23_P109420	NM_014753	1328.5	47	1556	1096	1195.5	52	1130.5	1261	1602	1645	1061	1229
A_23_P109427	NM_000854	1434	107	1169	1138	929	67	1082	1241	1488	1836	971	1323
A_23_P109436	NM_000675	87	11	347.5	56.5	35	13	105	93	122	125	100	110
A_23_P109442	NM_022081	854	12	859	1057.5	995.5	10	1223	1310	1131	1059.5	808	1084
A_23_P109446	NM_022081	196	20.5	1066.5	155	193	22	253	252	199.5	273.5	154	216
A_23_P109452	NM_001005735	266.5	15	790	275	369	14	365	407.5	321.5	389.5	240	342
A_23_P10947	NM_145064	32.5	12	431.5	31	33.5	12	42	41	42	43	35.5	43.5
A_23_P109470	NM_001002878	169	17	483	132	145.5	18	123.5	127	193	201.5	106	148
A_23_P109488	NM_052880	26	14	1292	24	29.5	13	28	28	30	28.5	30	27.5
A_23_P109508	NM_000631	23.5	14	523	25.5	27.5	13	28	13	25.5	20	26.5	25
A_23_P109547	NM_019008	436	14	990	251	430	12	366.5	352	407	585.5	248.5	358
A_23_P10956	NM_021965	26	15	651	33	30.5	14	40	36	30	36	35.5	32.5
A_23_P109593	NM_014346	646	15	639	549	373	15.5	521.5	540	700.5	728	513	631
A_23_P109606	NM_002972	459	212.5	1147	440	338	246.5	592.5	520	448	516	364	534
A_23_P109614	NM_182935	24.5	15.5	522	23	31	15.5	26.5	15	28.5	26	29	27
A_23_P109636	NM_015541	50	13	2107	41	53	14.5	48	54	41	48	42	41
A_23_P109643	NM_172027	244	33	1061	364	259.5	30	377.5	372	224	313.5	340.5	311
A_23_P109655	NM_025246	17	15	158.5	29	22	14	28.5	26.5	29	56	40	27
A_23_P10966	NM_000814	21.5	13	1669	24	25	12	23	15	24	14	25.5	21
A_23_P109677	ENST00000496953	6927	14	5143	3640.5	8364	13.5	8636	8659	7063.5	7335	3546	6200
A_23_P109682	NM_022461	1162.5	13	1901	1256	1329	14	1272	1344.5	1393	1193.5	1218.5	1219
A_23_P109720	AF116706	26.5	13.5	402	26.5	27	12	26.5	30	23.5	29	24	23.5
A_23_P109733	NM_144718	237	11	500	201	160	11	260.5	228	258	201.5	226.5	271
A_23_P109768	NM_014245	7486	31	5401	5450	5588	33.5	7057.5	7660	7579	7693.5	6060.5	6857
A_23_P109774	NM_014415	606	13	1090	466.5	488	13	681	615	685	617	450	627
A_23_P109785	NM_003889	25	15	451	22.5	20	12	21.5	20.5	27	22	18	20.5
A_23_P109794	NM_015199	107	37	820	112	104	33	117.5	122	169	147	119.5	160
A_23_P10980	NM_015236	28.5	12.5	394	25	13.5	12	10	28.5	24	23	26	30
A_23_P109812	NM_133625	27	13	956.5	28	28	12	30	25	32.5	35.5	28	29.5
A_23_P109821	NM_006354	18214	77	16906	21166	18384	68	20921	24981	19082	25991	18635	21824
A_23_P109843	NM_000564	26	12.5	334	29	27	13.5	27	17	30.5	31.5	32	30
A_23_P109864	NM_004122	79.5	11	612	62	125	12	141	135	158	164	137	142
A_23_P10987	A_23_P10987	317.5	12	730	321	418	10.5	497	664	375	429	227	411
A_23_P109877	NM_025222	627	115	818	578	636	130	622	496	720.5	704	522	695.5
A_23_P109881	NM_002218	721	272	2457	454.5	433.5	247	531	515	598	1006	356	416
A_23_P109895	NM_001040454	737	104.5	1734.5	668	547	96	865	727	570	862.5	565	666.5
A_23_P109907	NM_175924	2883.5	26	2138	1953.5	6400.5	18	5713.5	5905	2125	3499	1278	2143
A_23_P109913	NM_006564	29	12.5	578	24	25	13	25	21.5	28.5	31.5	25	24.5
A_23_P109928	NM_014814	3486	38.5	2883	2160	2798	43	3151	3652.5	4906	4145	3074	4121
A_23_P109934	NM_016173	305	13	528	338	189.5	10	421	351	209.5	341	225	240
A_23_P10995	NM_014483	23	13	343	20	10	12	8.5	25.5	22.5	17	20.5	20.5
A_23_P109950	NM_001106	102	27	768	89	88	16	73	72.5	89	114.5	65	95
A_23_P109964	NM_032600	27.5	12	390	24	27	13.5	40.5	31.5	31.5	45	35	29
A_23_P109974	NM_016577	43	11	1758	33	52	10	38	36	59	85	38.5	55
A_23_P109988	NM_006889	35	13	265	23.5	19	10	18.5	25	26	28.5	20	24
A_23_P110005	NM_032316	574.5	41	1621	500	463	53.5	510	636	644	677	394	510
A_23_P110022	NM_032638	175.5	17	600.5	142.5	152	13.5	167	144	197.5	227	159	193
A_23_P110031	NM_016089	250.5	13	2396	226	233	11	366	315	232	360	229.5	237
A_23_P11005	NM_014272	91965	2655	87214.5	90750.5	111090	1633	97276	107080	112579	99344	117199	102343
A_23_P110052	NM_023067	27	12	1669	25.5	27.5	12	31	24	65	22	23	26.5
A_23_P110062	NM_003907	500	12.5	568	361	457	12.5	530	514	499	624	309	492
A_23_P110076	NM_182627	392	17.5	1307	256.5	412	21	327	367	484	462.5	330	393.5
A_23_P110090	NM_001164496	42.5	17	884.5	47	42	15	60.5	54	47.5	61	39	53.5
A_23_P110108	NM_024628	61	15	713.5	56	51	16	64	59	80	68	61	63
A_23_P110116	NM_003023	167	47	1277.5	206	152	52	244.5	208	170	229	179	231
A_23_P110122	NM_004354	122	11	1250	206	100.5	12	252	271.5	151	137	141	245
A_23_P110135	NM_025132	44	12	351	46	62.5	12	60	56	66	59	51	56
A_23_P110151	NM_001025616	29.5	12	427	31	28	11	28.5	26.5	40.5	40	29	35
A_23_P110167	NM_002413	2663	56	3227	2343	2270	56	3215	3759	3713	3200.5	2907	3468
A_23_P11017	AK021866	46	14	965.5	39.5	36	11	39	40	38.5	49	34	41.5
A_23_P110175	NM_001334	29	13	301	40.5	30	11.5	43.5	39	40.5	38	43	52
A_23_P110184	NM_006745	134	13	612	232	147	11	206	209	145	129	190	246
A_23_P110196	NM_016323	145	13	869	161	154	13	198.5	194	180	190	143.5	188.5
A_23_P1102	NM_001100	308	32.5	455	228	218	20	230	204	289	352.5	189.5	239
A_23_P110204	NM_002994	1649	13.5	1340	1792	1203.5	12	1822.5	1683	2684	1908	1960	2628.5
A_23_P110212	NM_001995	259	25	1039	223.5	189	27.5	266	258	276.5	314.5	240	335
A_23_P110234	NM_001890	33	13	204	36	32	12	34.5	32	50	59	43	52
A_23_P110243	ENST00000388822	240	12	353.5	212.5	205	11	254.5	255.5	263	289	231	243
A_23_P11025	NM_001178106	159	19	1829	103	171	15	106	118.5	154	169.5	86	97
A_23_P110253	NM_000222	201.5	21	1636	924.5	173	17	994	999	196	206.5	748	965
A_23_P110253	NM_000222	181.5	17	1690	885	145	16	912	965.5	173	177	755	879
A_23_P110253	NM_000222	241	18	1863	1121.5	179.5	13	1133	1238	216	218.5	917	1183
A_23_P110253	NM_000222	230	14	1684	1165.5	178	15	1134	1261	239	238	1032.5	1295
A_23_P110253	NM_000222	216	14.5	1937.5	1140.5	161	12	1158.5	1249	237	227	961	1221.5
A_23_P110253	NM_000222	249.5	15	1682	1102.5	156	16	1153.5	1373	271	234.5	1021	1330
A_23_P110253	NM_000222	251	15	1728	936	153	14	1270	1348	259	224	996	1394
A_23_P110253	NM_000222	236	13	1860	1112	172	11.5	1040	1174.5	229	205	811	1169.5
A_23_P110253	NM_000222	181	18	1642	768	133.5	99	818.5	917	172	187.5	746	992
A_23_P110253	NM_000222	167	19	1439	799.5	136	16	734.5	855	183	180	706	884
A_23_P110266	NM_024574	27.5	13	1879	33	33	13	32	30.5	34	34	32.5	35
A_23_P110276	NR_026892	428	30	1751.5	348	408	32	500	460	400.5	575	239.5	509
A_23_P110288	NM_024751	138	38	1129	124	150	28	110	116	184	157	114	155
A_23_P110299	NM_001059	26	13	265	30	32.5	12.5	31	19	28	30.5	27	33
A_23_P110304	NM_144571	479	13	846.5	671	624	13	551	508	653	531.5	510	715.5
A_23_P110319	NM_025087	20.5	13	808.5	21.5	15.5	11	15	24	12	18	18	24
A_23_P11032	NM_032591	166.5	102	2353	202	177	116	208	207	179	224.5	187	276
A_23_P110345	NM_012110	139	11	573	151	101	11.5	166.5	176	179	154	126	183
A_23_P110362	NM_021970	140.5	13	562	102	148.5	13	108.5	112	175	173	98.5	146
A_23_P110386	AK021912	29.5	16	832	22.5	34.5	14	32	31	27	32	29	31.5
A_23_P110403	NM_014476	17.5	15	158.5	14	26	14	19.5	24.5	24	20.5	26.5	28
A_23_P110412	NM_001080506	27	13	461	66	29.5	13	66	70	33	32	66.5	65
A_23_P110430	NM_002448	504	13	533.5	360	362	12	411	460	546	670	445	448.5
A_23_P110433	NM_015342	1114	198	1488.5	995.5	1052	115	1292.5	1305	1242	965	877.5	1072
A_23_P110445	NM_006051	734	33	1418	600	371.5	29.5	933.5	873.5	564	827.5	571	695.5
A_23_P110462	NM_013340	17.5	13	441	25	18	11	27	24.5	33	28	32	31
A_23_P110473	NM_004536	64	12	227.5	59	51	12	67.5	78.5	59.5	63.5	52	68.5
A_23_P110492	NM_005885	785	12	882.5	1005	765.5	10	1055	1041	843	939	735	1041
A_23_P110504	NM_030782	1801	104	2097	1557	1662	99	1950	1954	1636	2252	1230	1908
A_23_P11051	ENST00000432353	55	12	654	66	59	12	54	56	77.5	70.5	55	65.5
A_23_P110531	NM_013409	17.5	13	301	24.5	27.5	13	28.5	28.5	27.5	18	29.5	32.5
A_23_P110557	NM_133369	62	14.5	557	62.5	54	15	67.5	70	64.5	81	62	65
A_23_P110569	NM_018700	125.5	12	779.5	71.5	127	11	96	89	175	157	83	91
A_23_P110571	NM_001164664	216.5	64	5351	215	202.5	60	209	250	217	292	179	239
A_23_P110585	NM_138492	802	66	2707	763	894.5	54	591	868	855.5	890	774	781
A_23_P110598	NM_139281	909.5	102	1616	895	956	165.5	831.5	784	1213	985	875	1022.5
A_23_P110606	NM_014757	159	15	1122	140	111.5	13	195	176	154	199	108.5	179
A_23_P110611	NM_017676	532.5	12	478	605	413	12.5	563	698	767	687.5	497	680
A_23_P110624	NM_001332	33	10	508	29	35	13	42.5	40.5	39	46	40	37.5
A_23_P110643	NM_016508	230	72.5	751.5	150.5	225.5	52	158	201	283	263	122	166
A_23_P110655	AF116688	494.5	28	1885	392	641.5	22	768	608	318.5	479	303	326
A_23_P110661	NM_015360	5862.5	49.5	4423	4854	3849	48.5	6305	7392.5	7520.5	5250.5	4998	6474
A_23_P110686	NM_003714	26	13	5884.5	24	37	13	25	26.5	27	31	24.5	29.5
A_23_P110699	NM_052860	24	11	247.5	24	26.5	11	24.5	22	29	26.5	31.5	31
A_23_P11070	NM_032553	27	13	633	12	17	13	20	24	17	25.5	28	15
A_23_P110704	NM_006425	2478	95	2187	2338	1773	73	2612	3101	3011.5	2939.5	2328	2630
A_23_P11071	NM_203473	2463.5	47	2582.5	1939	1579.5	45	1926.5	2084	2492	2770.5	1702	1911
A_23_P110712	NM_004417	197.5	14	289	164	125	11	196	197	211	186	163	209
A_23_P110725	NM_206907	298	13	548.5	300.5	271.5	13	300	331	422	336	344	397
A_23_P110764	NM_006790	25.5	16	612	35	23.5	15	34.5	25	24	36.5	15.5	18
A_23_P110777	NM_002302	22	13	385	26	27	12	25	16	24	33	23	27
A_23_P110787	NM_004866	95	39	996	85	74.5	33	81	85	132	102	85	121.5
A_23_P110791	NM_005211	71.5	22	811.5	126	80	21	138.5	144	95	115	113	112.5
A_23_P110802	NM_022909	505	12	650	551	434.5	12	739	843	657	596	607	739.5
A_23_P11081	NM_003886	23	15	629	23	27.5	13.5	29	24.5	27.5	23	25.5	28
A_23_P110811	NM_001867	73106	405	64064	72590.5	61665.5	309	81534	92451	90924	85460	80625	88789
A_23_P110837	NM_016358	19	13	558.5	24	16	10	19	25.5	25.5	33	22	28.5
A_23_P110846	NM_004779	188	11	411.5	182	178	12	214	227	205	218.5	150.5	248
A_23_P110851	NM_198253	182	60	2551	141	247	72	173.5	185	196	255.5	123	124.5
A_23_P110851	NM_198253	174	53.5	2270.5	128.5	231	62	177	169.5	191.5	244.5	114	131
A_23_P110851	NM_198253	169.5	54	2185	130	241	67	171	170	211	237	130.5	125.5
A_23_P110851	NM_198253	200	63	2625	147	242	94	202.5	202	217	295	145.5	147
A_23_P110851	NM_198253	205	50	2668	134	231	58	198	197	249	266	135.5	146
A_23_P110851	NM_198253	215	45	2439	134	241	48.5	200.5	185	259	280.5	141	151
A_23_P110851	NM_198253	313	47	2405	146.5	228	48	187	219	277.5	343	138	169
A_23_P110851	NM_198253	192	66	2917	136	240	82.5	169	175.5	220	276	130	131.5
A_23_P110851	NM_198253	174	58	2413.5	125	213	48	158	169	195	246	119	128
A_23_P110851	NM_198253	175	59.5	2498	127	212	76.5	141.5	148	201.5	241	115	130
A_23_P110879	NM_147686	246	13	617	179.5	140	11	270	243	243.5	224	182.5	265.5
A_23_P110882	NM_021648	564.5	12	812	576	467.5	12	807	714	599	655	654	724
A_23_P110896	NM_012434	217	18	796	250	170.5	10.5	260	215	241	232	214	294
A_23_P110903	NM_080743	15.5	13	611	26.5	15	12	12	28.5	17	19	24	22
A_23_P110941	NM_001512	54	12	523	40	61	11.5	52	52	46	60	45	46.5
A_23_P110957	NM_001452	25	14	891	23.5	28	12.5	26	24	25	28.5	18	22.5
A_23_P110961	NM_016098	2389	18.5	1922	1672	1974.5	18	1682	1870	3302	3051.5	1503.5	2016
A_23_P111000	NM_002800	435.5	63	4650	825	396	55.5	1041	1081	481	485	723	1308.5
A_23_P111005	NM_015388	2966	150.5	3354	3956	2807.5	87	3883	5013	3331.5	4688.5	3615.5	3854
A_23_P111020	NM_003131	107	23	1818	121	111	22	120	111	116	132.5	113.5	118
A_23_P11103	NM_005448	15.5	13	861	20	20	10	26.5	28.5	30.5	25.5	16.5	18
A_23_P111037	NM_003529	5879.5	14.5	6419	6276	7436	14	10382	11810	7095	7278	6352.5	8399.5
A_23_P111041	NM_003525	2182	18	3244	2200.5	2213	14	2197	2072	2645	2337	1957	2380
A_23_P111054	NM_021062	3168.5	56.5	2614.5	2952	3342	40	2222	2378	4644	4452.5	2494.5	3338
A_23_P111088	NM_033057	52	12	364.5	43	25	12	58.5	49	81	72.5	73	73.5
A_23_P111092	NM_030883	1455	22	3251	1277	1534	16	2360	2467.5	1181	1751.5	1432	1374
A_23_P111112	NM_020442	4724	568	4247	3582	4153.5	327	5048	4166	4690	5757	3702	3896.5
A_23_P111126	L06175	141	38	669.5	112	98	35.5	116	125	147.5	168	111	134
A_23_P111132	NM_005345	99	11	263	59	95	10.5	68	82	94	110	45	59
A_23_P111141	NM_004639	4364	1234	5947	4098	3814	915	4771	5044	3838	5538	3567.5	4688
A_23_P111155	NM_181842	31	16	858	33	38.5	15	29	28	34	39	37	31
A_23_P111171	NM_003782	284	75	1400	732.5	308	68	606	726	374	376.5	766	806
A_23_P111188	NM_005453	90.5	14	1218	98	82	13	98	101.5	78	103	88	71
A_23_P11119	A_23_P11119	26	13.5	701	25.5	22.5	12	24.5	20.5	28	30	24.5	21
A_23_P111194	NM_012391	62	19	2534	49	65.5	18	75	82	63.5	77	63	62.5
A_23_P111206	NM_004117	483	50	1238	610	512	53.5	616	633	616	596.5	706	702
A_23_P111228	NM_017421	162	13	340	173	151	14	201	246.5	180	221.5	165	197
A_23_P111240	NM_014721	547.5	22	953	841	500	25	809	852	730	626	917	921
A_23_P111260	NM_002526	789	274	887	609	740.5	108	577	552	962	787	579.5	672
A_23_P111267	NM_031469	661	11	1606	776	567.5	13	870	847	759	634	760	807
A_23_P111273	NM_016495	905	34.5	1177	704	757	36.5	762	903	995	1034.5	603	949
A_23_P111288	NM_016462	7801	101	8601.5	6638.5	7905.5	101.5	8991	9316	8688	7591	7077	9178
A_23_P111297	NM_006638	542.5	54	863	359	687	46	487.5	565	638.5	687.5	362.5	487
A_23_P111303	NM_014892	741	11	895	684	453.5	12	802	874.5	910	851.5	618	875
A_23_P111306	NM_014892	194	14	1690	187	168	13	191.5	188	195	180.5	148	201
A_23_P111311	NM_144497	32.5	14	2126.5	33	40.5	14	30.5	36	40	41.5	27	34
A_23_P111321	NM_000045	24.5	12	782	21	17.5	13	24.5	22.5	19	25	25.5	21
A_23_P111343	NM_014739	6866	1792	6485	6511	8350	1287.5	5528	6279	9078	6948.5	6962	7810
A_23_P111360	NM_004506	71	16.5	669.5	63.5	71	16	59	70	100.5	86	65	79
A_23_P111361	NM_173672	27	13	542	20	30.5	13	37	33.5	25	29	27.5	21
A_23_P111373	NM_020662	1097.5	62	999	797	786	59	795	1070.5	1532.5	1097	773	1275
A_23_P111381	NM_004849	941	22	1190	1048	872	13	1100	1183	1136	951	894	1116
A_23_P111395	NM_003058	26.5	11	690	26	34	12	30.5	30.5	35	37	36	37
A_23_P111402	NM_032784	22.5	13	98	20	9	12	22	27.5	26	18	23	23
A_23_P111413	NM_018718	193.5	15	472.5	139.5	121	18	145	153	206	250.5	142	163.5
A_23_P11144	NM_000390	82	13.5	338	83	113.5	13	82	75.5	111	88	71	100
A_23_P111452	NM_031946	2776	12	2594	3791	3696.5	11	4961	6170	3123	4172	3515.5	3615.5
A_23_P111480	NR_040585	29.5	16	163.5	28	33	12	33.5	28.5	31	45	30.5	34
A_23_P111481	NM_015908	12315	64.5	11345	14472	9539	22	16648	18986	12821	16000	14754	13666
A_23_P111487	NM_001128853	301.5	13	1069	239	271	14	330	340	240	387	232.5	300
A_23_P111492	NM_023948	102.5	40.5	1417	90	90	48	99.5	91	109	117	89	106
A_23_P111506	NM_001168682	55174	19374.5	64787	57812	58720.5	13567.5	75907	82884	65564	72649	76632	72793
A_23_P111517	NM_022479	27.5	12	2012	30	29	13	34	47	24	32.5	30.5	38
A_23_P111525	BX648200	764.5	97	3388	1047.5	719	76	1221	1189	776.5	863	1039.5	924.5
A_23_P111531	NM_000168	18	12	435	23.5	25.5	11.5	26.5	26	16	24.5	26	25.5
A_23_P111571	NM_153631	73658.5	21762	94440	83162	75411	18341	94756	95823	79668	83015	90292	82247
A_23_P111583	NM_001001547	19	13	835	22	22.5	13	24	28	34.5	24	13	14.5
A_23_P111593	NM_004227	455	20	1327	648.5	414.5	15	639.5	558.5	547	541	581	634
A_23_P11160	NM_024597	34	13	876	31	27	11.5	34.5	36	47	53	47	46
A_23_P111604	NM_152745	28	14	303.5	24.5	28.5	12	24.5	12	23.5	23	27.5	21.5
A_23_P111621	NM_005685	1103	12	1131	1443	921	10	1680	1799	1332	1412	1236	1498
A_23_P111635	NM_016086	362	12	897	196.5	257.5	13	232	229.5	291	322	136	263
A_23_P111657	NM_000193	43	15	380.5	58.5	48	15	104	68	50	59	82.5	41
A_23_P111662	NM_178559	22	14	1076.5	22.5	27	13	23	10.5	27	17	23.5	18
A_23_P111672	NM_152829	337	14	403	242	222	12	329	261	348	282	235	348
A_23_P111698	NM_002360	118	25	3822	121	152	22	136	137	165.5	136	122	125
A_23_P1117	NM_017744	85.5	31	1030	88	95	29	98	102	93	109	95	92
A_23_P111701	NM_004126	25	14	93	25	29.5	11	30	14.5	21	30	26.5	27.5
A_23_P111712	NM_006980	21.5	11.5	657	23	20.5	11	22.5	29.5	25.5	26	27.5	26
A_23_P111724	NM_138290	34.5	13	84	36	33	13	37	36.5	49	50.5	39.5	42
A_23_P111737	NM_005856	27.5	11	624	31	34.5	12	32	32	36	31	34	29.5
A_23_P111745	NM_031449	2312	300.5	3924	3257	2333	219	3910	4163.5	2031	3204	2808	3297
A_23_P111753	NM_031903	8354	4178	7587	6568	6370	3349	8165	8505	9318	8010	6800	8956
A_23_P111766	A_23_P111766	9189	141	5768	6364	8137	155	7494	10530.5	11038.5	13513	7666	8115
A_23_P111797	XR_242367	308	24	638	295	443.5	19	548	510	308	394.5	264	308
A_23_P111804	NM_022750	876	22	975	786	585	17	940	1017	880	1056	801	987
A_23_P111811	NM_019071	2009	28	1346.5	1879.5	1245	25	1466.5	1822	2432	2420.5	1419	1917.5
A_23_P111826	NM_153189	25	13	1960	21.5	29.5	12	31	31.5	28.5	34	26.5	36
A_23_P111835	NM_000108	3683	15	3302	4116	3566	15	4396.5	5006	4948.5	4296.5	3662	4301
A_23_P111843	NM_006349	16834	4802	16492	16752	12523	1609	15163	18376	17645.5	19154.5	16698	17074
A_23_P111860	NM_018059	15	11	283	25	27	11	21	12	29.5	27.5	28	25.5
A_23_P111865	NM_145914	34.5	20	511.5	32	35.5	20	33	36	36	34	30	38.5
A_23_P111888	NM_138455	38	12	349.5	42.5	47	12	34.5	36	57	60	50	42
A_23_P111919	NM_013357	23	12	653.5	25.5	28	13	26	22	28	31.5	26.5	21.5
A_23_P11192	NM_006357	5375.5	13	5904	5595.5	5154.5	10.5	8124	8344	7720	6439	7611	8890
A_23_P111929	NM_016023	159	13	395	132	143.5	13	134	122	201	191	110	150
A_23_P111947	NM_004063	201	23	407.5	144	229.5	24	148	152	302.5	232	164	191
A_23_P111961	NM_032509	2364	31	2400	1998	2175	34	2132	2262	2750	2857	1750	2415.5
A_23_P111978	NM_001282534	40	13	1436	41	50	13	56.5	56.5	62.5	83	56	62
A_23_P111981	ENST00000614491	138.5	18	670	120	208	18	237	215	150.5	188.5	158	138
A_23_P111995	NM_002318	35	12	590.5	29	37.5	11.5	38	34.5	34.5	51	37.5	32
A_23_P111995	NM_002318	35	12	617	35.5	31	11	37	38	40	44	32	31.5
A_23_P111995	NM_002318	36	12	533	32	43	12	43	40	36	50	31	39.5
A_23_P111995	NM_002318	32.5	12	621	33.5	31.5	11	36	37	42	51	37.5	42
A_23_P111995	NM_002318	40.5	12	598.5	32.5	34.5	11.5	41.5	38.5	49	86.5	32	39
A_23_P111995	NM_002318	38	12	590	31.5	40	12	41	40	45	52	39.5	38
A_23_P111995	NM_002318	40.5	12	587	33	35.5	11	41.5	42	47	52	42.5	47.5
A_23_P111995	NM_002318	39	12	565.5	32	37	12	37	40	42.5	50.5	38	36
A_23_P111995	NM_002318	32.5	12	535	26.5	33	12	33	37	35	48	32.5	34
A_23_P111995	NM_002318	29	13	618	32.5	39.5	12	29	32	40	44.5	33	36
A_23_P112004	NM_012472	26	15	3929	25	35	18	32.5	29.5	36	37	32	33
A_23_P11201	NM_001097579	20	13	1128	23.5	32	12	25.5	30	27	31.5	26.5	21.5
A_23_P112016	NM_024767	31	11	700	30	36.5	14	31	36	35	33.5	40.5	26.5
A_23_P112026	NM_002164	48	30	557	50.5	99	20	52	60.5	90	91.5	83	74
A_23_P112061	NM_152419	555	135	1128	975.5	477	70	1154	1135.5	678	662	1094	1127
A_23_P112078	NM_004225	200	13.5	557	200	189	11	214.5	217	186.5	244.5	180	245.5
A_23_P112086	NM_021010	31	13.5	204	27	30	12	29.5	25.5	28	36	24.5	29.5
A_23_P112100	NM_018967	26	11	257	20	23.5	11	24	18	23	26	20.5	19
A_23_P112103	NM_024736	239	28	2056.5	513	200.5	29	560	593	268	341	547.5	651
A_23_P112113	NM_014846	1878	14	1967	1793	1542	12	2136	2236.5	2244.5	2285	1677	2172
A_23_P112135	NM_014294	3574	132	2906	3019	2337	122.5	2974	3130.5	3959	3588	2799	3484.5
A_23_P11214	NM_017544	1283	58	1073	939	955	77	1062	1198	1472	1333	897	1192
A_23_P112159	NM_012154	2606	146	1765.5	1905	1741	126	2144	2515	2829.5	3300	1818	2506
A_23_P112162	NM_012079	2370	588.5	3675	2737.5	1768	632	2579	2439	2272	2732	2290	2447
A_23_P112173	NM_020344	25.5	13	329.5	24.5	26.5	10.5	24.5	22	30.5	37.5	27	29
A_23_P112187	NM_032843	57	23.5	5121	53	58	25.5	58	63.5	60	72	57	58
A_23_P112201	NM_015061	278.5	13	662	259	264	14	324	327	297	308	206	267
A_23_P112220	NM_002195	78	12	497	42	49	14	47.5	53	99.5	69	41.5	70
A_23_P11224	NM_173470	3061.5	250.5	3168	2939	2845	152	3214	3760.5	3132.5	3335.5	3373.5	4203
A_23_P112241	NM_012266	266	40	2192	236	245	46.5	212	249.5	293	320	222	251
A_23_P112251	NM_001017998	4749	16	4140	4994.5	4455.5	15	4716	6035	6815	5681.5	5608	6479
A_23_P112260	NM_001017998	1160	28	1184	1046	1417	19	967	919	1510	1368	1050	1423
A_23_P112275	NM_005458	26.5	19	1134	22	24.5	12	26	22	18	25	26.5	21.5
A_23_P112289	NM_003275	24.5	16	2218.5	26.5	42.5	15.5	27	21.5	35.5	31	29	30
A_23_P112296	NM_000787	27	14	764	24.5	25.5	12	27.5	29.5	31.5	31	29	34
A_23_P112311	NM_012210	284	14	665.5	230	205	17	298	289	282	304.5	203	296
A_23_P112327	NM_014582	23	14.5	717.5	26.5	29.5	12	24	26	31.5	26.5	27.5	23.5
A_23_P112341	NM_024945	1263	22.5	1690	1212.5	1141	19	1140	1350.5	1763	1453	1238.5	1559
A_23_P11237	NM_004606	123	15	2524.5	152	151	13	174.5	173	165.5	166	141	158
A_23_P112397	NM_018998	3637.5	670	4977	5100.5	3566	906	4968	5392.5	4422.5	5622	5011	5454
A_23_P112406	NM_012087	5224	349.5	5159	4525	3654	369	5664.5	5710	6159	6307	5089	5841
A_23_P112412	NM_017746	3282	53	2812	2737	2885	35	2694	3179.5	3672.5	3799	2648	3252
A_23_P112429	NM_007209	193666	5419.5	140891	151710	146747	3636.5	161933	197445	216333	197232	150476	190424
A_23_P11244	NM_022368	275	13	482	356	323	14	359	401.5	416	368	330	417.5
A_23_P112452	NR_003191	12	14	445	18.5	25	13	23	27	26.5	29	28	30.5
A_23_P112470	NM_002989	63	14	1075	53	60.5	15	56	59.5	60	81	58	60
A_23_P112478	NM_001161	665.5	160	2949.5	494	602.5	129.5	612	621.5	648	743	445.5	688
A_23_P112481	NM_004925	152	17	1040.5	118	153	13	125	151	191	230	107.5	150
A_23_P112482	NM_004925	44	19	834	49	50	17.5	39.5	47	55	73.5	50.5	48
A_23_P112512	NM_033412	289.5	36.5	1866.5	252	366.5	36.5	266	313	334	328.5	237	274
A_23_P112531	NM_001035254	4368	16.5	8272	9619.5	5062	18	11504	12253	5342.5	5309	9486	11049
A_23_P112548	NM_031219	81	20	2063	85	73	24	67	79.5	89	91	73.5	85.5
A_23_P112554	NM_001855	26	12	114	21.5	26	13	24	12.5	28	24.5	28.5	27
A_23_P11256	NM_138703	24	13.5	1334.5	27.5	27.5	11	24.5	24	31.5	35	31	34.5
A_23_P112564	NM_012281	17	13	514	22	18.5	13	22	22	26.5	17	13	17.5
A_23_P112596	NM_001123	1649	29	2343.5	1433	1931.5	19	1770	2003	2036	1987.5	1829	1999
A_23_P1126	NM_017526	2141	600.5	2491	1979	1498	554.5	2392	2633	2305	2051	2245	3009.5
A_23_P112602	NM_018207	524	24	906	600	476	19	648.5	657	527	745.5	608	670
A_23_P112613	ENST00000356126	957	12	1095	689	768	12	945	972.5	1020	1046	756	837
A_23_P11262	NM_012151	10441.5	1455.5	8213.5	10141	6906	892	9385	9307.5	9384.5	11287	8707	9444
A_23_P112634	NM_174921	756	34	3707	1105.5	1162	29	1168	1392	1154	956	1035	1494
A_23_P112646	NM_020469	27.5	11	343.5	25.5	30	10.5	31	32.5	36	42	32	37
A_23_P112652	NM_015442	2424	14	2889	2895	2489	13.5	3233.5	3776	3355	2837.5	3299	3514.5
A_23_P112666	NM_012186	83	16	1318	72	80	16	71	68	92	84	66	86
A_23_P112673	NM_017975	2336	351	2648	2185	2197	387	2144	2204	3102.5	2372	2380.5	2685.5
A_23_P112698	NM_007257	23	17	611	22.5	18.5	15	19	29	27	26.5	14.5	22
A_23_P112726	NM_002977	23	13.5	528	18	19	13	15	27	28	31	23.5	22
A_23_P112774	NM_032611	62	21	309	61	58	22.5	64	56	58	72.5	56	64
A_23_P11279	NM_018466	392	46	1037	318	378	46	245.5	299.5	489	487	317	390.5
A_23_P112798	NM_001312	27.5	13	747	25	32	11.5	31.5	24	31.5	29	34	34
A_23_P112801	NM_007236	9257.5	345.5	8106.5	10695	12031	290.5	10804	12448.5	12626	12763	9637.5	12253
A_23_P112820	NM_005226	50	14	832	49	54.5	12	69.5	62.5	62	87.5	63.5	69
A_23_P112825	NM_016309	2142	123	2648	1398	1361	141	2036	2369	2239	2221	1600	2318.5
A_23_P112846	NM_001144978	42	11	222	46.5	51.5	11	50.5	60	47	44	45	50.5
A_23_P112859	NM_001898	23.5	15	864	31	27.5	13	33.5	26.5	28.5	33.5	37.5	27
A_23_P11286	NM_019597	1122	17	1482	1281	972	13	1557	1593	1153	1202	1068	1470
A_23_P112874	NM_004466	22.5	13	775.5	24	24.5	13	29.5	23	30	31.5	23	28.5
A_23_P112883	NM_178564	389.5	17	962.5	448	220	24	480.5	407	267	438	332	354.5
A_23_P112916	NM_139057	30.5	15	1604	30.5	31	12	19	26.5	32	30.5	26.5	23.5
A_23_P112921	NM_181900	41	13	1362	35	36	12	33	36	42	44	42	39
A_23_P11295	NM_001018024	797	132.5	1062	683	843	141	646.5	740	998	1048	664	768.5
A_23_P112950	NM_018179	576	46.5	701.5	549.5	472	31	584	570	664	612.5	541	590
A_23_P112957	A_23_P112957	44	11.5	431	43	47.5	13	47	56	47.5	47	47	46
A_23_P112982	NM_018711	28	12	787	30	30	12	32	41.5	30	34	34	39
A_23_P113005	NM_004428	384	121	2112	640	428.5	115	595.5	687.5	423	506	554	665
A_23_P113019	NM_021072	28	13.5	789	22.5	25	13	39	16.5	15	29.5	16	17
A_23_P113026	NM_002582	160.5	17	916	108	191	17	170	181	225.5	241	157	194
A_23_P113034	NM_032024	58	12.5	1654	62.5	64.5	14	80.5	101	60	82	51.5	80
A_23_P113056	A_23_P113056	43	14	598	30.5	29.5	14	40	40	36	36.5	30	30
A_23_P11309	NM_017514	74	22	1877	104	96.5	17	96	88	110	113.5	108	103
A_23_P113101	XM_006711877	33.5	12	1159.5	30	31	13	28	35.5	33	35.5	25	30
A_23_P113111	NM_000044	40	14	1034	18.5	10	13	20.5	27.5	26.5	34.5	15	22
A_23_P113111	NM_000044	22.5	12.5	978	16	23	12.5	20	26	21	26	26.5	28
A_23_P113111	NM_000044	27	13	1025.5	25	26	12	25.5	13	25.5	31	26	22.5
A_23_P113111	NM_000044	17	12	962	27	24	12	21	22.5	21.5	24	27	21.5
A_23_P113111	NM_000044	23	13	965	26.5	29.5	12	26.5	12	20.5	21.5	27	27.5
A_23_P113111	NM_000044	17.5	13	932	23	26.5	12	24	20	26	28	27.5	30
A_23_P113111	NM_000044	13.5	13	944	15	17.5	12	18	24.5	21.5	24.5	16	28.5
A_23_P113111	NM_000044	20.5	12	975.5	23	21.5	11.5	21.5	24.5	27	26.5	31.5	26.5
A_23_P113111	NM_000044	22	12	997.5	17	21.5	13	27	23	21	29	13.5	8.5
A_23_P113111	NM_000044	20	13	1048.5	24	20.5	12	19	39	29.5	23	29	25.5
A_23_P113161	NM_030806	41.5	12	232	61	44	12	62	57	55	49	62	81
A_23_P113184	NM_001080432	656	62.5	667	511	658	72	466	498	663.5	899	382.5	473.5
A_23_P113204	NM_005247	2322	24.5	5052.5	1737	2491	21	4159	3591	1975	2352	2897.5	1991.5
A_23_P113212	NM_018004	41.5	12.5	227	26	37	10	31	28	52.5	54.5	31.5	30
A_23_P113237	NM_001012288	113	14	902	91.5	45.5	13	103.5	120.5	140.5	116	141	125.5
A_23_P113245	D14041	1146	12.5	1022	759	826	11	1309	1420	1364	1247	925	1333
A_23_P113258	NM_005739	40	14	1212	38.5	40.5	13	40.5	43	37	42	35	48.5
A_23_P113263	A_23_P113263	96	15	624	143	167.5	14	149	165.5	135.5	141	149.5	185
A_23_P113283	NM_022470	38	14	177	34.5	44	13	35.5	34.5	49	49	30	41.5
A_23_P11331	NM_153333	1500	616.5	2230	1196	1268	450	1109	1163	1951	1635	1259	1579
A_23_P113311	NM_177938	7227	404	7124.5	8967.5	4050.5	303	9959	11795	7252	8691	8237	10106
A_23_P113317	NM_177938	394	46	2904.5	591	381.5	31	655	636.5	387	502.5	367.5	577
A_23_P113328	NM_194314	42.5	23	1603	46.5	55.5	26	48	42	60	45.5	42	55
A_23_P113351	NM_004684	15	11	131	24	20.5	11	13	20	27	43	16	23.5
A_23_P113367	NM_205863	73	14	560	81.5	74	13	80	71	84	84	63	85
A_23_P113380	NM_017944	42.5	13	120	45	41	12	60	48	51.5	62	48.5	53
A_23_P113382	NM_021150	25.5	12	372	25	30.5	13	27	33	25.5	33	30	31.5
A_23_P113393	NM_017413	57.5	14	729	53	57	11	49	62	41	68	42	42
A_23_P113405	NM_017623	802	88	1744	953.5	695	74	926.5	1005.5	805	1047	804	934
A_23_P11341	NM_001166703	992	12	1743.5	964	1178.5	11	1154	1406.5	1315	1120	891	1088
A_23_P113417	NM_025161	435	46	1157	463	383	61	517	519	555.5	589	431.5	520
A_23_P113441	NM_018130	98.5	11	203	78.5	99.5	11	74	84	135	119	79	98
A_23_P113453	A_23_P113453	87	11	534	101.5	98	13	131	137.5	131	116	125	152.5
A_23_P113462	NM_017641	90	12	239	102	99	12	109.5	103	106	100	93	117
A_23_P113471	NM_174912	223	18	2274	325	322.5	17	378	476.5	296.5	323	314.5	389.5
A_23_P113523	NM_012227	25677	2923	21858	26303	17532	3313	28948.5	34960	30347	32918	26805.5	30807
A_23_P11353	NM_005765	1978	23	2415	2248.5	2048	18	2224	2644	3006	2115	2230	3149
A_23_P113549	D26528	22.5	11.5	297	23.5	21	11.5	25.5	24	32	27	26.5	22.5
A_23_P113553	NM_001011544	23	13	760	23	28.5	11	27	16	26.5	26	19.5	29
A_23_P113570	AF049893	31	16	462	30	39	13	32.5	30	31.5	33.5	19	27
A_23_P113572	NM_001770	29	14	617.5	30	26.5	12	33.5	36.5	41	36.5	39	40
A_23_P113613	NM_022842	658.5	47	965	898	764	34	932	1192.5	706	965.5	912	1156
A_23_P11362	NM_014735	41	11	307	47	39.5	11.5	49	43.5	60.5	53.5	51	73
A_23_P113623	NM_032351	7247	734	5763	5341	8196	934	5852	6942	8072	8485	5060	6272
A_23_P113634	NM_001755	1057	15	1108	1160	966.5	14.5	1513	1540	1422	1387	1129	1729
A_23_P113645	X83127	54.5	14.5	733	57.5	59.5	14	45.5	52.5	66	70	57	58.5
A_23_P113656	NM_006087	61.5	13	806	35	49	11	50	73	61	76	61	57.5
A_23_P113682	NM_080877	393	102	1882	397	377.5	77	767	767	370	557	547	446
A_23_P113692	A_23_P113692	23	11	392	25	21	11.5	20.5	20	31	32	28	27.5
A_23_P113701	NM_002607	39	12	151	42	49	11.5	49	49.5	46	43	45	49
A_23_P113716	ENST00000465497	35416.5	316	52044	60494.5	32526	271	59155	66532	36232	44641	54595	56858.5
A_23_P113716	ENST00000465497	38758	321	58482	61631	33567.5	284	68511	77359.5	40651.5	48186	64211	64068
A_23_P113716	ENST00000465497	48126	97.5	65765	62610	32657	103	82169.5	91687.5	50890.5	51504	71837.5	80775.5
A_23_P113716	ENST00000465497	49209	141	64149	68520	32136.5	97	80906	95718	54680.5	58000	72032.5	83998.5
A_23_P113716	ENST00000465497	50813.5	113.5	64359.5	81609	33817	83	76999	95672	55597	67477	71867	82720.5
A_23_P113716	ENST00000465497	47128	90	66410.5	67684	34601	53.5	76462.5	89419	50770	57184	73830	81206
A_23_P113716	ENST00000465497	43575	111	64151	68545	35156	95	73534	83554.5	47823	56077	72420	77150
A_23_P113716	ENST00000465497	35605.5	87	58818	56984	29928	168	64482	70596	40955.5	47063	71140.5	69393.5
A_23_P113716	ENST00000465497	31911	298	48621.5	53000	29638	183	54819	65759	36107	45205	57866	61584
A_23_P113716	ENST00000465497	32510.5	260	44764.5	52237	30620.5	174	52085.5	64390	36580	47264.5	56161.5	60982
A_23_P11372	NM_000194	2660	22	2905	2599	2609.5	25	2639	3155.5	3467	2885	2208	2842.5
A_23_P11372	NM_000194	2773	22	3072	2636.5	2550.5	19	2951	3222	3584	2885.5	2512	2891
A_23_P11372	NM_000194	2940.5	24	3184.5	2688	2607	17	2960	3413.5	3750	3008	2617	3113
A_23_P11372	NM_000194	4199.5	15.5	3522	3166.5	2638	17	3991	4866.5	5674	4113	3093	4473
A_23_P11372	NM_000194	3488.5	16	3403	2993	2622	13.5	3563.5	4082.5	4566	3572	3160	3712.5
A_23_P11372	NM_000194	2970	14	3192.5	2382.5	2386.5	13	3127	3457	3969	3155	2831	3335
A_23_P11372	NM_000194	2575	25	2453	2257.5	2266	29	2532	2915	3525	3047	2367	2892
A_23_P11372	NM_000194	2570	21	2822	2268	2451	22	2482.5	3050	3637	2916	2503	3030.5
A_23_P11372	NM_000194	2564	23	2355	2194	2426	23	2311	2850.5	3510	3114	2156	2953
A_23_P11372	NM_000194	2456.5	36	2389	2154	2362	22	1739.5	2922.5	3309	2764	2028	2987
A_23_P113728	NM_138384	135	13	463	142.5	167.5	15	140	150	156	173.5	109	150
A_23_P113738	AB025028	24.5	13	602.5	26	28	13	26	19	25	29	27.5	27.5
A_23_P113748	NM_024697	24.5	14	725	24	30	11	20.5	27.5	31	28.5	23.5	26
A_23_P113762	A_23_P113762	30	14	12282	34	32	12.5	32	32.5	35.5	49	35.5	33.5
A_23_P113777	NM_004791	27	12	279	23	27	11	32	31.5	25	35.5	23	26
A_23_P113789	NM_006677	71	12	326.5	69.5	66	9.5	92	96.5	81	99.5	73	96
A_23_P113793	NM_024508	31	14	1101.5	27.5	29.5	15	34	31	27.5	46	35	36.5
A_23_P113803	NM_007044	606.5	20	1316	674	601	16	629	828	837	775	687	825
A_23_P113811	A_23_P113811	159	16	762	119	468	14	324	443	114	199.5	80	132
A_23_P113825	NM_144653	806	45	2158	693	676	24.5	792	804	1031.5	932	837.5	851
A_23_P113841	L10405	31	13	723	32	35.5	13	40.5	35.5	38	37.5	35	38
A_23_P113888	NM_152383	173	11.5	221	170	245	9	271	282	193	211	150	164.5
A_23_P11390	NM_004679	88	20	1671.5	72.5	66.5	15	109.5	81	64	98.5	75	66
A_23_P113952	AY227436	17	12.5	368	20	28	12	25	12	18	30	25.5	29
A_23_P113966	NM_001024924	800	13.5	697.5	687	514	12	804	896	953.5	898.5	696	822
A_23_P11397	NR_001537	32.5	13	591	29	31	11	28	35.5	29	30.5	28	28.5
A_23_P113972	NM_001024924	103.5	36	6854	122	175	29.5	112.5	159	153	135.5	103	122
A_23_P113994	NM_018240	92	12	348.5	89	74	12	101.5	95	89.5	90	86	95
A_23_P114008	NM_024795	13	13	542.5	23.5	12.5	13	8	22	27	22.5	26	28
A_23_P114048	AF123320	27	16	9882	26.5	23.5	12	30	25	32	30.5	35	35.5
A_23_P114057	NM_017789	1526	112.5	2383	1826	1178	104	2474	2601	1794	2200	2037	2338.5
A_23_P114061	NM_001007471	33	12	549.5	29	30.5	12	42	35	39	43.5	34	38.5
A_23_P114075	NM_004459	137	90	1242.5	152	151.5	87	131	145	148	155	133.5	149
A_23_P11408	NM_001002758	110	16	823	106	78.5	16.5	105	76	109	112.5	87	122
A_23_P114084	NM_000444	43	13	426	29	36.5	13	24.5	32	54	50	33	41.5
A_23_P114095	NM_015884	142	18.5	1084.5	136	158	16	138	139.5	207	173	152	182
A_23_P114105	NM_012317	35.5	16	1652	36	44	13	40.5	44	37	42	40.5	37
A_23_P114118	NM_006089	44	15	666.5	37	36	15	36.5	35.5	44	44	39.5	56
A_23_P114134	NM_021014	25.5	13	1398	26	24	13	25.5	23.5	34.5	30.5	32.5	32
A_23_P114144	NM_014008	550	88	1912	572	502	76	659	692	646	733	772	579
A_23_P114155	NM_015698	2863	53	3608.5	2954	2788	24	3538	3899	3124	3997	3003	3065
A_23_P114164	NM_013444	810.5	12	637	700	583	11	682	968	832	862	616	815
A_23_P114172	NM_017752	145	12	331	127	143	12	152	149.5	191.5	164.5	122.5	156
A_23_P114185	NM_004615	22	14	901	24.5	24.5	11	21	26.5	12	33	15.5	12
A_23_P114210	NM_000307	43	15	677.5	37	51	14	51	56.5	47	56	43	52
A_23_P114221	NM_002893	12154	43	9991	10394	7794	75.5	12195	15970	14563	12968.5	11272	14982.5
A_23_P114232	NM_006406	18153	282	13273	13575.5	17361	431	12778.5	16694	21578	21929	13458	19693.5
A_23_P114259	NM_080873	15.5	11	273	19.5	20.5	10	23.5	25.5	22.5	28	27	23.5
A_23_P114275	NM_006667	292	13	743.5	373	459	12	418	478	438	400	324	431.5
A_23_P114282	NM_014060	7777.5	1323	7909	8125	9260	651	7339	9257	9543	8774	7661	8441
A_23_P114299	NM_001504	27	12	503	29	26	11	27.5	30	31.5	33	29	33.5
A_23_P114307	NM_002565	33	14	795	31.5	35.5	14	28.5	25	35	38.5	35	41
A_23_P114314	NM_005193	21	12	2235	30	26.5	14	25.5	20	30.5	33	36	31
A_23_P114349	NM_130776	20	13	2126	23	28.5	13	30.5	26	21.5	34	26.5	14.5
A_23_P114353	NM_032946	30	14	422	30	29	11	19	30.5	36.5	41	30.5	33.5
A_23_P114361	NM_004992	1491	42.5	1677	1638	1307.5	53	1430.5	1917	1501	1705.5	1504	1518.5
A_23_P114374	BC143790	51.5	14	1846	48.5	68.5	12	61.5	60.5	49.5	59	38	51
A_23_P114381	NM_014370	40	17	1029	47	36	16	39.5	45	43	41	38	42.5
A_23_P114405	NM_012286	5149	14	3031.5	3208.5	2946	13	3843.5	4429	6325	4867	2891	4566
A_23_P114414	NM_001031855	197	25	831	247	249	23	268	302	262	274	258	318
A_23_P114423	NM_152869	28	13	663	26	21.5	13	27	33	29	32	31.5	32.5
A_23_P114445	NM_020932	59	32	280	66	70	29	60.5	60	73	70	68	70.5
A_23_P114466	NM_033284	1002	15	1088	969	1006.5	12	941.5	969	1130	1296	671.5	1006
A_23_P1145	NM_018109	1075	19	1081	962	839	18	876	955	1403	1258	746	1047
A_23_P114582	NM_145716	1167.5	62	2666	1109	1066	37.5	1547	1630	933	1121.5	959	939.5
A_23_P114585	ENST00000324142	26.5	12	289	30	27.5	12	27	20	25.5	29	28	23
A_23_P114597	NM_001014291	25	12	455	30.5	32	12.5	28	29.5	29.5	31.5	27.5	28
A_23_P11461	NM_001032288	5373	1168	6219	4666	4953	908	4738.5	4572.5	6316	5739	5606	6010
A_23_P114616	NM_030816	420.5	14	475	441.5	340	11	424	423	517.5	429	398	478
A_23_P114626	NM_000488	66	13	155.5	43	80	13	46	47.5	60	78	39	42
A_23_P114649	NM_021933	274	61	1756	252	243	32	255	261.5	285	357.5	194	265
A_23_P114656	NM_004964	5979	265	6017	5142	5758	269	6866.5	7396.5	6462	7374.5	5810.5	6612.5
A_23_P114656	NM_004964	7020	247	6394.5	6262.5	6560	253	7299	8433	7664	8774	6315	7599
A_23_P114656	NM_004964	6871.5	149	6572	6124	6790	125	7624	8589.5	7646	9079	6862	7738
A_23_P114656	NM_004964	7598.5	183	6349	6299	6207.5	180	7907.5	9515	8450.5	9736.5	6778	8452
A_23_P114656	NM_004964	7002	120	6784	6374	6376	96	7797	8318.5	7909.5	9232	6496	7739
A_23_P114656	NM_004964	5707	101	6280.5	4694.5	5349	101	7374.5	7707	7552	7628	6843	7944.5
A_23_P114656	NM_004964	5328	248.5	5073	4679	5275	199	5960.5	6676.5	6156	7359.5	5610	6557.5
A_23_P114656	NM_004964	4960	277	4189	4446	5564	273	5136.5	5921	5805.5	7096	4886	5969
A_23_P114656	NM_004964	5020	246	4855	4472	5140	262.5	5415.5	6244	6295	7036	5245	6253
A_23_P114656	NM_004964	4952	312	4534	4530	5287	245	5108.5	6086	6168	6997	4955	6096.5
A_23_P114662	NM_001889	1552.5	23.5	1499	1001	1490.5	22	1228.5	1242	2064	1937	1095	1499
A_23_P114670	NM_014448	4840	324	6283	5913	3927	276.5	6349	6405	5943	6982.5	7307	7098
A_23_P114689	NM_017707	45	26	1050.5	59	41	27	59	65	61	64	57.5	58
A_23_P114707	NM_004285	86	21.5	599	75	93	18	121	109	125	128	113.5	112
A_23_P114713	NM_000779	22.5	14	1121	26	26.5	11	21.5	29	27.5	33.5	23.5	27
A_23_P114736	NM_002241	91	14	785	92	75	12	121	86	82	117	93.5	89
A_23_P114740	NM_000186	23	13	167	27	31	10	39	27.5	37.5	38	34.5	32.5
A_23_P114774	NM_006556	2879	158	3346	2705	2396.5	119	3060	3567.5	3090	3588.5	2705	2756
A_23_P114783	NM_001618	7185.5	45.5	6144	6230	7805.5	80	8034	8556	8602.5	9088	6458.5	6518
A_23_P114783	NM_001618	7620	60	6363	6314	7740	63	8053	8581	9083	9331	6638	6785.5
A_23_P114783	NM_001618	7291	58	6354	6390	7693	56	7830	8281	9226	8710	6559.5	6527
A_23_P114783	NM_001618	8596	71	6700	7163.5	8061	67.5	8731	10302.5	10284	10405	7466	7591.5
A_23_P114783	NM_001618	10950	28	7208	9132	8541	37	9854.5	12412	14020	14192.5	8132	9825.5
A_23_P114783	NM_001618	9219	36	7460	7284	8369	27.5	9989	10775	11965.5	11547	7970.5	8706
A_23_P114783	NM_001618	7452	49	6297	6465	7692.5	39	8316.5	8843	9814	9970.5	7022	7402.5
A_23_P114783	NM_001618	6740	44.5	5715	5581	6818.5	60.5	6968	8128.5	9218.5	8640	6724	6906.5
A_23_P114783	NM_001618	6363	68.5	4904.5	5383	6843.5	59.5	5864.5	7401	8799	8791	5693	6191.5
A_23_P114783	NM_001618	6092	70.5	4599.5	5165	6919.5	57.5	6273	7010.5	8173.5	8471	5527.5	6212.5
A_23_P114808	NM_001024732	310	170	1317.5	344.5	304	204	342	358	346	438	321	414
A_23_P114814	NM_021205	75	14	1169	132	57	14	129	143	91	107	119	151
A_23_P114826	NM_031280	4944	746.5	4314	3728.5	4634	835	3705	4368	5781	6442	3490	4701
A_23_P114839	NM_004468	167	27.5	2604.5	169	127	24	160	158.5	193.5	195	151	218
A_23_P114857	NM_014589	27	13	1406	21.5	20	15	25.5	32	25.5	22	22	23.5
A_23_P114862	NM_021146	22.5	11	296	17	20.5	12	18	23	18	24.5	21	13.5
A_23_P114879	NM_015888	574.5	44	1301	649	841	54	643	757.5	906	859.5	664	788.5
A_23_P114883	NM_002023	23.5	13	633	20.5	21	11	26.5	19	20.5	28	25.5	28
A_23_P114903	NM_002155	59	33	970	46	73	27	54.5	69	60.5	100	41	57.5
A_23_P114929	NM_015415	3455	319	3243	2836	3156.5	258	3115	3290	3789	3960.5	2228	3058.5
A_23_P114934	NM_032858	23	11	202	21.5	23	12	22.5	29	26.5	26.5	28	24
A_23_P114947	NM_002923	191	18	697	112.5	217	16	178	224	241	250	127	169
A_23_P114952	NM_016456	1853.5	18	2487	2073.5	1556	15	1857	2594	2174	2450.5	1608.5	2323.5
A_23_P114968	NM_020440	224	15	521.5	283	203	14	303.5	284	248.5	281	280.5	318
A_23_P114983	NM_032588	39	13.5	826.5	31	36.5	12	30.5	27	54.5	60.5	30	29
A_23_P115011	NM_019032	24	11	499	24	25	12	21.5	16	30	28	28.5	31
A_23_P115021	NM_001103	27.5	12	837	14.5	24	12	23	22	24	18	21	20
A_23_P115022	NM_144626	8654.5	2773	10700	9772.5	8324	2953.5	10134	11873.5	8368	9966	9305	9692
A_23_P115036	NM_014652	290	64	6117	230.5	252	50.5	242	245.5	252	329.5	231.5	208
A_23_P115046	NM_020365	682	28	1061	459.5	685	33	509	529	735.5	761	495	528.5
A_23_P115052	NM_006912	29.5	12.5	595	32	34	12.5	22	30	32.5	41	30.5	38
A_23_P115064	NM_001878	95	40	2011.5	131.5	92	31	141.5	150	100	153	137	166.5
A_23_P11507	NM_015534	317.5	32	835	279	343	25	326	315	380	371	239.5	319
A_23_P11507	NM_015534	482	16	812	348.5	366.5	13	470	514	614	472.5	321	503.5
A_23_P11507	NM_015534	519	17	821	404	369	15	439	505.5	618	562	324	487
A_23_P11507	NM_015534	457.5	16	769.5	322	378.5	18	382	450	534	484.5	312	468
A_23_P11507	NM_015534	492	16.5	798	288	338	13	427	484	604	512.5	338	487
A_23_P11507	NM_015534	294.5	15.5	689	233.5	306	15	305	327.5	408	369	275	344
A_23_P11507	NM_015534	315	21.5	729.5	255.5	321	18	306	324.5	411	391.5	321	361
A_23_P11507	NM_015534	313	22	750	236	311.5	17	286.5	308	395	358	274.5	324
A_23_P11507	NM_015534	290	16	613	248.5	316.5	19	253.5	294	364.5	351.5	229.5	302
A_23_P11507	NM_015534	286	20	648.5	228	319	22	241	301	371	372	233	350
A_23_P115091	NM_020387	1722.5	291	2590.5	1634.5	1377	318	1523	1645	1697.5	2024	1620	2110
A_23_P115105	NM_001114600	6861	155	6351	5937	6067	88	6456	7093.5	7106	7498	6298	6058
A_23_P115118	NM_001720	29156	4853	41050.5	29165.5	26844	3441	34751	41634	30741	34224	39491	33129
A_23_P115124	NM_145214	630.5	16	686.5	495	572	12	798	833	640.5	824.5	556	619.5
A_23_P115137	NM_006402	13252	161	10343.5	9107.5	7625	134	12847.5	14235	14133.5	12798	9569	14806
A_23_P115149	NM_024102	1592	73	1520	971.5	1481	71	1025	1161	1417	1748	713.5	1086.5
A_23_P115161	NM_002036	26.5	14	1234	24	35	12	29.5	34	33	43.5	34	31.5
A_23_P115167	NM_015350	193.5	12	491	134	251	11	184.5	169	220	228	122	201
A_23_P115190	NM_002506	56	17.5	781	49	55	13.5	59	65	79	57	59	57
A_23_P115192	NM_031282	30	12	1016.5	20	26	11	30	27.5	28	30	28	29
A_23_P115200	NM_031282	26	15	417	23.5	29	14	21	28	38.5	31	28.5	33
A_23_P115201	NM_031282	23.5	14	944	18	24.5	13	21	29	26	24	15	23
A_23_P115202	NM_016190	39	13	699	33.5	41.5	11	47	44	48.5	60	50	47
A_23_P115215	NM_005997	3402	72.5	3427	3450	2228	51	3111	4110	3371	4161	2677	3408.5
A_23_P115223	NM_006118	8607	1195	6573.5	7829.5	7397	1255	7433	8995	9829	11519	6607	9008.5
A_23_P115246	NM_003665	52.5	12	888	41	40	13	57	65	59	57	48.5	49
A_23_P115261	NM_000029	29	12	288.5	28.5	30	12	29	22	23	32	27	29
A_23_P115261	NM_000029	24	13	272	43	22.5	12	27	25.5	31	31	30	44
A_23_P115261	NM_000029	25	13	293	30.5	27	13	15	23.5	31	35.5	31.5	29.5
A_23_P115261	NM_000029	27	13	255	27	29	11	29	21	31	37.5	33	32
A_23_P115261	NM_000029	23	14	264.5	24	24.5	12	27	31.5	29	34.5	31	32.5
A_23_P115261	NM_000029	25.5	16	280.5	24	23	12.5	26	19.5	23.5	31	24	30.5
A_23_P115261	NM_000029	18	13	281	22	15.5	12	22.5	32.5	26	35	25.5	24
A_23_P115261	NM_000029	30	14	272.5	24.5	27	12	26.5	29	32.5	40	29	30.5
A_23_P115261	NM_000029	22.5	13	255	26	22.5	11	22	24	26.5	23	26.5	30
A_23_P115261	NM_000029	23	14	223.5	17	26.5	12	23.5	21	24	23	28.5	18
A_23_P115286	NM_003921	1167	15	1213	1312	1044	14	895	912.5	1393	996.5	909.5	1161.5
A_23_P115313	NM_022371	6847	122	5894	5442	7467	123	6439	7771	8787.5	9571	5136	7041
A_23_P115316	NM_022371	3211	74	2125	1717.5	2213	50.5	2649	3302	4114	3712	2161	3113
A_23_P115331	NM_001029882	486	255	2927	573	410	249	518.5	542	462	550.5	514	596.5
A_23_P115346	NM_006893	851.5	15	1335	592.5	576	14	717	776	865	947.5	457	724.5
A_23_P115356	NM_003689	6287.5	16	4669	6215	4003	16.5	6769	8410	6870	8667	4352.5	6402
A_23_P115366	NM_016308	186	14	243	131.5	193	13	183	199	207	239	142	205
A_23_P115375	NM_001123375	54504.5	7689.5	41820	62393	50696.5	5699	51779.5	60646	94548.5	75219.5	66442	74259
A_23_P115407	NM_146421	535	75	1740	452	869	81.5	630.5	640	495	595	379	542.5
A_23_P115407	NM_146421	514	60.5	1733	447	840	80	613	623.5	506.5	587	360	525.5
A_23_P115407	NM_146421	545.5	78.5	1775	451.5	861	92.5	685	714	556	593	409	576
A_23_P115407	NM_146421	523.5	75	1703	464.5	822	60	709	707	535	587.5	430	558
A_23_P115407	NM_146421	594	70.5	1624	571	814	78	719	837.5	676	764	405	676.5
A_23_P115407	NM_146421	571	73	1606.5	467	848	70.5	665	770.5	605.5	650.5	402	631
A_23_P115407	NM_146421	470	62	1700	396.5	777	67	686	652	545	590.5	425.5	593
A_23_P115407	NM_146421	443.5	82.5	1559	411	791	70	556	593	525	567	385	514
A_23_P115407	NM_146421	450	68	1702	399	777	79	561	592	524.5	578.5	378	531
A_23_P115407	NM_146421	444	76	1505	388	805	83	530	577	485.5	544	334	520
A_23_P115417	NM_015149	1204	65	1845.5	1577	1010	39	1274.5	1416	1367.5	1355	1254	1452
A_23_P11543	NM_000147	2100	72	1152.5	921	1539	80	1374	1527	2301	2269	978	1285
A_23_P115444	NM_005092	14	11	671	30.5	33	12	26	28.5	27.5	24.5	32	21.5
A_23_P115460	NM_000983	1527	35.5	2258	1443	1893	38	2139	2362	1755.5	2061.5	1651.5	1804
A_23_P115467	NM_002962	417	27	2531	408	534.5	18	529	459.5	432	377	257	218
A_23_P115478	NM_013358	26.5	14	324	27	24	14	23	30	27.5	36.5	23	26.5
A_23_P115482	NM_014176	5834	21.5	4301	5355	4653	29	4829	6237	7616	6552	4711	6317
A_23_P115492	NM_024749	266	12	559	368	178.5	12	307.5	338	388	363	337	413
A_23_P115519	NM_032563	37	13	1151.5	34.5	38.5	12	38.5	34	33.5	45	39	35.5
A_23_P115523	NM_023007	821	76	1508	999	759	80	920	1020	855	1068	965	1032
A_23_P115534	NM_024874	212	21	938	249	212	18	237	218.5	166.5	234	161	231
A_23_P115563	NM_198074	27.5	13	1326	19	26	13	21	24	21.5	26.5	25	18
A_23_P115573	NM_198149	3817	359	4973.5	4420	3279.5	337.5	4711	5639	3894	4249	4293.5	4238
A_23_P115597	NM_014915	68	17	864	88	68	17	94	96	79	89	86	97
A_23_P115608	NM_020824	234.5	14	484	311.5	259	13	350.5	303.5	289.5	301.5	250	385
A_23_P115616	AF090890	37	13	1355	39	46	11	41	44	43	57.5	41.5	44
A_23_P115636	NM_004412	61	27	1408.5	78	66	25	68.5	77.5	99	83	83.5	114
A_23_P11564	NM_014774	4784	172	5154	5255	5146.5	140	4235	3637	4957	4444	3777	4452
A_23_P115645	NM_001025076	25	14	149	21.5	28	11.5	23	13	32	32	24	26.5
A_23_P115652	NM_005411	31	13	251.5	27	23	13	29.5	27	23	23	30.5	17
A_23_P115683	NM_024747	11444	1123	13707	11691.5	11142	1092	14287	13201	15494	14717	15140	16697
A_23_P115699	NM_002779	30.5	16	877.5	30	29	13	31.5	30.5	30.5	34.5	25.5	25
A_23_P115703	NM_001011663	275	12	459.5	175	153	13	251.5	256	363	266	196	282
A_23_P115726	NM_194298	146	16	747	114	150	18	144.5	130.5	178.5	186	133	144
A_23_P115732	L13689	1701	14	1333.5	1345.5	1415	12	1775	1839.5	2194.5	1767.5	1304	1969
A_23_P115743	NM_022063	480	12	508	386	450	11	435	483	688.5	553.5	433	561
A_23_P115762	NM_007265	1694	735	3260	1697	1750	975	1897	2010	2314.5	2123.5	1567	1871.5
A_23_P115780	NM_015613	29	13	3829	28.5	34.5	11.5	36	36.5	36	43	33	37
A_23_P115785	NM_145235	32	12.5	922	35	29.5	12	34	39.5	33	34	27.5	31
A_23_P115792	NM_001001974	1149	15	5348	1528	1664	12	1328	1363	1437	1345	1206	1447
A_23_P115805	NM_001143764	22	14	1015.5	23	27.5	14	29	16	28	26.5	27	23
A_23_P115824	NM_012207	1315	20	1461	1454	1285	21	1657	1673	1365	1439	1236	1298
A_23_P115838	NM_015652	114	12	435	126	158	10	140	124	133	135	107	131
A_23_P115842	NM_018237	2095	36	3183	2155	1983	31	2173	2500.5	2695.5	2513	1975	2457
A_23_P115861	NM_145312	115	20	393	69.5	117	21	88	93	132	157	74	99
A_23_P115862	NM_144589	9962.5	4426	7807.5	8981	10057	4685	8176	10462	12733	16345	11115	11139.5
A_23_P115872	NM_018131	2255	17	2974	2545	1821	14	3056	3329.5	2838.5	2591.5	3505	2944
A_23_P115885	NM_004897	123	13	587	135	114	17.5	138	134	155	119	115.5	155
A_23_P115902	A_23_P115902	89	21.5	1389	94.5	118	18	91	72	96	117	84.5	117
A_23_P115919	NM_001037537	206	14	422	239	250	25	263	355	283	271	273	314
A_23_P115922	NM_004096	13952	79	12656	14323	11296.5	79.5	14983	16548	16882	14270.5	14899	17694
A_23_P115932	NM_181840	18	13.5	654.5	22	25.5	12	28	18.5	27.5	30	21	27
A_23_P115955	NM_181515	12982	9512	13226	9895	10402	10390	12954	13006	16375	17639	15494	15856.5
A_23_P11598	NM_152373	105	17	269	77	83	16	71	62	126	104.5	69	78
A_23_P115998	NM_003120	23	14	2236	20	19	13	16	22.5	25	25	27	26.5
A_23_P116007	NM_005456	28	11	475	23	22.5	13	27	27.5	21.5	32.5	33.5	25
A_23_P116013	NM_032102	26	11	42	26.5	35	11	30.5	30	31.5	29	28	30
A_23_P116016	NM_032102	370.5	11	368.5	357	275	9	379	391	448.5	385.5	350	415
A_23_P116025	NM_004268	222	13	476	171	222	12	274	277	273	240.5	176	223
A_23_P116037	NM_003273	241.5	15	795	425	216	14	430	390	269	302	291	429
A_23_P116081	NM_032193	25994.5	6053	22001	25346	18224	7348	23629	34187	30837	32919	26230	30564.5
A_23_P116091	NM_130443	1214.5	440	2918	1154	1098	409	1296	1347	1393	1630	1214	1385
A_23_P116114	NM_000922	41	23	949	65	43	22	56	58	49	57	67	71.5
A_23_P116123	NM_001274	2323.5	34.5	2502	2046	1895	23	2789.5	2936	3522.5	2377.5	2802	3267
A_23_P116145	NM_001001711	20.5	12.5	950	21.5	27	12	17	26	30.5	30	29	27
A_23_P116168	NM_032424	25	11	1561	85	25	12	126	133	22.5	29	83	112
A_23_P116173	NM_001136105	26	13	131	36	36.5	11	40	40	36	33	35	42
A_23_P116187	NM_031938	31	13	557	27	28	12	32	35	36	49	24.5	36
A_23_P116195	BQ706262	33.5	11	206	28	28.5	13	31	19.5	22.5	27.5	37	27.5
A_23_P116207	NM_020153	156	22.5	675	114.5	151.5	16	123	121	156.5	187	108.5	123.5
A_23_P116235	NM_001012334	238.5	133	3610	1522	233	121	1166	1446	230.5	331.5	1438	1208.5
A_23_P116249	NM_014619	15	11.5	268.5	23	10	11	8	25	25.5	20.5	19.5	24
A_23_P116259	NM_018400	29	13	528.5	25	28.5	12	32	36	35.5	40	36.5	35.5
A_23_P116264	NM_006176	396	140.5	1260	642	358	113.5	611	662	393	483	662	742
A_23_P116280	NM_024426	19	12.5	696	22.5	26.5	13	21	28	31.5	27.5	26	24.5
A_23_P116286	NM_001025390	651	12	647.5	683	635	12	804	802	744.5	774.5	608	676
A_23_P11629	NM_182532	99	22	1194.5	164.5	105	25.5	164	185	108	143	156	165
A_23_P116371	NM_152866	24	13	715.5	16.5	20	13	20	27	26	28	18	25
A_23_P116376	NM_024811	425.5	67	1199	413.5	368.5	24	366	308.5	490	446	412	456
A_23_P116387	NM_001040694	2193	12	2942	2611	2251	12	3822	3446	2927	2854	3328.5	3476
A_23_P116414	NM_007069	6491	206	8217	9359.5	10288	159	9887	10525.5	8213	9091.5	7645	9532
A_23_P116430	NM_005709	27.5	13	2585	29	27	14.5	29.5	32	25	33.5	29	27
A_23_P116435	NR_028044	104	12.5	1377	83	147	13	140.5	144	185	168.5	168.5	162
A_23_P11644	NM_006945	36	14	1117	31	44	12	51.5	42	45	47.5	38	44
A_23_P116473	AF116611	26.5	13	137.5	27	29.5	13	26.5	25	24.5	32	25	21
A_23_P116512	NM_024841	44	13	201.5	46	37	11	51	64	44	44.5	49.5	54.5
A_23_P11652	NM_003368	2682.5	15	2048	2210	1957.5	15	2616	2678	3097	2880	2300	2808
A_23_P116523	AF116668	31	13	1036	33	51	12	49.5	42.5	58	80.5	58.5	54
A_23_P116533	NM_015055	456	24	611	565	389.5	26	564.5	619	614	627	678	788.5
A_23_P116557	NM_009587	45.5	16	1188	40	41	15	34	34	45.5	43.5	40.5	37.5
A_23_P116578	NM_015885	330	14	343	323	353.5	12	335.5	337	484	394	307	396
A_23_P116587	NM_006189	45.5	13.5	1994	43.5	59.5	15	62.5	67	47.5	60.5	51	50
A_23_P116602	NM_020798	1231	381.5	2024	1036	849	348	1350	1369	1302	1559.5	1056	1159
A_23_P116614	NM_001014811	2842.5	730	4614	4171	2598	639	3928	4413	3218	3896	4351	4671.5
A_23_P116624	NM_004211	76	12	391	56	68	15	65	71	56	73	45	64
A_23_P11664	NM_004768	1984	253	2463	1383	1518	140	1809	1706	2280.5	2071	1396	1579.5
A_23_P116640	NM_033180	27.5	13	214.5	26	31.5	12	22.5	27	28	30.5	26	21.5
A_23_P116642	NM_133489	24	12	1045.5	28.5	29.5	13	25.5	27.5	26	32	23.5	27.5
A_23_P116653	NM_138722	37	13	672.5	32.5	40	12	36	32	48	38.5	33.5	42.5
A_23_P116679	NM_006191	6296.5	18.5	4061.5	3448	5311.5	21	4530	4947	5826.5	6623	3364	4923
A_23_P116682	NM_139067	88	36.5	901.5	92	91	34.5	93	97	100	117	91.5	98.5
A_23_P116694	NM_001029	226698	1974	162946	214777	239124	2113	201650	250438	266939	277374	212426	229502
A_23_P116712	NM_007211	140.5	15	629	169.5	249	13	175	220	229	190.5	144.5	205
A_23_P11674	NM_001039585	20.5	12	145.5	23	25.5	13	18.5	20.5	20.5	21	32.5	25.5
A_23_P116741	NM_004764	24	11	772	22	25.5	10	23.5	18.5	19	27.5	30	26
A_23_P116743	NR_002809	736	394	1169.5	771	485	255	831	697.5	558.5	1042	664.5	695
A_23_P116765	NM_002289	24	14	277.5	18	27.5	14	7	29.5	22	25.5	26	28
A_23_P116797	NM_021640	1305	233	2458.5	1198	1157	298.5	1428	1559	1398	1659	1594	1465.5
A_23_P116809	NM_016057	628	17	739	359.5	491	13	337	380.5	622	760	249.5	427
A_23_P116829	NM_003348	235	12	257.5	187.5	194	10	242.5	244	261	263.5	155	261
A_23_P116840	NM_021934	702	51	1886	633.5	529	52	845	766.5	656	777	645	893
A_23_P11685	NM_024420	43	15	354	24.5	47	14	25.5	26	60	54.5	29	29
A_23_P11685	NM_024420	54	17	385	27.5	47	14	25	25.5	58	59.5	31.5	31
A_23_P11685	NM_024420	53.5	16	387.5	16	52	19	31	19	67	64.5	26	26.5
A_23_P11685	NM_024420	63.5	14	343	28	48.5	14	26	26	70	65	28	20.5
A_23_P11685	NM_024420	56	14	344.5	24	43	13	22.5	26	70	70	25.5	18
A_23_P11685	NM_024420	53	14	344.5	23	50	14	14	27	57	56	22.5	24.5
A_23_P11685	NM_024420	52.5	15	368	21	50.5	15	23.5	22.5	67	59	24.5	27
A_23_P11685	NM_024420	46	15	325.5	22	43	16	29	16.5	62	60.5	31	24
A_23_P11685	NM_024420	50	15	352	24.5	59	19	23.5	51	59	60	24	26.5
A_23_P11685	NM_024420	46	21	329	23	41.5	20.5	25	20.5	56.5	57	20.5	22.5
A_23_P116850	NM_000423	21.5	13	148.5	23.5	27	12	20.5	18	26	30	19.5	26
A_23_P116868	NM_017435	20	10.5	246.5	21	10.5	12	23	23.5	20.5	33	25	28
A_23_P116872	NM_002723	108	20	4180	111	116	15	149.5	147.5	147	136	124.5	127
A_23_P116890	NM_006249	515.5	49.5	3616.5	433	540.5	36	741	846.5	427	617	533	458
A_23_P116898	NM_000014	25	14.5	396	28.5	31	17	29	29	35	37.5	25.5	32
A_23_P116902	NM_021071	22.5	13	386	25	26.5	12	24.5	22	31.5	30.5	30	30.5
A_23_P116913	NM_153207	532	22	587.5	599	446	23.5	544	590	715.5	641.5	470.5	682.5
A_23_P116942	NM_002286	52	18	2277	36	44	14	39	42.5	43	50	39	40
A_23_P11697	NM_145205	38	14	1784.5	33	44.5	14	48.5	45	54	46.5	43	33.5
A_23_P116980	AF045583	674.5	33	2688	820	917	35	658	694	810	734	690.5	748
A_23_P116999	NM_016301	648.5	15	997	502.5	588	14	635.5	749	813	748	585.5	685
A_23_P1170	NM_174890	28	13	339.5	25.5	30	13	27	24	37	32.5	28	33.5
A_23_P117037	NM_015416	705.5	49	1145	476.5	477	40.5	661	657.5	719	819	448	673.5
A_23_P11705	NM_018045	1570.5	11	2000.5	1947	1355	12	1977	1993	1443	1613	1519	1679.5
A_23_P117059	NM_004731	24	11	520	27	27	11	27	27	29	28.5	27.5	26
A_23_P117068	NM_003095	22470	190	14834	17602	22103	174.5	21205.5	25044	27496.5	28426	20464	22741
A_23_P117082	NM_015987	6617.5	19	7856	5675.5	4882	19	7745	8703	9973	6099	7198	9191
A_23_P117095	NM_020638	17	13	343	43	24	12	24	28	31.5	35	19.5	29
A_23_P117104	NM_001651	81	14.5	1207	65	55.5	14	66	62	86	87.5	76	80.5
A_23_P117125	NM_000966	128	27	1466.5	168	126	28	131.5	131.5	113.5	129	134	125.5
A_23_P11713	NM_001195100	1978	27	2597.5	2212.5	2327	28	2213	2549	2408.5	2330.5	2081	2327.5
A_23_P117146	NM_012406	308	64	695.5	249.5	347	62	310	314.5	337	409	242	336.5
A_23_P117157	NM_003850	297	12	619	252	237.5	11	311	365	385	362	217.5	342
A_23_P117163	NM_018191	293	13	697.5	248.5	222	14	321	330	352	305	231	351.5
A_23_P117175	NM_006437	305.5	15	1403	421	435	11	872.5	1031	342	330	323	527.5
A_23_P117190	NM_013238	7203	592	6295.5	5526.5	5033	437.5	6647	7278	8319	6637.5	5434	7203
A_23_P117198	NM_024026	10125	31	7584	10637	11460.5	29.5	9377	11767	11071	12024	7247	9137
A_23_P117225	NM_000123	1242	132	1850	1207	1078	109	1348	1659.5	1474	1777	1352.5	1492
A_23_P117238	NM_024537	285	17	705	226	245	19	214	224	284.5	307	192	247
A_23_P117242	NM_003045	63.5	14	224	81	53.5	11	70	81	87.5	88	83	84
A_23_P117261	NM_130806	26.5	11	1230	22	33	10	26.5	28	24	31.5	27.5	27.5
A_23_P117274	NM_005932	202.5	19	316	172.5	193	20.5	196	223	273	259	149	253
A_23_P117286	NM_006493	404	92.5	725	379	425	115	417	454	486.5	534	361.5	461
A_23_P11729	NM_001252406	442	28.5	1003.5	481.5	356	19	534	547	456	513.5	620	436
A_23_P117298	NM_000131	28	14	1235	28	30.5	14	26	31	31.5	28	30.5	31.5
A_23_P1173	NM_004132	26	13	1184	20.5	21.5	14	21	12	23	24.5	29	30
A_23_P117302	AF354444	165	15	3462	133	767	12.5	535.5	715	219.5	281	89.5	217.5
A_23_P117346	NM_003861	2593	725.5	2819.5	1813	1853	1165.5	2374.5	2272	2754	2916	1860	2533
A_23_P117363	NM_001756	176.5	32	888	154	190	19	322	231	168.5	244	194	165
A_23_P117380	NM_138344	121	15	1059	103	153	15	147	144	120	130	112.5	112.5
A_23_P117387	NM_054024	25	14	4142	24.5	19	15	27	25.5	19	27	28	24.5
A_23_P11739	NM_031944	56	14	1953	64	60	12	62	69	63.5	61.5	56	68.5
A_23_P117411	NM_005249	25.5	13	848	21	31	12	25.5	17	31	29	20	33.5
A_23_P117416	NM_145685	1014	51.5	1121	1014	614.5	47	944	1208	1031	1631.5	851	1013.5
A_23_P11742	NR_024077	12628	1680	10873	10757	9327	2200	14834	14393	10726.5	16661	11560	12453
A_23_P117424	NM_025230	1126	74	1259	1038	970	102	1262	1462	1229	1545	1001	1194
A_23_P117437	NM_022789	21.5	14	168	16.5	20	12	16	27	23	21	20	25
A_23_P11744	NM_182905	8244	2928	6559	6796.5	4662	3044	9179	9396.5	6799	10657	6229	7773
A_23_P117447	NM_017924	3015	74	2259	2210	2179	81	2190	3040.5	3523	3571	1559	2848
A_23_P117464	NM_173846	26.5	14	2289	26	27.5	12	24.5	23.5	30	34.5	36	30.5
A_23_P117480	ENST00000425829	39.5	12	393	43	65	10	65	53	52	67	45	43.5
A_23_P117494	NM_005956	8041	429	5695	6192.5	7394	326.5	7305	8575	9016	10229	5759	6700.5
A_23_P117506	NM_016029	852	219	2148	771	1022	149	1140	1251	1189.5	1137	821	1084
A_23_P117515	NM_002892	41	16	559.5	46	40.5	13	40.5	40	53.5	44	43.5	51.5
A_23_P11752	NM_000911	51	13	608	38	57.5	12	55.5	59	52	66	52	48
A_23_P117527	NM_017943	371	60	800.5	554.5	399	50	629	711.5	468	511	529	734
A_23_P117540	NM_145251	562	17	1546	550.5	470	20	533	624	814	613	529	782
A_23_P117546	NM_006939	86	11	329.5	106	78.5	10	104.5	98	98	86	98	110
A_23_P117558	NM_002013	5621	380	5036	5774	7028.5	311	6655	7698	6970	7050	4857.5	5941
A_23_P117580	NM_001249	63	14.5	1171	57.5	63	13	67	64	82	76	60	71
A_23_P117582	NM_130469	1341	130	2990.5	2654.5	1449.5	51	2676.5	2949.5	1638.5	1743	2474	2417
A_23_P117599	NM_012111	1592.5	329.5	1761	1121	1466	201	1167	1141	1340	1595	810.5	1094
A_23_P117602	NM_004131	64	18.5	2361.5	54	60.5	19	78	70	81	79	94	73.5
A_23_P117623	NM_018319	2308	46.5	2352	2013	1732	43	2844	3127	3153	2711	2120	2968.5
A_23_P117635	NM_004993	73	15	650	77.5	94.5	13	87	100.5	103	106	81.5	95
A_23_P11764	NM_012199	1372	13.5	2162.5	1624	1023	13	1907	2047	1615	1831	1751.5	2002.5
A_23_P117654	NM_000259	385	12	763	439.5	512	11	512	592	539	483	486	470
A_23_P117662	NM_002112	36	15	2409	31	39	11	30	36	28.5	48	34	39
A_23_P117679	NM_013309	61	14	1337	59	75	12	77	71	150.5	116	111.5	115
A_23_P117683	NM_016400	8481.5	238.5	8606.5	8947	7290.5	208.5	9322.5	10833	10062.5	10450	9066	10033.5
A_23_P117694	NM_006091	31	13	303	38.5	28.5	13	29.5	18.5	43.5	35.5	36	42
A_23_P117721	NM_001021	143178	501	109863	114333	119211	430	126047	150276	163165	150654	107231	143755
A_23_P117727	NM_139242	393	23.5	662	377	404	18	482	457	538	495	457	526.5
A_23_P117734	NM_152449	564.5	21	873	521	362.5	19	776.5	801	628	693	560	709
A_23_P11774	NM_016037	1935.5	25	1738	1664.5	2121	24	1589	1945	2390	2138.5	1555	1743.5
A_23_P117743	NM_024708	132	12	417	128.5	119	10	174.5	183	137	140	162	169.5
A_23_P117759	NM_001018090	55	12	840	56	62	11	53	55	73.5	61	64	70
A_23_P117767	NM_017828	778	171	1734.5	850	776	171	882.5	927	764	984	669	933
A_23_P117778	NM_032907	258.5	42	1579	263	219.5	34	252.5	261.5	254	299	241.5	292
A_23_P117782	NM_018357	26.5	11	817	33	29.5	12	29	27.5	29	29	31	27.5
A_23_P117797	NM_017882	1597	29	1741	1683.5	1218	22	1880.5	1936	1767	2122	1737	2005
A_23_P117805	NM_006011	94.5	16	1993	85	97	15	119.5	111	88	100	76	70
A_23_P117828	AF161558	28	12	114	22.5	22.5	10	18.5	27	28.5	32	28	32
A_23_P117833	ENST00000563714	28	12	107	33	29.5	11	28.5	33	44.5	41	37	44
A_23_P117851	NM_001030005	36	13	208	27.5	29	12	20	30.5	38.5	40.5	32	30
A_23_P117852	NM_014736	9710	14	8445	8002.5	8301	14	11470	12079	14190	9362	8968	13462
A_23_P117862	NM_138704	2856	66	2740.5	2702.5	2645	60.5	2790	2990	3226	3198.5	2563	2884
A_23_P11787	NM_030761	26	12.5	356	36.5	31.5	11	42	37	30.5	29	39.5	39
A_23_P117873	NM_012125	38	13	911	34	34.5	12	29.5	28.5	37	58.5	37.5	38.5
A_23_P117882	NM_004378	137	14	3126.5	101	119	10	146	147.5	110.5	129	118	102
A_23_P117896	NM_052955	33	14	1088	29	36	12	29	32	34	36	36.5	27.5
A_23_P117912	NM_133639	302	87.5	2265	265	238	88	330	328	284	358	211	290
A_23_P117928	NM_014952	1907.5	210	4924	1778	1814	149	1962.5	2182	2202	2695	1845	2325.5
A_23_P117933	NM_004483	9210	67	6889	8449	8418	74	8951.5	10153	13004	11707	8376	10190
A_23_P117943	A_23_P117943	2689.5	16.5	2211	2154.5	2952	14	2634	2887.5	3078	3261	2157	2459
A_23_P117955	NM_000485	36787	2551	42837	40768	27724	1957.5	48083	53127.5	43287	44056	53811.5	55451
A_23_P117971	ENST00000623879	2000.5	21	5293	1487.5	4330	16	4451	3765	1715	2508	1431	1828.5
A_23_P117980	NM_005886	151	20	800	105	120	21	140	146	197	236.5	103	152
A_23_P117992	NM_014861	808	41	1038	976.5	868.5	34	1140	1103	925.5	1076	814	981
A_23_P118	NM_001439	61	11	269.5	47.5	63	11	56	53	68	72.5	50.5	57
A_23_P11800	NM_018584	1853	140	2089	3072	1813.5	87	2472	2515	2629.5	2059	2468	3465
A_23_P118002	NM_003366	6226	12	5164	7318	8422	12	7910	10643	9006.5	8107.5	6755	8346
A_23_P118018	NM_175900	23	15	1473	26	39	13	23	20.5	16.5	20	20	15
A_23_P118025	NM_022355	30.5	13	512	29.5	28	13	32.5	29	32	33.5	35	30.5
A_23_P118038	NM_005796	4210	361	3950.5	3363	2784	312	2538	3007.5	3837	4269	2589.5	3558
A_23_P118042	NM_018296	31	13	397.5	31.5	30	12	31	31.5	30	37	36.5	33
A_23_P11806	NM_080629	25.5	13	688.5	25.5	23	13	15	30	28	28	28	29
A_23_P118061	NM_181641	1050	88	2301	727	622	69.5	697	801.5	1298.5	1276	511	861
A_23_P118065	NM_002153	30	12	1137	27	25.5	11	28	25.5	34	33.5	34	35
A_23_P118086	NM_152339	3707	268	19370	3588.5	5653	274.5	7018	6920	3351	4813	3897.5	3595
A_23_P118095	NM_005061	95	13	792	81	105	12	104.5	104.5	101	111	84	90
A_23_P118105	NM_004548	24239	4045	17389	20254	15435	4107.5	18840	25303	26177	32569	16804.5	22508
A_23_P118113	NM_005632	131	32	530.5	138	80	29.5	129	104	128	156.5	117	124
A_23_P118122	NM_003834	110	57	1870	51	61.5	49	55	48	95	130	58	53.5
A_23_P118135	A_23_P118135	178	13	569	120.5	100	11	131	108	139	182	89	137
A_23_P118150	NM_015161	469	14	519	399.5	383	13	539	505.5	499.5	485	406	633
A_23_P118158	NM_006043	20.5	12	462	21.5	23.5	11	13.5	24	29	29	26	27.5
A_23_P118174	ENST00000562272	759	228	1515	700.5	546	218.5	754	758	678	809	711.5	895.5
A_23_P118185	NM_031490	2025	32	1737.5	2030	2064	29	2289	2791	2664.5	2833	1871	2256.5
A_23_P118195	AF111845	45.5	12	260.5	54.5	47	11.5	40	51	50.5	51	48	45.5
A_23_P118203	NM_145252	36.5	22.5	882.5	36	36.5	18	34	44.5	39	39	36	34
A_23_P118234	NM_145024	27	12	142.5	21	24.5	11	33.5	30	25	26.5	21.5	32
A_23_P118246	NM_016095	4431	36	4040	3139	4485	33	3132	3924	4617.5	4982.5	2990	3954
A_23_P118254	NM_001451	37.5	12	708.5	39	35.5	11	41	37	38.5	42	36	35
A_23_P118266	NM_006885	4305	834	4665	5334	4519	591	4959	5273	4328	5425.5	4473	5385
A_23_P118289	NM_004765	696.5	121	1359.5	831.5	731.5	115	778	843	788.5	915	925	764.5
A_23_P118300	NM_031208	472.5	95.5	1128.5	387	415	52	541	531.5	544	489.5	433	513
A_23_P118306	NM_005147	2007	15	1713	1424.5	2026.5	16.5	1950.5	2201	2431	3005	1211	1958
A_23_P118313	NM_007285	4520	61	7497	4942	6081	137	4593	5711	4857.5	4785	3598	4612
A_23_P118327	NM_017736	605	13	852	450	698	13	603	759	677.5	677	408.5	550.5
A_23_P118334	NM_001040285	218	18	481.5	182	183	15.5	222	176	280	220.5	188	221
A_23_P118353	NM_014230	327	12.5	560	346.5	362.5	12	361	347	413	440	321.5	352
A_23_P118370	AK022252	58	13	299.5	39	37.5	12	74	67	74.5	93.5	65	71
A_23_P118392	NM_016084	131	10	426.5	142	117.5	12	242	287.5	147	112	136	180
A_23_P118406	NM_001033046	428.5	13	1128	391	294	14	564	654	467	557	350.5	540
A_23_P11841	NM_001684	25	11	711	24	32.5	13	28.5	37	35	36	32	29.5
A_23_P118412	NM_030630	141	34	1067	180	126	30	174	179	144	198	177	193
A_23_P118427	NM_145109	579.5	54.5	1306	511	394.5	42	547	591.5	601	623	514.5	617.5
A_23_P11843	NM_201630	124	20	1208	121.5	134	17	176	193	108.5	149.5	127.5	97
A_23_P118435	NM_006937	19805	374	16189.5	18722.5	17421	364	15570	19607	21497.5	23779.5	16180.5	20526
A_23_P118451	NM_006804	260	58	2270	267	193.5	56.5	257	290	273	316.5	180	315
A_23_P118462	NM_080822	12888.5	716	13553	14179	15052	340	15500	16650	17014	16611	13823	16929
A_23_P118493	NM_005486	534	62.5	734	441	514.5	48	481	585	712.5	651	426	648
A_23_P118516	NM_016078	427	11	364	372	376	11	520	537	452	474	265	541
A_23_P118536	NM_018042	25	11	302.5	21.5	28	9	27	14	29.5	27	29	31
A_23_P118544	NM_004859	17705	1817	15510.5	20362	17442	1829.5	21286	23970.5	22747	23016	20471	26509
A_23_P118552	NM_006460	3818	689	4713	5572.5	4428	498	5974.5	6198.5	4929	4691	4913	5629.5
A_23_P118571	NM_025237	28	12.5	424.5	25.5	29	14.5	16	28.5	40	37.5	41	32
A_23_P118581	NM_080863	98	15	998	112.5	218	12	191	239	123	115.5	108	137
A_23_P11859	NM_016371	398	14	677	407	391	14	403	399	335	381	300	471
A_23_P1186	NM_001010908	23	12	340	33.5	24	12	20	25	27.5	27.5	24.5	25.5
A_23_P118607	NM_025267	935	26	1673	627	840	25	832	918	813	1198	462	828
A_23_P118615	NM_007168	23.5	11	345.5	13.5	24	13	10.5	26.5	27.5	22	19.5	24.5
A_23_P11862	NM_018186	1692.5	89	2456	2261	2183	72.5	2476	2777	2270	1981	2025	2436.5
A_23_P118633	NM_022827	1390	66	3263	1709	930	63	2147.5	2178.5	1281	1699	1929	1962
A_23_P118643	NM_001968	1829	18	3833	1816	1889.5	17	1979	2168	2311	1970	1651	2161
A_23_P118649	NM_001968	697	15	755	605	779	14	669	663	813.5	748	524	705
A_23_P118660	NM_001291476	728	12	825	694	802	12	867	947	994	826.5	750	818
A_23_P118675	NM_002144	21.5	13	486	17.5	25.5	12	19	26	15	31	23	23
A_23_P118690	NM_001032293	2217	12	1725	1781	1926.5	11	2455.5	2484.5	2399.5	2449	1743	2414
A_23_P118693	NM_003593	48.5	14	1568	40	49.5	13	52.5	47.5	43	48	43.5	48.5
A_23_P118705	NM_006923	2254	13	2802	2040	1732	13	2175	2823.5	2308	2576	1514	2299
A_23_P118712	NM_001282130	115	15	489	98.5	96	11	134	142	152.5	153.5	133	157
A_23_P118722	NM_001671	45	13	677	40	36.5	12	41	47	49	54	39	40.5
A_23_P11874	NM_003953	1486	67	2839	1820	2098	73	1998.5	2251	2070	2019.5	1868	2243.5
A_23_P118741	NM_201566	62	18	1873	65.5	70	16	71	77	75	95.5	69.5	83
A_23_P118749	NM_016041	1541.5	55	2236	1440	1495	59	1606.5	1752	1771	1997.5	1415	1814
A_23_P118774	NM_002265	9158	680	7396	6058	8557.5	476	8285	8043	12317	11386.5	7527.5	10057
A_23_P118791	NM_032354	241	15	382	198	183.5	12.5	197	200.5	279.5	270	169	212
A_23_P118815	NM_001012271	33498	2350	34095	34650.5	30947	1817	38693	45584.5	43979	42486	45398	49188
A_23_P118815	NM_001012271	37768.5	975.5	38101	34525.5	30916	994	44703	51315.5	51765.5	43148.5	49365.5	57272
A_23_P118815	NM_001012271	35367	1340	37114.5	36620.5	31412	399	42456.5	49212	48071	42700	48041	51878
A_23_P118815	NM_001012271	42715.5	916.5	35305	40511	32700	752	43439	55822.5	57996	52021	50235	63393
A_23_P118815	NM_001012271	41920	931	35598	36345.5	28991	449	43511	54199	58699	50828	52266	62894.5
A_23_P118815	NM_001012271	34563	974	37240	36191.5	29497	430	38602	44640.5	46715.5	44940	50616.5	53392
A_23_P118815	NM_001012271	39895.5	804	35556.5	31606	27504	482	42074	52099	55928	46307.5	50673	62486.5
A_23_P118815	NM_001012271	33961	1244	34996	34506	31172.5	654	38154	45272	44455.5	43711	46145	52090
A_23_P118815	NM_001012271	29478	832	26795	31845	28488	604	30995	39502.5	41771	41550	41345	46782.5
A_23_P118815	NM_001012271	27108	772	28866	30478.5	27220	1212.5	31631.5	36962.5	40397	39913	43679	46146
A_23_P118834	NM_001067	425.5	13	587	363	415	13	560	466.5	549	524	290	496.5
A_23_P118842	NM_031957	25.5	12	190	28.5	29.5	12	28.5	26	26	29	40.5	34.5
A_23_P118854	NM_003770	19.5	11	152	21.5	19.5	12	26	23.5	15	24	26.5	16
A_23_P118888	NM_000430	2912	18	2531	2407	2806	21	2589	3035.5	2916.5	3256	2600	2942
A_23_P118894	NM_024320	5325	110	6639	5335	3910	50	8565	8997	6996	5976	5876	7622.5
A_23_P118909	NM_020232	1258	20.5	1833	1316	1103	18	1563	1207.5	1649	1391	1563	1699.5
A_23_P118916	AK026031	5548	46	5407.5	6102	4107	29	6118	6551	5396	5914.5	5917	6148
A_23_P118946	NM_004775	47	12	363.5	35	47	12	38.5	37	77	59	45.5	51.5
A_23_P118967	NM_005559	21.5	12	553	23.5	25.5	13.5	22	29.5	20	28.5	15	31.5
A_23_P119006	THC2614203	154	16	1043	200	155.5	16	194.5	188	214.5	211.5	199	305
A_23_P119015	NM_012397	21	12	784	27	29	11	24	21.5	25	27.5	25	22
A_23_P11902	A_23_P11902	79	19	400	79.5	84	19	87.5	83	84	94.5	103	81.5
A_23_P119023	NM_001025300	306	15	659	288.5	413.5	11	277	221	410	341	302	324.5
A_23_P119040	NM_001142966	27	12.5	3123.5	26	27	10	26.5	27.5	28	17	27.5	18
A_23_P119042	NM_005601	31	11	457	32	34	12	33.5	31	41.5	46.5	35	36
A_23_P119084	BC005868	65.5	14	353	47	67	11	53.5	61	66	70	56.5	69
A_23_P119095	NM_006663	2507	210	3127	3067	2317.5	361	2606	2812	2213	3212	2512	2713.5
A_23_P119102	NM_003370	2447	12	3073.5	3135.5	2861.5	13	3635	3545	3662.5	3122	4197	3748
A_23_P119130	NM_001022	77945.5	17824	67726.5	68273	68698	17651	68662	81706.5	68428	83774	54384.5	75034.5
A_23_P119141	NM_203500	2952	18	2693	2457.5	2348	18	3329	3444.5	2794	3230	2208	3100
A_23_P119143	NM_003259	111	22	814.5	74	77.5	19	83	70	101.5	136.5	85	70
A_23_P11915	NM_017686	205	13	888.5	185.5	201	15	210	259	237.5	225	173	221
A_23_P119152	ENST00000592589	29	12	295	45	52.5	11	85.5	103	36	48	34.5	40.5
A_23_P119168	A_23_P119168	42	13	569.5	50	43	12	42.5	44	42	42	40	64.5
A_23_P119196	NM_016270	756	37	1061	398	764	40	330	411	947.5	1027	425.5	417.5
A_23_P119202	NM_001252	32	11	1753	27	41.5	11	21.5	30	44	38	28.5	32
A_23_P119214	NM_006351	951	202	1804	725	701	211.5	720	796	1069	1224	542	871
A_23_P11922	AK024925	26.5	12	198	22.5	31	12	27.5	31	25	33.5	27	20.5
A_23_P119222	NM_020415	38	16	629	29.5	29.5	15	32.5	33	38	37.5	22	31
A_23_P119254	NM_018154	5483	577	5517	6233	3830	344	5884	6255	5202	6183	4947.5	6486.5
A_23_P11926	AK024925	25	17	511.5	23	24	14	19	22	28	26	31	30.5
A_23_P119266	NM_001375	429	15.5	1312	383.5	356	15	426	474.5	456.5	527	333	516
A_23_P119295	NM_016581	1644	37	1489.5	1463	1759.5	24	1629	2079	2093.5	2620.5	1819	1757
A_23_P119311	NM_012315	168	18.5	613	159	194	16	250	267.5	163	231	175	176
A_23_P119322	NM_052884	24.5	12	1148	22.5	23.5	12	21.5	25	28	23	28	32.5
A_23_P119337	NM_012068	685	66.5	2731.5	562	640.5	63	616.5	615	642	813	590.5	662
A_23_P119344	NM_003598	48.5	14	513	40.5	42	12	56.5	57	26.5	33.5	47	46
A_23_P119353	NM_017805	526	30	741	249.5	520.5	23	274.5	257	484	835	244	280
A_23_P11936	NM_183008	61	22	1800	75	58	21	65.5	64	61	81.5	75	81
A_23_P119362	NM_001425	37	16.5	541.5	33	35.5	14	42.5	44	48	57.5	45.5	45
A_23_P119377	NM_004228	271	125	1824	296	155	103	276	264.5	241.5	262.5	274.5	297.5
A_23_P119390	NM_014601	27	13.5	882	35	32.5	13	28	35	40	45	32.5	41.5
A_23_P119395	NM_000164	3467.5	82.5	8453	4246.5	6819	56.5	4956	5771.5	5791	5157	4999	4272
A_23_P119407	A_23_P119407	152	11	352.5	120	132	12	123	103	154	181	137.5	130
A_23_P119418	NM_003796	728	30	939	520	791	26	716	795	1067	865.5	744	871
A_23_P119448	NM_014931	74.5	24	1817	87	136.5	22	136.5	132	68	89.5	64.5	79.5
A_23_P119458	NM_004647	41	16	2670.5	33.5	40	13	40	40	48	65.5	42	42
A_23_P119464	NM_033103	389	21	990	405	391.5	20	408	425	508.5	442	418.5	480
A_23_P119478	NM_005755	25.5	13	253	34	28.5	12	29	30	38	42	35.5	36
A_23_P119500	NM_001167942	40.5	12	320	38	37	12	42	44.5	45	45	42.5	42
A_23_P119502	NM_003775	175	40	2061.5	128	110.5	26.5	126	128	161	239	113.5	122
A_23_P119526	NM_003938	584	19.5	805.5	511	430	21	510.5	534	587	655	429	575.5
A_23_P119535	NM_001405	37	14	1256.5	38.5	32	13.5	39.5	43.5	54	58	48	46.5
A_23_P119543	NM_006339	469	154	2376	585	331.5	150	615	629	445	680	624	637
A_23_P119562	NM_001928	4446	2034	8572	5456	4152.5	2433	5267	6285	4170	5225	4937	4821.5
A_23_P119573	NM_002248	25	13	1130.5	24	29.5	13	28	18	28	31.5	27.5	29.5
A_23_P119583	NM_000923	1045	20	1535	696.5	2181	16	1956	2017	748	1290	529	754.5
A_23_P119583	NM_000923	999.5	20	1454.5	672	2058	15	1919.5	1985	748	1230	491	705
A_23_P119583	NM_000923	984.5	15	1530	608.5	1986.5	16	2150	1984.5	805	1090	550	746
A_23_P119583	NM_000923	977.5	15	1534	626	1964	15	2139	1919	780.5	1158	584	737.5
A_23_P119583	NM_000923	987	15	1402	608	1816	15	1968	2082.5	800	1271.5	491.5	754
A_23_P119583	NM_000923	881	18	1385	562	1787	14	1925	2035	769	1223	454.5	744
A_23_P119583	NM_000923	830.5	14	1336	528	1817	14	1941	1972	773	1177	529.5	732.5
A_23_P119583	NM_000923	941.5	17	1306	609	1883	14	1756	1889.5	768	1206	482	724.5
A_23_P119583	NM_000923	874.5	16	1490	568	1944.5	15.5	1991.5	1829	731	1130	559	712.5
A_23_P119583	NM_000923	801	19	1171	511	1830	15.5	1485	1655	695	1138	424	638
A_23_P119593	NM_024794	1359	29	2497	1340	1793	20	1799	1870	1338	1540	1272	1314
A_23_P119611	NM_022006	34	13	468	22.5	39.5	12	35	36.5	38.5	56.5	40	40
A_23_P119617	NM_172231	800	48.5	1660	674.5	511.5	47	830.5	892.5	726	1036	602	895
A_23_P119627	NM_015965	13418	2089	14040.5	13096.5	11079	898	12596	14485.5	12119	14927	10356	13701
A_23_P119634	NM_007000	25.5	12	1179.5	28	39	12	30.5	37	37.5	40	31.5	36.5
A_23_P119677	NM_001533	4742	435	4486	5030.5	5113	400.5	4190	4316	5333	5339.5	4244	4540
A_23_P11968	NM_033553	57	27	954	52.5	44	17	43	48	56.5	68	53	49.5
A_23_P119683	NM_017550	1995	614.5	3225	1669	1580	564	1427	1554	1895	2541	1528	1486.5
A_23_P119698	NM_016579	7959	1771	7854	7340	5662	1434.5	6594	7657	8682	9115.5	7009	7228
A_23_P119714	NM_001033549	3905	63	3996	3695	3141.5	111	4464	5018	4241.5	4798	4326.5	4443
A_23_P119732	NM_014898	24.5	13	426	24	22.5	10	26.5	20.5	31	29	24	25.5
A_23_P119735	NM_014898	21.5	13	61	25	22	12	22	26	32.5	31	12	27.5
A_23_P119753	NM_015252	109	12	219	121	114	12	113	99	128	136.5	112	137.5
A_23_P119763	NM_022436	49	11	344	36.5	45.5	11	54	45	52.5	55	47	49
A_23_P119778	NM_020342	55	12	287.5	53.5	71	11.5	55	52	71.5	56	66	72
A_23_P119789	NM_024121	302	22	726	202	227	21	209	175	285.5	274.5	151.5	243
A_23_P119794	NM_001037131	405	25	3247	847	589	18	753.5	889	539	577.5	707	883.5
A_23_P11980	NM_001195831	24	13	602.5	19	20.5	14	28	24.5	19	28	21.5	21
A_23_P119812	NM_000408	293.5	14	258	269	270	13	314.5	283	435	319	300.5	379
A_23_P119835	NM_021209	24	13	351	22.5	20.5	10	23.5	20.5	31.5	34	21.5	29
A_23_P11984	NM_201649	30	14.5	1154	27.5	27	13	33.5	29	27	32	34	37
A_23_P119850	AK024188	30	15	1348.5	31.5	29	13	33	29	39.5	35	35	30
A_23_P119857	NM_001008237	414	15	3182.5	383	368	12	341	354	570	481	471	494.5
A_23_P119886	NM_001486	17	13	247.5	23.5	12.5	11	27	21	25.5	30	17	27
A_23_P119899	NM_004438	62	14	698	51.5	62.5	13	58	54.5	70	75.5	50.5	59.5
A_23_P1199	NM_014142	6215	258	3970	3759	4289.5	225	5278.5	6880.5	7670	7707	3871	6092
A_23_P119907	NM_018089	100	14	950	101	94	13	117.5	126	103.5	133.5	74.5	104
A_23_P119916	NM_006522	51	19	690	47	64	16	67	60	52	69	52	67
A_23_P119923	NM_020184	1352	12	1549	1521	1687	10	2022	1978	1785	1675	1315	1862
A_23_P119936	NM_138938	40	14	1124.5	36	46	12	24	30	29	48	38	38
A_23_P119943	NM_000597	9652	192	9272	10175	10035.5	176	9187.5	9871.5	10356.5	12553	9248.5	9953
A_23_P11995	NM_002574	22246.5	2141	18161	16845	25868	1963.5	20519	23457.5	26181	28040	18477	24376
A_23_P119964	NM_005760	3834	18.5	2996.5	3801.5	5399	16	4001	4703	4056	4369.5	3029	3378
A_23_P119992	NM_006296	2493	12	2143	2589	2146	12	3103	3062.5	3484	3006.5	2537	3168
A_23_P120002	NM_004510	295	49	2497	329	374	66	361	481	413.5	512	338.5	424
A_23_P120048	NM_013450	60	11	217.5	80.5	60	11	94	85.5	75.5	70	66	78.5
A_23_P120056	NM_033046	1071	310	1491	823	693	307	838	997	967	1257	695	943
A_23_P120062	NM_003203	168	11	408	212	200	12	250	255	276.5	237	272	269.5
A_23_P12010	AF151800	550	40.5	1080	648.5	506.5	26	708	766	498	642	572	716
A_23_P120103	NM_002252	391.5	21	807	369	326	20	436	518	535	445	371	442
A_23_P120125	NM_199235	40	12	123	38	33.5	11	44	47	40.5	54	40.5	46.5
A_23_P120146	NM_004257	881.5	31	1340	756	720	27.5	789	681	774	897	584	790
A_23_P120153	NM_173647	1561	12	2010.5	1926	1691	14	2095.5	2308	2161	2009.5	2264	2187
A_23_P120170	NM_145702	184	14.5	365	138	178	12	203.5	254	209	263	137	210.5
A_23_P12018	NM_152280	14	12	540	25	25	13	23	24	21	28	30	23.5
A_23_P120182	NM_004544	324.5	13.5	662	267	463.5	15	364	388	429	463	279	400
A_23_P120194	NM_016467	2570	510	3207	2554	2842	463.5	2505	2802.5	2548.5	3027	2021	2496
A_23_P120227	NM_030915	36	13	135	34.5	36	14	40	43	44	42	40	42
A_23_P120237	NM_020151	4186	18	3891	3281	3568	16	4719	4590	4971	4837	3838.5	5140
A_23_P120243	NM_024501	29	13	96	22	21.5	13	25	30	29.5	25	24	29
A_23_P120254	NM_020185	146.5	17	246	112	124	15	147	124	147	167.5	132.5	131.5
A_23_P120270	NM_139279	4229.5	170	3349.5	4192	4173	141	4005	4571	5483	5037	4744	5494
A_23_P120281	NM_022336	19.5	14	653	23.5	24	12	12.5	28.5	20	15.5	23.5	27.5
A_23_P120316	NM_006636	2496.5	14	1815	2135	2239	15	2441	2825	2763	2401	1785	2366
A_23_P120325	NM_002254	218	11.5	487	321.5	187	12	368.5	424	223.5	266	280.5	302.5
A_23_P120335	NM_006554	1841	186	2814.5	1483	1286.5	167	2002.5	2210	2034	2187	1603	2065
A_23_P120345	NM_020651	174	39	1032	154.5	145	43	163	169.5	173	187	114.5	165
A_23_P120354	NM_023016	290	15	575	198	325	12	248	211	286	337.5	168	256.5
A_23_P120364	NM_024299	56520	14149	66588	69746	45320	12798.5	66187	78187	63201	70105.5	98057.5	78626
A_23_P120378	AK000832	21	13	1886	23.5	24	12	24.5	29	33.5	28.5	27	16.5
A_23_P120414	NM_003404	15248	342	12221.5	13925	11614	354	15046.5	18620	19157	15528	14640	17566.5
A_23_P120428	NM_014477	31.5	14.5	1142	32	32	12.5	23.5	27	33	37	31	34
A_23_P120435	NM_080614	202	29	3888	191.5	243	29	281.5	334	206.5	246	205	193
A_23_P12044	NM_018022	2533	33	3667	3081.5	2309	32.5	3586	3895	3294	3072	4243	3970
A_23_P120442	NM_181659	37	11	342	36	36	13	34.5	45	47	45	40	47
A_23_P120458	NM_018683	1209	18	1814	1069	882.5	13	1230	1329	1392	1460	1177.5	1698.5
A_23_P120467	NM_199427	531	13	1300	415	449	17	649.5	756	664	649	450	592
A_23_P120472	NM_003222	217	16	1251	206.5	296.5	13	274	315	216	257	172.5	213
A_23_P120488	NM_024663	1951	365	3029.5	1961.5	1905.5	434	2259	2494	1741	2232	1848	1787
A_23_P120504	NM_018354	40.5	14	1352	35	41.5	12	38	35.5	47.5	47	40.5	43
A_23_P120513	NM_080739	1273	136.5	1724	1131	1608.5	105.5	2071	2239.5	1307	1651	1412	1301
A_23_P12053	NM_015001	492	12	407	465	408	11	608	646	535	597.5	442	547.5
A_23_P120545	AK172833	65	11	1080	62	66	12	55.5	69	68.5	70	47.5	61
A_23_P120557	NM_017714	162	16	562	163	125	14.5	193	209	168	170	152	217.5
A_23_P120566	NM_001042576	1033.5	144.5	4246	811.5	908	132	974.5	1023	963	1185	829.5	1167
A_23_P120572	NM_018993	67	16	835	95	62	15.5	74	75.5	78.5	75.5	81	103.5
A_23_P120588	NM_130794	27	13	185	17.5	24.5	12	30	28	23	32	29.5	18
A_23_P120594	NM_032501	289.5	20	1357	378.5	269	28.5	449	527	353	542.5	376.5	397.5
A_23_P1206	NM_001026	107828	915	68932	81131	71617.5	669	83691.5	109737	137995	115398	95246	113146
A_23_P120606	A_23_P120606	184.5	27	1335	160	107	28	166	139	153	225.5	152	157.5
A_23_P12062	NM_017646	814	21.5	1377.5	812	907.5	20	1158	1288	1140	1085	1082	1268
A_23_P120629	NM_001672	32.5	13	486	27.5	33	12	36	29	34	39.5	39	38
A_23_P120644	ENST00000450986	691	13.5	864	510	771	11.5	1029	1346	943.5	912.5	550.5	806
A_23_P120660	NM_001024	182553	3294	119360	155055	152074	2492	132683	174209	234835	229872	166603	204435
A_23_P120667	NM_021219	18	13	681	24.5	15.5	13	26.5	23	33	27.5	27	26.5
A_23_P120694	NM_172201	43	12.5	383	29.5	24	13	31	24	37	32	29	32
A_23_P120710	NM_003316	766	13	960.5	919.5	726.5	11.5	1187	1241	962.5	878.5	945	1142
A_23_P120744	NM_003906	1377	16	1941.5	869	699	18	1423.5	1549	1425	1405	1055	1488
A_23_P120776	NM_005984	1547.5	156	2222	2034	1286	119.5	2004	2302	1488	2020	1869.5	2264.5
A_23_P120784	NM_022727	74	14	306	68.5	68	13	127	114	86	89.5	76	88.5
A_23_P12079	NM_001039574	62	24	896	47	44	21	46	49	57.5	68.5	51	49
A_23_P120794	NM_004173	35	12	250	28	28.5	11.5	36	39	40	42	36.5	40.5
A_23_P120809	NM_001288833	706.5	53	2328.5	911.5	476.5	62.5	1231	1238	684	871	1013	1227
A_23_P120812	NM_020070	28	15	1881.5	29	29	13.5	25	26.5	20	35	20.5	28.5
A_23_P12082	NM_001025199	20.5	13	939	20	27	13	23.5	27	21	24	24.5	25.5
A_23_P120822	NM_016327	31	13.5	2401	35	36	11	40.5	39.5	41	41	40	47.5
A_23_P120839	NM_001008697	386	98	1359	335	449	73	458	412.5	355.5	523	281	362
A_23_P120845	NM_005080	7707	327	6114.5	6938	7388	225	6785	7141	6997	8500	4179	5928
A_23_P120860	NM_003634	624.5	12	1787.5	802.5	722	13	1208	1111	764	853	869.5	975
A_23_P120863	NM_004861	34	14	245.5	32	32	11.5	28	27	43.5	44	37	28
A_23_P120883	NM_002133	2314	62	6281	3377.5	2734	70.5	3285	3775	2704	2931	3366	3219
A_23_P120883	NM_002133	2271.5	63	5901	3302	2473	61	3213.5	3588	2705	2906	3137.5	3041.5
A_23_P120883	NM_002133	2300	77	7002	3173	2693	33	3624.5	3761	2946.5	3153	3997	3362
A_23_P120883	NM_002133	2632.5	28.5	6432.5	3890.5	2821.5	36	3899.5	4461	3589.5	3896	4112	3935.5
A_23_P120883	NM_002133	2735	37	6401	3812	2820	39.5	3783	4578.5	3638	3920	4065	4041
A_23_P120883	NM_002133	2677	37.5	6150	3287	2423	37	3585	4197.5	3543	3555	4078	4009
A_23_P120883	NM_002133	2248	26	6473	2958.5	2342	29	3224.5	3510	3233.5	3064	3818	3140.5
A_23_P120883	NM_002133	1944.5	82	5068.5	2787	2379	83.5	2596.5	3068.5	2743	2951	3081.5	3135
A_23_P120883	NM_002133	1947	92	5117.5	2738.5	2367	92	2619.5	2970.5	2798	3120	3034	3075
A_23_P120883	NM_002133	1979	78	5454.5	2764	2354	87	2541	3080	2866.5	3040	3001	3128.5
A_23_P120899	NM_000395	54.5	12	568	50	67.5	12	65	69	63	74	60	60
A_23_P120902	NM_006498	27.5	14	1057	31	27.5	14	27.5	26	34	30.5	34	37
A_23_P120915	NM_138797	800.5	23	1310	676	738	63	873	899	881	1190	624	889
A_23_P120921	NM_138797	235	13	836	190	180	14	226.5	253	255.5	316	178	224
A_23_P120931	NM_014508	361	15	478.5	193	250	13	239	220	339	377	182	248
A_23_P120933	NM_001675	72091	5881	73770	71069	76890	5320	86922	97727.5	95253.5	91489.5	90840	104766
A_23_P120941	NM_001675	4467	1223	4981.5	3660	3894	609	3967	3710	3487.5	4698	2450	3854
A_23_P120942	NM_001469	145456	3873.5	105253	139103	118654	3042.5	126287	150991	170086	187715	134053	156751
A_23_P120947	NM_001469	5021	56	3868.5	3316	4849	48	4134	4322	5684.5	6691.5	3311	5109
A_23_P120953	NM_014509	56	15	522	57	61	14	70	70	54.5	55	57	56
A_23_P120970	NM_012263	40	15	684	46.5	46	14.5	57	56.5	47	57	41.5	48
A_23_P120973	NM_017911	187	45.5	309.5	181	167	44	173	157	207.5	227	183	210
A_23_P120982	NM_006071	27.5	13	1615.5	25	35	11.5	28	46.5	27.5	30	34	29
A_23_P121	NM_001282670	34	15	537	31	32	14	33	29	32	32	34	28.5
A_23_P121011	NM_033027	160.5	23	2229.5	142.5	122	19	129.5	129	179	185	131	142
A_23_P121013	NM_016298	35	13	749	28.5	29	11	37	29.5	47	41	45	42
A_23_P121030	NM_001080513	31.5	13	512.5	30	33.5	12	32	33.5	31	34.5	35	26.5
A_23_P121037	NM_015720	49.5	15	1170	58	52.5	12.5	54	58	67.5	61.5	79	74
A_23_P121051	NM_000532	86	17	600.5	83	95	18	84.5	73	99.5	95	83	87
A_23_P121061	NM_003149	17.5	11	391	24	29	10	20.5	22.5	28	24.5	29	22
A_23_P121064	NM_002852	24.5	11	184	17	28.5	11	23	27	26	38.5	29.5	30.5
A_23_P121064	NM_002852	28.5	13	195	25	26.5	12	28	23.5	27.5	36.5	39	27.5
A_23_P121064	NM_002852	25.5	11	161.5	22.5	26.5	12	26	26	32.5	34	33	32.5
A_23_P121064	NM_002852	27.5	11	151.5	26	23	12	26.5	21	32.5	29	21.5	31.5
A_23_P121064	NM_002852	22	12	181	22.5	23	11.5	19.5	21.5	32	24	19.5	35
A_23_P121064	NM_002852	23	13	165.5	24	22.5	10	27	22.5	25.5	32.5	23.5	27
A_23_P121064	NM_002852	23	13	201	26	24	12	15	27	28	35	28	35
A_23_P121064	NM_002852	25	13	158.5	21.5	27	11.5	21	23.5	28	31.5	28	16.5
A_23_P121064	NM_002852	22.5	12	225	24	13	12	26.5	21	34	24.5	24.5	30
A_23_P121064	NM_002852	23	13	181	26	20.5	12	25	22	31	25	23	29
A_23_P121082	NM_000158	2073.5	16	1927.5	2035	1369	17	2368	2500	2342	1869	1951.5	2272.5
A_23_P121095	NM_001068	3618	12	2479	2817	1707	12	4498	5061	4318.5	3825.5	3354	4790
A_23_P121102	NM_003865	25.5	11	1005.5	22	27.5	11	27	14.5	30	30.5	24.5	25.5
A_23_P121106	NM_003865	29	13	551	20	30	13	21	27	25	36	25	29
A_23_P121120	NM_023915	15.5	16	1064	19.5	23	14	20	26	28	31	23.5	24
A_23_P121122	NM_025146	3806.5	19	2857	3874	3995	19	3615	3697.5	5561.5	4428	3452.5	4672.5
A_23_P12113	NM_014053	881	18	1922.5	826	1121	16	910.5	1016.5	1161	1091.5	852.5	989.5
A_23_P121141	NM_014065	110.5	12	455	63	78	13	66	60	113	127	60.5	77
A_23_P121144	ENST00000470991	41	11.5	216	29	42	11	30	26	49.5	51.5	33	31
A_23_P121182	NM_012260	1847	14	2652	2259	2055.5	12	2656	2966.5	2792	2327	2836.5	2778
A_23_P121196	NM_024334	1196	224	2121	1585	1280	213	1665.5	1717	1355	1517	1697	1666
A_23_P121215	NM_003656	81	15	637	144.5	69.5	17	160	157	95	100	161	177
A_23_P121222	NM_020165	831.5	13	1551	863	1042	12	982.5	1062	1035	869	833.5	944
A_23_P121234	A_23_P121234	75	34	586.5	53.5	68	35.5	61	53	74.5	91	56	57
A_23_P121250	NM_001967	5017	188	3792	3691	4785	211	4577.5	4827	4900.5	5740	2819	4486
A_23_P121253	NM_003810	25	12	863	36.5	25	11	42.5	42	36.5	46	43	53
A_23_P121253	NM_003810	28	13	915.5	30.5	30	12	38	44	39	50	40	49.5
A_23_P121253	NM_003810	31	14	900	36.5	38.5	12	61	46	44.5	49	53	54.5
A_23_P121253	NM_003810	32	13	863	42.5	28	11	36.5	41	39	45	49	51
A_23_P121253	NM_003810	33	13	957	43.5	29.5	13	40	44.5	38	46	47	56
A_23_P121253	NM_003810	30	11	858	43	39.5	13	36	35.5	33.5	41	44	43
A_23_P121253	NM_003810	36	14.5	852.5	44	34	14	37	40	49.5	49.5	46	50.5
A_23_P121253	NM_003810	31	17	881	38.5	29	13	39.5	38.5	36	53.5	43.5	49.5
A_23_P121253	NM_003810	32	13	967.5	37	30	18	33	34.5	33	36	39.5	43
A_23_P121253	NM_003810	32	13	801.5	36	22.5	14	37	31	42	36	45	42
A_23_P121265	NM_007284	440	172	1715	501	439	176	442.5	471.5	543	603.5	474	569
A_23_P121276	NM_003157	320	15.5	1407	309	362	13	366.5	385	386	396	268	379
A_23_P12128	NM_000549	82	11	1129.5	78	117	9	119	131	91.5	115	85.5	94
A_23_P121282	NM_001008269	120	60	1385.5	101	80	49	113	90.5	129.5	175	133	114
A_23_P121326	NM_007022	3897	679.5	4297	3814	2438	844.5	4297.5	4830	3858	4393	3486	4484
A_23_P121340	NM_005108	29	12	1253	27	24.5	12	20.5	21.5	29	33.5	22	29.5
A_23_P121345	NM_018138	125	14	1895.5	95.5	141	10	93	96	130	147	88	110
A_23_P121356	NM_020235	2160	19	2330	2185	2089	15	2674	2391	2417	2451	2285	2290
A_23_P121374	NM_001031702	26.5	12	254	28	21	13	27.5	26.5	30.5	31	32	29.5
A_23_P121386	NM_018010	1746	618	2497	1692	1809	684.5	2172	2415	2483.5	2358	1994	2504
A_23_P121396	NM_145261	198.5	11	352	165	226.5	15	196	222	229	230	144	188
A_23_P12140	NM_000969	2918	26.5	2852	1713	3392	42	2669	2797	2886.5	3104	1339	2384
A_23_P121405	NM_013286	3254	34	3668	3898	2668	33	3677	3702	3563	3687	3182	3832
A_23_P121413	NM_153330	31	16	3503	33	28.5	13	32	34	34	34	35	31
A_23_P121423	NM_001789	686.5	117	926.5	403	560.5	82	363	347	839	796	383	509
A_23_P121441	NM_014893	24	13	952	26.5	25	12	29.5	29	27	29.5	29.5	20.5
A_23_P121447	NM_032487	150.5	12	1050	116	148	12	103	129	193.5	185.5	112	126
A_23_P121459	NM_000460	26.5	17	1909	25	21.5	12.5	22.5	24.5	31	24	17	23.5
A_23_P12147	NM_152485	80.5	16	564.5	66.5	74	15	75.5	90	93.5	89.5	65	92.5
A_23_P121480	NM_001004196	28	12	135	25	25	14	27.5	20.5	31	29	33	28.5
A_23_P121489	NM_018309	360	15	883.5	262	353	11	423	451	476	360.5	334	447
A_23_P121499	NM_006005	1615	258.5	2271	1863	1290	230	1873.5	2136	1619	2196	1964	2197
A_23_P121506	NM_003704	61	15	976	65	58	12	76.5	68	64	73	71	81
A_23_P121527	NM_015990	283	10	341.5	311	267	10	376	366	345	311	306	389
A_23_P121533	NM_012445	320	14	730	263	217	12	252	298	440	411	306	295
A_23_P121545	NM_201591	25.5	16	1615	28	33	13.5	31.5	25	33.5	40	18.5	24
A_23_P12155	NM_019060	25	11.5	573	13.5	22.5	13	24	29	21	32	28.5	14
A_23_P121564	NM_000857	25.5	14	407	17	24.5	12	27	26	22.5	24.5	21	29
A_23_P121573	XM_005263387	35	11	167	29.5	26	10	33	36.5	29	33.5	33	35
A_23_P121586	NM_014606	22	11	121	24	32	13	22.5	13.5	31	29	28	21
A_23_P121596	NM_002704	25.5	13	1007.5	20.5	21	12	26	20	24.5	29.5	26	28
A_23_P121602	NM_003864	2137	11	3183.5	1802	1982.5	13	2419.5	2765	2571	2193.5	1521	2044
A_23_P121614	NM_152291	29	14	1267.5	28	36	13	32	26.5	29	35	36	36
A_23_P121622	D89479	23.5	10	822.5	21	19	10.5	26	22	24	22.5	21.5	23
A_23_P121637	NM_003619	38.5	12	343	26	31	12	32	31	41.5	47.5	36	27.5
A_23_P121646	NM_006424	45.5	13	1878.5	38	36.5	13	50	51	49	58	50	45
A_23_P121657	NM_005114	562.5	39	1483	629	561	31.5	638.5	687	643	742.5	494	671
A_23_P121665	NM_020777	22	13	290.5	24	24	13	25.5	25.5	30	20.5	29	26.5
A_23_P121676	NM_025212	19	12	186	21	20.5	10	17.5	30.5	13.5	25	14	17
A_23_P12168	NM_002810	3257.5	893	4019	2623	2329	907	3375	4088	3203	4703	2313	3491
A_23_P121686	NM_004757	3192	128	3461	2941	3180	130.5	3437	3882.5	3609	3768	3199	3167.5
A_23_P121695	NM_006419	17.5	13	1053	23.5	21.5	12	18.5	29	22.5	19	18	16.5
A_23_P121702	NM_001014446	8122	93	8837	9169	7064.5	87	10165.5	11403	10294.5	10082	10033	11414
A_23_P121716	NM_005139	5560	40	4470	4454	4912	50.5	5429	6297	7078	6320	4350	6419
A_23_P121722	NM_001080477	1943.5	459	2351.5	2543.5	2087	470	2142.5	2458	2159.5	2776	2317	2802
A_23_P12173	NM_181715	1809.5	99	2708	2218	1693	110.5	2731	3069.5	1908	2333	2013	2441.5
A_23_P121773	NM_004477	5067	1373	4260	3714.5	4369	901	4960	6318	7018	4865	4862	5733.5
A_23_P12178	NM_181715	184.5	15	712	218	146	15	277	296	221.5	253	171	276
A_23_P121783	NM_024592	1661	107	1463	1388	1516.5	130	1525	1765	2188.5	2246	1406	1650
A_23_P121795	NM_021069	137.5	13.5	646	303.5	135	14	344.5	366	192.5	197	278.5	415.5
A_23_P121806	NM_021204	2068	168.5	1449	1571.5	1627	168	1740	2072	2414.5	2323	1334	1949
A_23_P121813	NM_153343	24.5	13	487	22.5	21	12	17	22	27	21.5	28	28
A_23_P121825	NM_024941	123.5	13	316	102	85	11	113	116	189.5	144	118	159.5
A_23_P121851	NM_018935	23	14	180.5	19.5	20	11	23	26	20.5	27.5	16	13
A_23_P121869	NR_034021	53.5	18	1462.5	49	56.5	15.5	52.5	60.5	61	74.5	53	58.5
A_23_P121875	NM_022483	299	11	316	242	216	13	259	278	438	310.5	253	389
A_23_P121885	NM_031916	106.5	15	1446	100	100	15.5	116.5	118.5	124	120.5	121	100.5
A_23_P12189	NM_213566	1210.5	318	1949	727	800	251	769	776	1348	1246	874	940
A_23_P121898	NM_024615	96.5	15	410	105	97	15	119	127	110	106	86	125
A_23_P121914	ENST00000593298	35	14.5	4246	28	35	14	32.5	35.5	36	39	31	31
A_23_P121926	NM_005410	181	15	621	314.5	180	12	322	364	299	257	268	373
A_23_P121939	ENST00000308077	249	15	1489	193	224	13	197	234	259	319	163.5	246
A_23_P121945	NM_001001502	503	35	1366	414.5	282	23	589	396	358	454.5	462.5	315
A_23_P121956	NM_017872	469.5	36	692	444.5	623.5	35	466	609	568	657	422	542
A_23_P121971	A_23_P121971	24	14	304.5	25.5	28	12	29	29.5	34	36.5	29	25.5
A_23_P121976	NM_002700	25.5	13	1541	22	26.5	12	25.5	25	23	30	29.5	19
A_23_P121987	NM_033035	15.5	15	339.5	26	25	13	16	18	24.5	27.5	27	25.5
A_23_P12199	NM_052943	101	23	663	45	80	24	51.5	50.5	93	104	54.5	61.5
A_23_P122001	NM_002439	899	29	1490	996	1330	28	1000	1167	1250	1102	935	1010
A_23_P122007	NM_033211	302	14	607	265	337.5	12	347	370	439.5	416.5	325	384
A_23_P122027	NM_007054	368	13	322.5	231	268	12	287.5	359	488.5	406.5	249	346
A_23_P122041	NM_002715	1959	13	1513	1416.5	1323	13	1876	2301.5	2158.5	2057	1492	2024.5
A_23_P122052	NM_001008397	1223	258	1514	956	1226	279.5	895	969	1533	1264	811	1055
A_23_P122052	NM_001008397	1210	106.5	1423	901	1306	122	793.5	907	1456	1188	769	976
A_23_P122052	NM_001008397	1837	55.5	1627	1145	1269	60.5	1157.5	1438	2394.5	1727.5	1094	1556
A_23_P122052	NM_001008397	1952	62	1571	1361	1473	55	1137	1453.5	2482	2057	1070.5	1549
A_23_P122052	NM_001008397	1513	56	1480	1180	1402	66.5	975.5	1206	2098.5	1677	983	1349
[truncated: 41,379 more rows]
