# Supplementary material for: Metallopeptidase inhibitor 1 (TIMP‐1) promotes receptor tyrosine kinase c‐Kit signaling in colorectal cancer
Source: Mol Oncol. 2019 Oct 24;13(12):2646–62. doi: 10.1002/1878-0261.12575 (PMC6887592; doi:10.1002/1878-0261.12575)
Supplement: Supplementary file 4 — Data S2. Mass spectrometry proteomics data. [file MOL2-13-2646-s004.xlsx]

## Sheet: Sheet1
Protein IDs	Majority protein IDs	Protein names	Gene names	Symbol color	Only identified by site	Reverse	Potential contaminant	Peptides	Razor + unique peptides	Unique peptides	Sequence coverage [%]	Unique + razor sequence coverage [%]	Unique sequence coverage [%]	Mol. weight [kDa]	Q-value	Score	Intensity	MS/MS count
P06493;A0A024QZP7;P06493-2;A0A087WZZ9;E5RIU6;K7ELV5	P06493;A0A024QZP7;P06493-2;A0A087WZZ9;E5RIU6	Cyclin-dependent kinase 1	CDK1;CDC2	Color [DarkGray]				15	14	13	55.6	52.9	49.2	34.095	0	94.997	16174000000	177
P06731;A0A087WYX0;A0A024R0K5;P06731-2;A0A087X013;T2HUW8;P13688;P31997;P13688-8;P13688-9;M0QX98;M0QXV9;M0R3J1;A0A087X2E2;P13688-3;P13688-4;P13688-11;P13688-2;P13688-6;P13688-5;P13688-10	P06731;A0A087WYX0;A0A024R0K5;P06731-2;A0A087X013;T2HUW8	Carcinoembryonic antigen-related cell adhesion molecule 5	CEACAM5	Color [DarkGray]				3	3	3	5.4	5.4	5.4	76.794	0.00020392	4.9985	529180000	12
A0A024R4E5;Q00341;Q00341-2;H0Y394;H7C0A4;C9J5E5;C9JIZ1;H7C2D1;H7BZC3;C9JZI8;C9JHZ8;C9JES8;C9JHS7;C9JT62;C9JK79;C9JBS3;C9JEJ8;A0A0E3D6N3;C9JHN6;C9JQ82;C9JMQ6;H7C3D0;C9JHS9;C9J739	A0A024R4E5;Q00341;Q00341-2;H0Y394	Vigilin	HDLBP	Color [DarkGray]				64	64	64	57.2	57.2	57.2	141.44	0	323.31	113810000000	784
Q9BXJ8;A0A087WZA9;A0A024R4K9;A0A087X266;Q9BXJ8-2	Q9BXJ8;A0A087WZA9;A0A024R4K9;A0A087X266;Q9BXJ8-2	Transmembrane protein 120A	TMEM120A;TMPIT	Color [DarkGray]				3	3	3	8.2	8.2	8.2	40.61	0	9.202	941650000	18
Q9H4M9;A0A024R571;C9JC03;C9J2Z4;C9JIJ3;C9IZH1;C9JDQ8	Q9H4M9;A0A024R571;C9JC03;C9J2Z4	EH domain-containing protein 1	EHD1	Color [DarkGray]				25	25	19	49.8	49.8	38.8	60.626	0	134.57	29118000000	285
P60002;K7EN05;K7EPC8;A0A024R7E8;K7EQ44;K7EMV4	P60002;K7EN05;K7EPC8;A0A024R7E8;K7EQ44;K7EMV4	Transcription elongation factor 1 homolog	ELOF1	Color [DarkGray]				1	1	1	21.7	21.7	21.7	9.4618	0	25.861	2717800000	26
A0A024RAC6;Q14241	A0A024RAC6;Q14241	Transcription elongation factor B polypeptide 3	TCEB3	Color [DarkGray]				17	17	17	22.4	22.4	22.4	87.229	0	38.152	8258000000	134
Q96BI1;E9PRM7;A0A024RCG2	Q96BI1;E9PRM7;A0A024RCG2	Solute carrier family 22 member 18	SLC22A18	Color [DarkGray]				2	2	2	5.7	5.7	5.7	44.845	0.00020032	4.5411	2015700000	19
P46379;A0A024RCR6;A0A0G2JK23;P46379-2;P46379-3;A0A0G2JL47;P46379-5;P46379-4;F6S6P2;X6REW1;A0A0G2JJM1;F6UR09;F6U1F2;F6XTU0;A0A0G2JJR8;F6WML8;F6VEM6;F6X9W3;F6U341;F6TC96;H0Y710;H0Y4L1	P46379;A0A024RCR6;A0A0G2JK23;P46379-2;P46379-3;A0A0G2JL47;P46379-5;P46379-4;F6S6P2;X6REW1;A0A0G2JJM1	Large proline-rich protein BAG6	BAG6;BAT3	Color [DarkGray]				24	24	24	27.6	27.6	27.6	119.41	0	164.63	30561000000	303
Q14135;G5E9M7;G5E9M9;A0A075B6E4;A0A0A6YYI5;Q14135-2;Q14135-4;Q14135-5;Q14135-6;C9JX59;C9JBN2;E7EUJ2;F8WBN7;F8W708;E7ERW0;E7EQU6;E7EWF5	Q14135;G5E9M7;G5E9M9;A0A075B6E4;A0A0A6YYI5;Q14135-2;Q14135-4;Q14135-5;Q14135-6	Transcription cofactor vestigial-like protein 4	VGLL4	Color [DarkGray]				3	3	3	14.5	14.5	14.5	30.947	0.00038285	3.5817	735470000	11
Q5TGY1;A0A075B6H3;Q5TGY1-2	Q5TGY1;A0A075B6H3;Q5TGY1-2	Transmembrane and coiled-coil domain-containing protein 4	TMCO4	Color [DarkGray]				1	1	1	3.5	3.5	3.5	67.909	0	6.014	320610000	1
Q9NVX7;Q9NVX7-2;A0A075B6T4	Q9NVX7;Q9NVX7-2;A0A075B6T4	Kelch repeat and BTB domain-containing protein 4	KBTBD4	Color [DarkGray]				3	3	3	6	6	6	58.143	0	5.884	527450000	9
P82921;A0A075B746	P82921;A0A075B746	28S ribosomal protein S21, mitochondrial	MRPS21	Color [DarkGray]				2	2	2	29.9	29.9	29.9	10.741	0	7.6334	1371900000	15
A8CG34;A0A075B7F8;A0A087WY75;A8CG34-2;Q96HA1-2;Q96HA1-3;A6NF01;C9JFL1;Q6PJE2;A8MY32;C9JER0;C9J370;Q6PJE2-5	A8CG34;A0A075B7F8;A0A087WY75;A8CG34-2;Q96HA1-2;Q96HA1-3	Nuclear envelope pore membrane protein POM 121C;Nuclear envelope pore membrane protein POM 121	POM121C;POM121	Color [DarkGray]				11	11	3	11.8	11.8	5	125.06	0	38.685	3619700000	49
V9HW75;A0A087WSV8;P80303;P80303-2;E9PKG6;Q2L696;E9PLR0;E9PLE9;H0YEG8;H0YD18;E9PM22;E9PJP3	V9HW75;A0A087WSV8;P80303;P80303-2;E9PKG6;Q2L696	Nucleobindin-2;Nesfatin-1	HEL-S-109;NUCB2;Nucb2	Color [DarkGray]				21	21	21	51.4	51.4	51.4	50.222	0	214.16	33954000000	321
Q16881;Q16881-3;E9PIR7;F8W809;A0A087WSW9;E9PNQ6;A0A087WSY9;Q16881-5;Q16881-2;Q16881-4;Q16881-6;E2QRB9;Q16881-7;E9PKD3;A0A0B4J225;E9PIZ5;E9PLT3;E9PKI4;E9PQI3;E9PRI8;E9PJU2	Q16881;Q16881-3;E9PIR7;F8W809;A0A087WSW9;E9PNQ6;A0A087WSY9;Q16881-5;Q16881-2;Q16881-4;Q16881-6;E2QRB9;Q16881-7;E9PKD3	Thioredoxin reductase 1, cytoplasmic	TXNRD1	Color [DarkGray]				24	24	23	46.1	46.1	43.8	70.905	0	267.69	61148000000	330
Q96A73;A0A087WT18;Q96A73-2;Q96A73-3	Q96A73;A0A087WT18;Q96A73-2;Q96A73-3	Putative monooxygenase p33MONOX	KIAA1191	Color [DarkGray]				4	4	4	13.4	13.4	13.4	33.246	0.00074557	3.0554	422640000	6
Q9NV06;A0A087WT20;B3KME9;E5RHM4;A0A087X1F8;Q9NV06-2	Q9NV06;A0A087WT20;B3KME9	DDB1- and CUL4-associated factor 13	DCAF13	Color [DarkGray]				17	17	17	41.6	41.6	41.6	51.402	0	77.137	11120000000	147
Q8N5I9;A0A087WT30;J3KN91	Q8N5I9;A0A087WT30;J3KN91	Uncharacterized protein C12orf45	C12orf45	Color [DarkGray]				4	4	4	20.5	20.5	20.5	20.123	0.0046761	1.8333	1012800000	5
Q96I51;A0A087WT38;Q96I51-2;Q96I51-3	Q96I51;A0A087WT38;Q96I51-2;Q96I51-3	Williams-Beuren syndrome chromosomal region 16 protein	WBSCR16	Color [DarkGray]				2	2	2	2.8	2.8	2.8	49.996	0.00195	2.2211	553760000	9
Q4V328;A0A087WT45;A0A075B793;Q4V328-4;Q4V328-2;Q4V328-3;A0A087WXA6;A0A087WW92;A0A087WZF5	Q4V328;A0A087WT45;A0A075B793;Q4V328-4;Q4V328-2	GRIP1-associated protein 1	GRIPAP1	Color [DarkGray]				27	27	27	33.2	33.2	33.2	95.988	0	116.16	9203800000	130
Q7Z404;A0A0G2JMP8;A0A0G2JMM6;A0A087WVI4;A0A0G2JPL6;A0A0G2JP95;A0A087WT65;Q7Z404-1;A0A0G2JNC6;C9JFU4;Q7Z404-3	Q7Z404;A0A0G2JMP8;A0A0G2JMM6;A0A087WVI4;A0A0G2JPL6;A0A0G2JP95;A0A087WT65;Q7Z404-1;A0A0G2JNC6	Transmembrane channel-like protein 4;Transmembrane channel-like protein	TMC4	Color [DarkGray]				5	5	5	9.6	9.6	9.6	79.207	0	9.878	1832400000	28
Q9H9V9;A0A087WT84;Q9H9V9-2	Q9H9V9;A0A087WT84;Q9H9V9-2	JmjC domain-containing protein 4	JMJD4	Color [DarkGray]				2	2	2	6.3	6.3	6.3	52.493	0	5.4084	410730000	8
Q9H0W9;A0A087WT99;Q9H0W9-2;Q9H0W9-3;Q9H0W9-4;E9PPB5;E9PJU8;E9PQS1;E9PR95;E9PSC3;E9PLC5;E9PLB3;E9PIP1	Q9H0W9;A0A087WT99;Q9H0W9-2;Q9H0W9-3;Q9H0W9-4;E9PPB5;E9PJU8;E9PQS1	Ester hydrolase C11orf54	C11orf54	Color [DarkGray]				10	10	10	41.9	41.9	41.9	35.117	0	250.05	21660000000	153
Q96PV6;Q96PV6-2;A0A0G2JNN3;A0A087WTE7;C9JMY0;A0A087WUE4;E7EWC7	Q96PV6;Q96PV6-2;A0A0G2JNN3;A0A087WTE7;C9JMY0;A0A087WUE4	Leukocyte receptor cluster member 8	LENG8	Color [DarkGray]				4	4	4	4.6	4.6	4.6	86.128	0.0005698	3.4254	964700000	7
Q12913;A0A087WTK0;A0A087WVC6;Q12913-2	Q12913;A0A087WTK0;A0A087WVC6;Q12913-2	Receptor-type tyrosine-protein phosphatase eta;Protein-tyrosine-phosphatase	PTPRJ	Color [DarkGray]				2	2	2	2.1	2.1	2.1	145.94	0.00074432	3.0256	363710000	3
P04114;A0A087WTM7;A8MUN2	P04114;A0A087WTM7	Apolipoprotein B-100;Apolipoprotein B-48	APOB	Color [DarkGray]				6	6	6	1.3	1.3	1.3	515.6	0.0074576	1.5618	2023300000	9
A0A087WTU1;Q15345-3;Q15345;A0A0B4J2G4;A0A087X0S7;A0A0C4DH00;A0A087WTI9	A0A087WTU1;Q15345-3;Q15345;A0A0B4J2G4;A0A087X0S7;A0A0C4DH00	Leucine-rich repeat-containing protein 41	LRRC41	Color [DarkGray]				9	9	9	17.1	17.1	17.1	67.458	0	18.16	2283500000	41
Q96T88;A0A087WVR3;A0A087WTW0;Q96T88-2;A0A087WWG9	Q96T88;A0A087WVR3;A0A087WTW0;Q96T88-2;A0A087WWG9	E3 ubiquitin-protein ligase UHRF1	UHRF1	Color [DarkGray]				20	20	19	29.8	29.8	28.5	89.813	0	95.307	10683000000	119
Q92504;A0A087WTX2;A2AAT0	Q92504;A0A087WTX2;A2AAT0	Zinc transporter SLC39A7	SLC39A7	Color [DarkGray]				4	4	4	10.2	10.2	10.2	50.117	0	46.289	5041000000	52
Q96RQ1;A0A087WU02;H0YI58;F8W0R1;F8VR88;F8VUZ2;H0YI50;F8VPA6;H0YHJ8	Q96RQ1;A0A087WU02;H0YI58;F8W0R1;F8VR88;F8VUZ2;H0YI50;F8VPA6	Endoplasmic reticulum-Golgi intermediate compartment protein 2	ERGIC2	Color [DarkGray]				4	4	4	14.9	14.9	14.9	42.548	0	63.546	4287900000	47
Q9H0U3;A0A087WU53;Q9H0U3-2	Q9H0U3;A0A087WU53	Magnesium transporter protein 1	MAGT1	Color [DarkGray]				9	9	9	19.4	19.4	19.4	38.036	0	13.145	20901000000	96
Q9BRJ2;A0A0G2JMS5;A0A087WU62;A0A087X2D5	Q9BRJ2;A0A0G2JMS5;A0A087WU62;A0A087X2D5	39S ribosomal protein L45, mitochondrial	MRPL45	Color [DarkGray]				10	10	10	42.2	42.2	42.2	35.351	0	28.998	7732900000	88
P09884;A0A087WU64;A6NMQ1	P09884;A0A087WU64;A6NMQ1	DNA polymerase alpha catalytic subunit;DNA polymerase	POLA1	Color [DarkGray]				12	12	12	9.3	9.3	9.3	165.91	0	8.8135	1514300000	26
Q9NRW7;A0A087WU65;Q9NRW7-2;B7Z7G7;Q5T4Q0	Q9NRW7;A0A087WU65;Q9NRW7-2	Vacuolar protein sorting-associated protein 45	VPS45	Color [DarkGray]				11	11	11	21.6	21.6	21.6	65.076	0	28.749	4741300000	83
Q8WYA6;A0A087WUB9;Q8WYA6-4;Q8WYA6-3;Q8WYA6-2;A2A2P1	Q8WYA6;A0A087WUB9;Q8WYA6-4;Q8WYA6-3;Q8WYA6-2	Beta-catenin-like protein 1	CTNNBL1	Color [DarkGray]				18	18	18	30.4	30.4	30.4	65.173	0	69.954	15189000000	170
Q15005;E9PL01;A0A087WUC6;E9PI68;E9PRB9;H0YE04	Q15005;E9PL01;A0A087WUC6;E9PI68	Signal peptidase complex subunit 2	SPCS2	Color [DarkGray]				10	10	10	35.8	35.8	35.8	25.003	0	70.559	25777000000	110
Q6DD87;A0A087WUD1	Q6DD87;A0A087WUD1	Zinc finger protein 787	ZNF787	Color [DarkGray]				10	10	10	36.6	36.6	36.6	40.543	0	20.013	4162400000	66
P28715;A0A087WUH0;R4GMW8;P28715-2;P28715-3	P28715;A0A087WUH0;R4GMW8;P28715-2	DNA repair protein complementing XP-G cells	ERCC5;BIVM-ERCC5	Color [DarkGray]				6	6	6	7.7	7.7	7.7	133.11	0	40.123	1007600000	24
Q9Y388;A0A087WUI1;Q5JY83	Q9Y388;A0A087WUI1	RNA-binding motif protein, X-linked 2	RBMX2	Color [DarkGray]				4	4	4	11.8	11.8	11.8	37.335	0	5.553	1658100000	35
Q8WXW3;A0A087WUI6	Q8WXW3;A0A087WUI6	Progesterone-induced-blocking factor 1	PIBF1	Color [DarkGray]				5	5	5	5.7	5.7	5.7	89.804	0.00091676	2.7779	708290000	6
O14979;A0A087WUK2	O14979;A0A087WUK2	Heterogeneous nuclear ribonucleoprotein D-like	HNRNPDL	Color [DarkGray]				15	14	3	30.5	28.6	6.2	46.437	0	284.46	107670000000	178
P13056;A0A087WUK4;P13056-2;P13056-3	P13056;A0A087WUK4;P13056-2;P13056-3	Nuclear receptor subfamily 2 group C member 1	NR2C1	Color [DarkGray]				3	2	2	5	3.8	3.8	67.314	0.006156	1.6562	244050000	3
Q3LXA3;A0A087WUL0;H0YCY6;Q3LXA3-2;I3L252;E9PJG8;E9PQR1	Q3LXA3;A0A087WUL0;H0YCY6;Q3LXA3-2	Bifunctional ATP-dependent dihydroxyacetone kinase/FAD-AMP lyase (cyclizing);ATP-dependent dihydroxyacetone kinase;FAD-AMP lyase (cyclizing)	DAK;TKFC	Color [DarkGray]				20	20	20	46.8	46.8	46.8	58.946	0	124.08	20623000000	203
A0A087WUM0;P57105;A0A087X1F5;A0A087WYV9;A0A087WTA2;A0A087WX56	A0A087WUM0;P57105;A0A087X1F5;A0A087WYV9	Synaptojanin-2-binding protein	SYNJ2BP-COX16;SYNJ2BP	Color [DarkGray]				8	8	7	55.4	55.4	50.5	20.774	0	69.281	21608000000	142
P62847;E7ETK0;A0A087WUS0;P62847-2;P62847-3;P62847-4	P62847;E7ETK0;A0A087WUS0;P62847-2;P62847-3;P62847-4	40S ribosomal protein S24	RPS24	Color [DarkGray]				7	7	7	45.9	45.9	45.9	15.423	0	21.953	31906000000	132
O60841;A0A087WUT6;Q9H2L5;Q9H2L5-3;Q9H2L5-2	O60841;A0A087WUT6	Eukaryotic translation initiation factor 5B	EIF5B	Color [DarkGray]				60	60	60	53.5	53.5	53.5	138.83	0	323.31	130740000000	834
Q6UXV4;A0A087WUX8;A0A087WYF7	Q6UXV4;A0A087WUX8;A0A087WYF7	MICOS complex subunit MIC27	APOOL	Color [DarkGray]				5	5	5	29.9	29.9	29.9	29.159	0	16.057	3166700000	58
O75928;A0A087WUY7;O75928-3;O75928-2;K7ER97;K7EJT4;A0A0A0MS92;B4DGW0	O75928;A0A087WUY7;O75928-3;O75928-2	E3 SUMO-protein ligase PIAS2	PIAS2	Color [DarkGray]				3	3	2	7.7	7.7	5.3	68.24	0	11.419	814170000	10
Q99417;A0A087WV05;A0A0D9SEI7	Q99417;A0A087WV05	C-Myc-binding protein	MYCBP	Color [DarkGray]				10	10	10	73.8	73.8	73.8	11.967	0	49.745	14009000000	120
Q9H299;A0A087WV23;Q5T123	Q9H299;A0A087WV23;Q5T123	SH3 domain-binding glutamic acid-rich-like protein 3	SH3BGRL3	Color [DarkGray]				5	5	5	82.8	82.8	82.8	10.438	0	122.33	47296000000	81
A0A087WV46;C9JXA7;Q0VGL1;A0A087X1E5;A0A087WT92	A0A087WV46;C9JXA7;Q0VGL1	Ragulator complex protein LAMTOR4;Ragulator complex protein LAMTOR4, N-terminally processed	LAMTOR4	Color [DarkGray]				3	3	3	73.2	73.2	73.2	8.8779	0	29.596	2243800000	18
P46013;A0A087WV66	P46013;A0A087WV66	Antigen KI-67	MKI67	Color [DarkGray]				143	143	12	54	54	4.4	358.69	0	323.31	121790000000	1358
O75352;J3QS48;I3L295;J3KT75;J3QW43;J3QRD5;Q9H3L2;Q1HDL3;A0A087WV81;O75352-2;J3KSI4;I3L1D2;I3L4E0;J3KTK8;J3QQZ4;I3L405;I3L261	O75352;J3QS48;I3L295;J3KT75;J3QW43;J3QRD5;Q9H3L2;Q1HDL3;A0A087WV81;O75352-2;J3KSI4;I3L1D2;I3L4E0;J3KTK8;J3QQZ4	Mannose-P-dolichol utilization defect 1 protein	MPDU1;HBEBP2BPA	Color [DarkGray]				4	4	4	13.8	13.8	13.8	26.638	0	6.3892	6325000000	42
Q8WU79;A0A087WV97;Q8WU79-2;X6RCC3;Q8WU79-3	Q8WU79;A0A087WV97;Q8WU79-2;X6RCC3;Q8WU79-3	Stromal membrane-associated protein 2	SMAP2	Color [DarkGray]				6	5	5	12.4	10.5	10.5	46.785	0.00073842	2.8836	971300000	8
A0A087WVD1;Q96B70	A0A087WVD1;Q96B70	Leukocyte receptor cluster member 9	LENG9	Color [DarkGray]				6	6	6	19.2	19.2	19.2	50.766	0	11.52	1792600000	25
Q8WTW3;A0A087WVI0;E9PBL8;J3KRP4	Q8WTW3;A0A087WVI0;E9PBL8	Conserved oligomeric Golgi complex subunit 1	COG1	Color [DarkGray]				16	16	16	20.1	20.1	20.1	108.98	0	37.834	4738800000	102
Q96JY6;Q96JY6-3;C9JS55;A0A087WVI1;Q96JY6-4;Q96JY6-5;F8WFB8;A0A087WUQ1;E5RGS7;H0YBP7;B3KPU0;C9J760;C9J0X3;C9K0F0;C9JSR2;H7C1D1;Q96JY6-2	Q96JY6;Q96JY6-3;C9JS55;A0A087WVI1;Q96JY6-4;Q96JY6-5;F8WFB8;A0A087WUQ1;E5RGS7;H0YBP7;B3KPU0;C9J760;C9J0X3;C9K0F0;C9JSR2;H7C1D1;Q96JY6-2	PDZ and LIM domain protein 2	PDLIM2	Color [DarkGray]				2	2	2	6	6	6	37.458	0.00019865	4.3404	659170000	28
P49759;B8ZZR0;A0A087WVK0;P49759-3;F8WBF5;Q9HAZ1	P49759;B8ZZR0;A0A087WVK0;P49759-3;F8WBF5	Dual specificity protein kinase CLK1	CLK1	Color [DarkGray]				3	3	3	7.4	7.4	7.4	57.29	0.00038307	3.5911	1017900000	7
A0A087WVL5;O60238;H0YBC7;O60238-2	A0A087WVL5;O60238;H0YBC7;O60238-2	BCL2/adenovirus E1B 19 kDa protein-interacting protein 3-like	BNIP3L	Color [DarkGray]				2	2	2	10.9	10.9	10.9	25.286	0.00091794	2.7941	259560000	3
Q00610;A0A087WVQ6;Q00610-2;J3KS13;K7EJJ5;J3KRF5;J3KSQ2;J3QL20;F5H5N6;A0A087WV74;A0A087WXH4	Q00610;A0A087WVQ6;Q00610-2	Clathrin heavy chain 1;Clathrin heavy chain	CLTC	Color [DarkGray]				103	103	84	67	67	56.4	191.61	0	323.31	596130000000	1809
A0A087WVS8;Q70IA6-2;Q70IA6;Q70IA6-3	A0A087WVS8;Q70IA6-2;Q70IA6;Q70IA6-3	MOB kinase activator 2	MOB2	Color [DarkGray]				3	3	3	11.4	11.4	11.4	26.879	0.0002076	5.3736	2482600000	33
Q96MX3;A0A087WVT1	Q96MX3;A0A087WVT1	Zinc finger protein 48	ZNF48	Color [DarkGray]				2	2	2	4.5	4.5	4.5	67.819	0.0010838	2.5111	3540100000	7
Q9NRN9;F5H4E8;B8ZZY8;A0A087WVY0;E7EMN2;B8ZZE3;B8ZZC8	Q9NRN9;F5H4E8;B8ZZY8;A0A087WVY0;E7EMN2;B8ZZE3;B8ZZC8	Methyltransferase-like protein 5	METTL5	Color [DarkGray]				1	1	1	4.3	4.3	4.3	23.719	0.0050035	1.7821	369870000	13
Q0VDG4;A0A087WW14;Q0VDG4-2;F8W0M9;C9JID8	Q0VDG4;A0A087WW14;Q0VDG4-2	Secernin-3	SCRN3	Color [DarkGray]				5	5	5	13	13	13	48.544	0	9.7083	1538800000	33
C9JAG1;A0A087WW58;Q9C0D9	C9JAG1;A0A087WW58;Q9C0D9	Ethanolaminephosphotransferase 1	EPT1	Color [DarkGray]				1	1	1	12.8	12.8	12.8	20.557	0	15.239	535080000	9
A6NKF9;B7ZAQ6;A0A087WW78;A0A087WW82;U3KPV2;E9PKY3;B7ZAQ6-2;B7ZAQ6-3;P0CG08	A6NKF9;B7ZAQ6;A0A087WW78;A0A087WW82;U3KPV2;E9PKY3;B7ZAQ6-2;B7ZAQ6-3;P0CG08	Putative Golgi pH regulator C;Golgi pH regulator A;Golgi pH regulator B	GPR89C;GPR89A;GPR89B	Color [DarkGray]				1	1	1	3.4	3.4	3.4	36.67	0.0012631	2.4906	155940000	5
O15119;A0A087WW95;O15119-3;O15119-2;Q13207;F8WCM9	O15119;A0A087WW95;O15119-3;O15119-2;Q13207	T-box transcription factor TBX3;T-box transcription factor TBX2	TBX3;TBX2	Color [DarkGray]				4	4	4	5.4	5.4	5.4	79.388	0.00019283	3.6975	1633100000	34
P49005;F8W8R3;A0A087WWF6;C9IZD2;C9J8Z7;C9JLE1;C9JHC7;H7C1B3	P49005;F8W8R3;A0A087WWF6;C9IZD2;C9J8Z7;C9JLE1	DNA polymerase delta subunit 2	POLD2	Color [DarkGray]				9	9	9	25.8	25.8	25.8	51.289	0	44.49	5169000000	73
Q9NZM4;A0A087WWH3;Q9NZM4-2	Q9NZM4;A0A087WWH3;Q9NZM4-2	Glioma tumor suppressor candidate region gene 1 protein	GLTSCR1	Color [DarkGray]				2	2	2	1.5	1.5	1.5	158.49	0	5.9292	265010000	2
Q9P2T1;H0YMB3;A0A087WWM4;F8WAN9;H0YLV5;H0YNJ6;Q9P2T1-3;Q9P2T1-2;H0YK13;H0YK71;H0YN22;H0YMW6;H0YLB8;H0YNS9;H0YNH0;H0YMR9;H0YMV5;A0A0B4J281;H0YMG3;H0YL68;H0YKE1;H0YKK3;H0YN74	Q9P2T1;H0YMB3;A0A087WWM4;F8WAN9;H0YLV5;H0YNJ6;Q9P2T1-3;Q9P2T1-2	GMP reductase 2;GMP reductase	GMPR2	Color [DarkGray]				13	13	12	42	42	39.1	37.874	0	121.42	12584000000	140
Q96T37;A0A087WWP4;Q96T37-4;Q96T37-2;Q96T37-3	Q96T37;A0A087WWP4;Q96T37-4;Q96T37-2;Q96T37-3	Putative RNA-binding protein 15	RBM15	Color [DarkGray]				23	23	23	27.3	27.3	27.3	107.19	0	75.203	13795000000	206
Q5VWQ0;A0A087WWP8;A0A0C4DGT8;A0A0C4DH79;Q5VWQ0-4	Q5VWQ0;A0A087WWP8;A0A0C4DGT8;A0A0C4DH79;Q5VWQ0-4	Round spermatid basic protein 1	RSBN1	Color [DarkGray]				6	6	6	10.6	10.6	10.6	90.071	0	9.9599	1348900000	13
Q96FV9;A0A087WWS1;R4GMN4;Q96FV9-2;A0A087WY84;J3KT14;J3KRD7;J3QQZ3;R4GN58	Q96FV9;A0A087WWS1	THO complex subunit 1	THOC1	Color [DarkGray]				24	24	24	38.7	38.7	38.7	75.665	0	242.19	19511000000	258
O95999;A0A087WWW9	O95999;A0A087WWW9	B-cell lymphoma/leukemia 10	BCL10	Color [DarkGray]				9	9	9	33.5	33.5	33.5	26.251	0	32.904	3899100000	80
O95299;A0A087WXC5;E7ESZ7;O95299-2;C9J6X0;Q8N1B9;H7C2W5;H7C1Y7;H7C2X4	O95299;A0A087WXC5;E7ESZ7;O95299-2;C9J6X0	NADH dehydrogenase [ubiquinone] 1 alpha subcomplex subunit 10, mitochondrial	NDUFA10	Color [DarkGray]				18	18	18	54.1	54.1	54.1	40.75	0	87.149	21061000000	189
Q6NVY1;A0A087WXI1;Q6NVY1-2;B9A058;B8ZZZ0;F8W8A6;H7C126;H7C400;H7BYI7	Q6NVY1;A0A087WXI1;Q6NVY1-2	3-hydroxyisobutyryl-CoA hydrolase, mitochondrial	HIBCH	Color [DarkGray]				17	17	13	40.4	40.4	30.8	43.482	0	153.89	28870000000	204
Q9H4H8;A0A087WXK8;Q9H4H8-2	Q9H4H8;A0A087WXK8;Q9H4H8-2	Protein FAM83D	FAM83D	Color [DarkGray]				1	1	1	2.1	2.1	2.1	64.424	0.00019763	4.177	174260000	4
Q01167;A0A087WXM0;Q01167-2;E9PPI7;E9PM37;I3L4U8;Q01167-3	Q01167;A0A087WXM0;Q01167-2;E9PPI7	Forkhead box protein K2	FOXK2	Color [DarkGray]				8	6	6	12.4	10.3	10.3	69.061	0	6.6442	2178200000	40
P18621;A0A087WXM6;J3QQT2;J3KRX5;A0A0A6YYL6;P18621-3;J3QLC8;A0A0A0MRF8;P18621-2;J3KRB3;A0A087WWH0;J3QS96;A0A087WY81;J3KSJ0	P18621;A0A087WXM6;J3QQT2;J3KRX5;A0A0A6YYL6;P18621-3;J3QLC8;A0A0A0MRF8;P18621-2;J3KRB3;A0A087WWH0;J3QS96	60S ribosomal protein L17	RPL17;RPL17-C18orf32	Color [DarkGray]				12	12	12	58.7	58.7	58.7	21.397	0	267.14	185640000000	317
P18564;A0A087WXP3;E9PEE8;P18564-2	P18564;A0A087WXP3;E9PEE8;P18564-2	Integrin beta-6;Integrin beta	ITGB6	Color [DarkGray]				6	6	6	7.7	7.7	7.7	85.935	0	26.49	14450000000	47
Q9H2P9;A0A087WXP7;Q9H2P9-3;Q9H2P9-2;Q9H2P9-4;Q9H2P9-5;Q9H2P9-6	Q9H2P9;A0A087WXP7;Q9H2P9-3;Q9H2P9-2;Q9H2P9-4;Q9H2P9-5;Q9H2P9-6	Diphthine synthase	DPH5	Color [DarkGray]				3	3	3	15.4	15.4	15.4	31.651	0	9.8911	1767200000	23
Q9Y365;F5H1Z6;F5H8H3;A0A087WXR2;H0YFF3;F5GY11;H0YH17;H0YGA9;F5H8G1;F5H0V7;F5GWK5;H0YGN8;F5GY07;F5H5A8;F5H3G8	Q9Y365;F5H1Z6;F5H8H3;A0A087WXR2;H0YFF3;F5GY11;H0YH17;H0YGA9;F5H8G1;F5H0V7	PCTP-like protein	STARD10	Color [DarkGray]				7	7	7	33.3	33.3	33.3	33.048	0	37.324	2586800000	37
Q5TBB1;A0A087WXR7;Q5TBB1-2;A0A087WZJ6	Q5TBB1;A0A087WXR7;Q5TBB1-2	Ribonuclease H2 subunit B	RNASEH2B	Color [DarkGray]				10	10	10	36.5	36.5	36.5	35.138	0	31.723	11481000000	137
P35680;A0A087WXS2;E0YMJ8;A0A0C4DGS8;A0A087WZC2;P35680-3;P35680-4;P35680-2	P35680;A0A087WXS2;E0YMJ8;A0A0C4DGS8;A0A087WZC2;P35680-3;P35680-4;P35680-2	Hepatocyte nuclear factor 1-beta	HNF1B	Color [DarkGray]				1	1	1	3.4	3.4	3.4	61.323	0.00038168	3.526	215050000	4
O43681;A0A087WXS7;K7ERW9	O43681;A0A087WXS7	ATPase ASNA1	ASNA1	Color [DarkGray]				14	14	14	51.4	51.4	51.4	38.792	0	111.43	31733000000	187
Q9NWS8;Q5SZ82;A0A087WXU0;Q9NWS8-2	Q9NWS8;Q5SZ82;A0A087WXU0;Q9NWS8-2	Required for meiotic nuclear division protein 1 homolog	RMND1	Color [DarkGray]				3	3	3	7.1	7.1	7.1	51.603	0.00020602	5.1924	859950000	22
P54252;P54252-2;A0A087WXY4;D3VVH9;A0A087X1A8;G3V3R7;F5H211;P54252-4;G3V328;C9JQV6;P54252-3;G3V4F5;G3V4F4;G3V5H3;S4R399;G3V3T0;G3V526;E9PJN5;G3V4U9;A0A0A0MS38;G3V2G1;G3V3T6;G3V3A6;D3VVP3;D6R9I5;G3V4B1;G3V390;G3V3S5;G3V2G2;P54252-5;Q9H3M9	P54252;P54252-2;A0A087WXY4;D3VVH9;A0A087X1A8;G3V3R7;F5H211;P54252-4;G3V328;C9JQV6;P54252-3;G3V4F5;G3V4F4;G3V5H3;S4R399;G3V3T0;G3V526;E9PJN5;G3V4U9;A0A0A0MS38	Ataxin-3	ATXN3	Color [DarkGray]				7	7	7	16.5	16.5	16.5	41.78	0	13.066	3165200000	42
Q96CW6;I3L4S1;A0A087X0P9;A0A087WY19	Q96CW6;I3L4S1;A0A087X0P9;A0A087WY19	Probable RNA polymerase II nuclear localization protein SLC7A6OS	SLC7A6OS	Color [DarkGray]				1	1	1	3.6	3.6	3.6	35.027	0.0053421	1.7526	96697000	4
Q9NP79;A0A087WY55;Q5TGM0;Q9NP79-2	Q9NP79;A0A087WY55	Vacuolar protein sorting-associated protein VTA1 homolog	VTA1	Color [DarkGray]				9	9	9	26.7	26.7	26.7	33.879	0	133.81	12702000000	88
Q96CW1;Q96CW1-2;A0A087WY71;E9PFW3;C9JJ47;C9JTK4;C9JGT8;C9JJD3;C9JPV8;H7C4C3	Q96CW1;Q96CW1-2;A0A087WY71;E9PFW3;C9JJ47	AP-2 complex subunit mu	AP2M1	Color [DarkGray]				18	18	18	45.5	45.5	45.5	49.654	0	178.89	23594000000	118
P61077;P61077-3;A0A087WY85;P61077-2;P62837;D6RFM0;D6RAH7;H9KV45;A0A0A0MQU3;P62837-2;D6RAW0;D6RA11;D6R9F6;D6R933;D6RGD0;D6R980;D6RIZ3	P61077;P61077-3;A0A087WY85;P61077-2;P62837;D6RFM0;D6RAH7;H9KV45;A0A0A0MQU3;P62837-2;D6RAW0;D6RA11	Ubiquitin-conjugating enzyme E2 D3;Ubiquitin-conjugating enzyme E2 D2	UBE2D3;UBE2D2	Color [DarkGray]				4	4	3	40.8	40.8	28.6	16.687	0	101.88	28590000000	61
Q8N5M9;A0A087WY88	Q8N5M9;A0A087WY88	Protein jagunal homolog 1	JAGN1	Color [DarkGray]				2	2	2	13.1	13.1	13.1	21.125	0	53.811	2189900000	51
Q9Y342;H3BN27;A0A087WYE0	Q9Y342;H3BN27;A0A087WYE0	Plasmolipin	PLLP	Color [DarkGray]				1	1	1	12.6	12.6	12.6	19.986	0.0074589	1.5624	66451000	3
P42263;A0A087WYJ6;P42263-2;P42261;G3V164;P42261-3;P42261-4;P42261-2;P42261-6;P42261-5	P42263;A0A087WYJ6;P42263-2;P42261;G3V164;P42261-3;P42261-4;P42261-2;P42261-6;P42261-5	Glutamate receptor 3;Glutamate receptor 1	GRIA3;GRIA1;GRIA4	Color [DarkGray]				2	2	1	2.3	2.3	0.9	101.16	0.0063248	1.6485	733610000	5
Q6UXD5;A0A087WYL5;Q6UXD5-4;Q6UXD5-2;Q6UXD5-3;Q6UXD5-5;Q9BYH1;H3BN26;B0QYH4;B0QYH5;B7ZLJ8;Q9BYH1-2;Q9BYH1-3;Q6UXD5-6;Q9BYH1-5;Q9BYH1-4;Q9BYH1-7;Q9BYH1-6	Q6UXD5;A0A087WYL5;Q6UXD5-4;Q6UXD5-2;Q6UXD5-3;Q6UXD5-5;Q9BYH1;H3BN26;B0QYH4;B0QYH5;B7ZLJ8;Q9BYH1-2;Q9BYH1-3;Q6UXD5-6;Q9BYH1-5;Q9BYH1-4;Q9BYH1-7;Q9BYH1-6	Seizure 6-like protein 2;Seizure 6-like protein	SEZ6L2;SEZ6L	Color [DarkGray]				2	2	2	1.8	1.8	1.8	97.559	0.0017797	2.2691	177080000	6
O75586;G3V4A5;A0A087WYL7;O75586-2;O75586-3	O75586;G3V4A5;A0A087WYL7;O75586-2	Mediator of RNA polymerase II transcription subunit 6	MED6	Color [DarkGray]				3	3	3	12.6	12.6	12.6	28.424	0.00019463	3.8971	1601000000	32
Q7Z478;A0A087WYN9	Q7Z478;A0A087WYN9	ATP-dependent RNA helicase DHX29	DHX29	Color [DarkGray]				23	23	23	19.2	19.2	19.2	155.23	0	49.731	8956500000	168
Q16851;A0A087WYS1;E7EUC7;C9JQU9;C9J6Q0	Q16851;A0A087WYS1;E7EUC7	UTP--glucose-1-phosphate uridylyltransferase	UGP2	Color [DarkGray]				33	1	1	72.6	3	3	56.94	0	55.166	1219500000	25
Q9Y5X1;A0A087WYU1;A0A087WVE4;A0A087WZW2	Q9Y5X1;A0A087WYU1	Sorting nexin-9;Sorting nexin	SNX9	Color [DarkGray]				17	17	17	39.7	39.7	39.7	66.591	0	217.67	17147000000	180
A6NCM1;A0A087WYV2	A6NCM1;A0A087WYV2	IQ and AAA domain-containing protein 1-like	IQCA1L	Color [DarkGray]				1	1	1	1.5	1.5	1.5	94.93	0.0019428	2.1637	438060000	10
Q8IY67-2;A0A087WZ13;E9PAU2;Q8IY67;K7EKR9;K7EQG2;Q8IY67-3	Q8IY67-2;A0A087WZ13;E9PAU2;Q8IY67	Ribonucleoprotein PTB-binding 1	RAVER1	Color [DarkGray]				19	19	19	47	47	47	77.859	0	239.55	17664000000	178
Q9H6U8;A0A087WZ62;Q9H6U8-3;H0YCW6;Q9H6U8-2;Q9H6U8-4;A0A087WTZ3;A0A087WVC0;A0A087WZY8;A0A087WX16;A0A087WV58	Q9H6U8;A0A087WZ62;Q9H6U8-3;H0YCW6;Q9H6U8-2;Q9H6U8-4	Alpha-1,2-mannosyltransferase ALG9	ALG9	Color [DarkGray]				6	6	6	12.6	12.6	12.6	69.863	0	24.14	3434600000	76
P48443;A0A087WZ88;P19793;P19793-2;A0A0G2JHI1	P48443;A0A087WZ88;P19793;P19793-2	Retinoic acid receptor RXR-gamma;Retinoic acid receptor RXR-alpha	RXRG;RXRA	Color [DarkGray]				3	2	2	5.8	4.1	4.1	50.871	0.00091191	2.6999	603190000	13
Q969E4;Q6IPX3;Q5H9L2;A0A087WZD5;Q6IPX3-2	Q969E4;Q6IPX3;Q5H9L2;A0A087WZD5;Q6IPX3-2	Transcription elongation factor A protein-like 3;Transcription elongation factor A protein-like 6;Transcription elongation factor A protein-like 5	TCEAL3;TCEAL6;TCEAL5	Color [DarkGray]				3	3	3	13.5	13.5	13.5	22.502	0.00091091	2.6843	803540000	10
Q15651;A0A087WZE9;Q15651-2	Q15651;A0A087WZE9;Q15651-2	High mobility group nucleosome-binding domain-containing protein 3	HMGN3	Color [DarkGray]				7	7	5	47.5	47.5	34.3	10.666	0	12.982	81020000000	58
A0A087WZG2;Q04912;Q04912-2;J3KQS7;Q04912-5;H7C3Z8;A0A087WZQ8;Q04912-4;Q04912-6;H2E272;H7C074;Q04912-3;P42685;P42685-2;Q9H3Y6	A0A087WZG2;Q04912;Q04912-2;J3KQS7;Q04912-5	Receptor protein-tyrosine kinase;Macrophage-stimulating protein receptor;Macrophage-stimulating protein receptor alpha chain;Macrophage-stimulating protein receptor beta chain	MST1R	Color [DarkGray]				16	16	15	14.4	14.4	13.8	140.7	0	40.786	7367800000	120
Q6ZSZ5;A0A087WZG4;M0R150;Q6ZSZ5-2;M0QZS0	Q6ZSZ5;A0A087WZG4;M0R150;Q6ZSZ5-2;M0QZS0	Rho guanine nucleotide exchange factor 18	ARHGEF18	Color [DarkGray]				8	8	8	7.8	7.8	7.8	130.78	0	14.322	2732400000	23
P29966;A0A087WZH7	P29966;A0A087WZH7	Myristoylated alanine-rich C-kinase substrate	MARCKS	Color [DarkGray]				14	14	13	56.6	56.6	53.6	31.554	0	323.31	62182000000	281
O15372;A0A087WZK9;B3KS98;E5RJT0;E5RGU4;E5RHC7;E5RH59;E5RFW7;E5RFH0	O15372;A0A087WZK9;B3KS98;E5RJT0	Eukaryotic translation initiation factor 3 subunit H	EIF3H	Color [DarkGray]				15	15	15	43.8	43.8	43.8	39.93	0	174.38	40964000000	191
O00584;D6RHI9;A0A087WZM2;D6REQ6;H0YAE9;A0A087WWI1;O00584-2;J3QQ64	O00584;D6RHI9;A0A087WZM2;D6REQ6;H0YAE9	Ribonuclease T2	RNASET2	Color [DarkGray]				8	8	8	30.9	30.9	30.9	29.48	0	269.63	8033900000	67
O43837;A0A087WZN1;O43837-2;A0A087X2E5;O43837-3;A0A0D9SG66	O43837;A0A087WZN1;O43837-2;A0A087X2E5	Isocitrate dehydrogenase [NAD] subunit beta, mitochondrial;Isocitrate dehydrogenase [NAD] subunit, mitochondrial	IDH3B	Color [DarkGray]				19	19	19	51.9	51.9	51.9	42.183	0	141.75	32973000000	274
P49662;A0A087WZP8;P49662-2;E9PMT1;P51878;P51878-3;H7C0P5;P51878-6;P51878-2;P51878-5	P49662;A0A087WZP8;P49662-2;E9PMT1	Caspase-4;Caspase-4 subunit 1;Caspase-4 subunit 2;Caspase	CASP4	Color [DarkGray]				5	5	5	17	17	17	43.262	0	8.6845	1229900000	22
Q9BY67;A0A087X105;A0A087WZW4;A0A087X1W8;A0A0A0MTJ8;A0A087WZR6;X5DQS5;Q9BY67-5;Q9BY67-4;Q9BY67-3;F5H125;H0YG94;A0A087X0T8;Q9BY67-2	Q9BY67;A0A087X105;A0A087WZW4;A0A087X1W8;A0A0A0MTJ8;A0A087WZR6;X5DQS5;Q9BY67-5;Q9BY67-4;Q9BY67-3;F5H125;H0YG94;A0A087X0T8;Q9BY67-2	Cell adhesion molecule 1	CADM1	Color [DarkGray]				2	2	2	5	5	5	48.509	0.00019778	4.1874	133660000	3
Q6UX53;A0A087WZT2	Q6UX53;A0A087WZT2	Methyltransferase-like protein 7B	METTL7B	Color [DarkGray]				7	7	7	31.6	31.6	31.6	27.775	0	68.252	10155000000	102
O95995;A0A087WZT7;O95995-2;H3BUA7;H3BNL3	O95995;A0A087WZT7;O95995-2;H3BUA7;H3BNL3	Growth arrest-specific protein 8	GAS8	Color [DarkGray]				2	2	2	3.8	3.8	3.8	56.355	0.0059911	1.6721	666460000	10
O43657;A0A087WZU5;A0A087WYV6	O43657;A0A087WZU5;A0A087WYV6	Tetraspanin-6	TSPAN6	Color [DarkGray]				3	3	3	17.1	17.1	17.1	27.563	0	14.329	1186100000	24
O43314;A0A087WZV0;O43314-2;D6RBU4;A0A087WWN8;H0Y9S9;K7ENU7	O43314;A0A087WZV0;O43314-2	Inositol hexakisphosphate and diphosphoinositol-pentakisphosphate kinase 2	PPIP5K2	Color [DarkGray]				9	9	6	7.2	7.2	4.7	140.41	0	9.9478	2600400000	66
Q86UU0;A0A087WZX0;Q86UU0-4;Q86UU0-2;Q86UU0-3;E9PNR0	Q86UU0;A0A087WZX0;Q86UU0-4;Q86UU0-2;Q86UU0-3	B-cell CLL/lymphoma 9-like protein	BCL9L	Color [DarkGray]				12	12	12	8.9	8.9	8.9	157.13	0	16.288	2094200000	37
O95139;A0A087WZX2;O95139-2	O95139;A0A087WZX2;O95139-2	NADH dehydrogenase [ubiquinone] 1 beta subcomplex subunit 6	NDUFB6	Color [DarkGray]				6	6	6	37.5	37.5	37.5	15.489	0	8.8048	4766700000	40
Q9Y496;J3KPF9;A0A087X011;E9PES4;H7C2F6	Q9Y496;J3KPF9;A0A087X011;E9PES4	Kinesin-like protein KIF3A;Kinesin-like protein	KIF3A	Color [DarkGray]				8	6	6	14	10.6	10.6	80.04	0	14.241	1299200000	15
Q9Y3A5;A0A087X020;F8WE72	Q9Y3A5;A0A087X020	Ribosome maturation protein SBDS	SBDS	Color [DarkGray]				16	16	16	58	58	58	28.763	0	235.61	24146000000	201
Q56P03;G3V2W9;A0A087X060	Q56P03;G3V2W9;A0A087X060	E2F-associated phosphoprotein	EAPP	Color [DarkGray]				3	3	3	13.3	13.3	13.3	32.762	0	19.114	730230000	13
P09668;A0A087X0D5;E9PKT6	P09668;A0A087X0D5;E9PKT6	Pro-cathepsin H;Cathepsin H mini chain;Cathepsin H;Cathepsin H heavy chain;Cathepsin H light chain	CTSH	Color [DarkGray]				4	4	4	13.4	13.4	13.4	37.393	0	11.651	2893200000	57
Q5T8P6-3;A0A087X0H9;Q5T8P6;Q5T8P6-2;Q5T8P6-5;Q5T8P6-4;Q5T8P6-6;E2PSN0	Q5T8P6-3;A0A087X0H9;Q5T8P6;Q5T8P6-2;Q5T8P6-5;Q5T8P6-4	RNA-binding protein 26	RBM26	Color [DarkGray]				24	23	23	24.1	22.9	22.9	110.66	0	58.867	13000000000	176
Q9H204;H0YAA8;A0A087X0M1	Q9H204;H0YAA8;A0A087X0M1	Mediator of RNA polymerase II transcription subunit 28	MED28	Color [DarkGray]				5	5	5	32	32	32	19.52	0	11.368	2498500000	49
Q9BWU0;A0A087X0M4;A0A087WWF4;H7C256	Q9BWU0;A0A087X0M4	Kanadaptin	SLC4A1AP	Color [DarkGray]				15	15	15	20.4	20.4	20.4	88.813	0	65.696	4831300000	84
P05187;P10696;A0A087X0P5;P09923	P05187;P10696;A0A087X0P5;P09923	Alkaline phosphatase, placental type;Alkaline phosphatase, placental-like;Alkaline phosphatase;Intestinal-type alkaline phosphatase	ALPP;ALPPL2;ALPI	Color [DarkGray]				4	4	4	9	9	9	57.953	0.00038016	3.4356	889780000	12
Q9UMY4;A0A087X0R6;Q9UMY4-2;Q9UMY4-3	Q9UMY4;A0A087X0R6;Q9UMY4-2;Q9UMY4-3	Sorting nexin-12	SNX12	Color [DarkGray]				8	6	6	43.6	34.3	34.3	19.73	0	14.624	6126800000	57
A0A087X0W7;P49753;Q86TX2;A0A087WT95;G3V4F2;P49753-2;Q8N9L9	A0A087X0W7;P49753;Q86TX2;A0A087WT95;G3V4F2	Acyl-coenzyme A thioesterase 2, mitochondrial;Acyl-coenzyme A thioesterase 1	ACOT2;ACOT1	Color [DarkGray]				19	19	19	50.8	50.8	50.8	46.292	0	46.023	40191000000	201
Q15155;A0A0G2JN29;A0A087X117;A0A0G2JP90;A0A087WW46;H3BUC9;I3L0Q6;H3BTW1;H3BPS9	Q15155;A0A0G2JN29;A0A087X117;A0A0G2JP90;A0A087WW46	Nodal modulator 1	NOMO1	Color [DarkGray]				28	28	2	30.7	30.7	1.4	134.32	0	146.51	40940000000	334
Q8NF64;E7EWM3;A0A087X127;Q8NF64-3;Q8NF64-2	Q8NF64;E7EWM3;A0A087X127;Q8NF64-3;Q8NF64-2	Zinc finger MIZ domain-containing protein 2	ZMIZ2	Color [DarkGray]				5	5	3	9.9	9.9	7.9	96.536	0	9.4722	1575700000	23
Q92599;Q92599-4;A0A087X142;A6NMH6;A6NFQ9;F8W8I8;Q92599-2;Q92599-3;C9JV02;A0A0A0MRP8;C9J4G8	Q92599;Q92599-4;A0A087X142;A6NMH6;A6NFQ9;F8W8I8;Q92599-2;Q92599-3	Septin-8	2018-09-08	Color [DarkGray]				14	9	9	34.6	24.6	24.6	55.756	0	92.423	11730000000	130
P02792;A0A087X1B9	P02792;A0A087X1B9	Ferritin light chain;Ferritin	FTL	Color [DarkGray]				3	3	3	18.3	18.3	18.3	20.019	0.00019853	4.3106	1958500000	20
P53365;A0A087X1E4;P53365-3;P53365-2;E9PRV8;E9PPY7	P53365;A0A087X1E4;P53365-3;P53365-2	Arfaptin-2	ARFIP2	Color [DarkGray]				9	9	9	39.9	39.9	39.9	37.855	0	157.67	10376000000	128
Q9H944;B7ZBQ3;A0A087X1F4;Q9H944-2;A6PVP4;B7ZBQ1	Q9H944;B7ZBQ3;A0A087X1F4;Q9H944-2;A6PVP4	Mediator of RNA polymerase II transcription subunit 20	MED20	Color [DarkGray]				3	3	3	16	16	16	23.222	0	15.887	1522400000	32
O75144;A0A087X1L8;K4DIA0;O75144-3;O75144-2	O75144;A0A087X1L8;K4DIA0;O75144-3;O75144-2	ICOS ligand	ICOSLG	Color [DarkGray]				1	1	1	3.6	3.6	3.6	33.348	0	6.2202	730100000	14
O75818;A0A087X1N3;O75818-2;F8WC38;X6RLL4	O75818;A0A087X1N3;O75818-2;F8WC38;X6RLL4	Ribonuclease P protein subunit p40	RPP40	Color [DarkGray]				3	3	3	8.8	8.8	8.8	41.833	0.001951	2.2338	671710000	6
O15164;A0A087X1V3;O15164-2	O15164;A0A087X1V3;O15164-2	Transcription intermediary factor 1-alpha	TRIM24	Color [DarkGray]				7	6	6	7.4	6.7	6.7	116.83	0	11.357	1107200000	24
Q9UL46;A0A087X1Z3;H0YM70;H0YKU2;H0YLG1;H0YLD2	Q9UL46;A0A087X1Z3;H0YM70	Proteasome activator complex subunit 2	PSME2	Color [DarkGray]				19	19	19	76.2	76.2	76.2	27.401	0	300.12	56529000000	318
Q8TCG1;A0A087X211;Q8TCG1-2	Q8TCG1;A0A087X211;Q8TCG1-2	Protein CIP2A	KIAA1524	Color [DarkGray]				16	16	16	18.9	18.9	18.9	102.18	0	27.175	4613800000	102
Q6PCB5;A0A087X239;Q6PCB5-2;H7C2D3;C9JM20	Q6PCB5;A0A087X239;Q6PCB5-2	Round spermatid basic protein 1-like protein	RSBN1L	Color [DarkGray]				9	9	9	9.9	9.9	9.9	94.868	0	7.5234	1922400000	23
Q2M389;A0A087X256;Q2M389-2;F8W1W1;F8VNZ5;F8VYH7	Q2M389;A0A087X256;Q2M389-2	WASH complex subunit 7	KIAA1033	Color [DarkGray]				17	17	17	14.6	14.6	14.6	136.4	0	23.191	7283000000	96
Q9NNW5;E9PBK6;E9PDU5;A0A087X295;Q6PKC6	Q9NNW5;E9PBK6;E9PDU5;A0A087X295;Q6PKC6	WD repeat-containing protein 6	WDR6	Color [DarkGray]				2	2	2	2.9	2.9	2.9	121.72	0	14.494	548690000	11
O60271-2;A0A087X2D8;O60271-4;O60271;O60271-5;O60271-3;O60271-9;H0YBE9;D6RHI8;H0YBS5;Q9UPT6-2;H0Y981	O60271-2;A0A087X2D8;O60271-4;O60271;O60271-5;O60271-3;O60271-9	C-Jun-amino-terminal kinase-interacting protein 4	SPAG9	Color [DarkGray]				43	43	39	37.1	37.1	34.5	145.13	0	259.56	31454000000	405
P62333;A0A087X2I1;H0YJC0;H0YJS8;H0YJX2;H0YJE9;H0YJT1	P62333;A0A087X2I1;H0YJC0	26S protease regulatory subunit 10B	PSMC6	Color [DarkGray]				22	22	22	62	62	62	44.172	0	323.31	132750000000	486
Q9BZ29;Q9BZ29-5;A0A088AWN3;A0A0A0MSY4;A0A0A0MRA7;Q9BZ29-3;Q9BZ29-4;A0A0A0MT38;Q9BZ29-6;H0Y3S1;A0A0D9SFH5;Q5JUD3;X6RGR3;H7BZ79;Q5JUD8	Q9BZ29;Q9BZ29-5;A0A088AWN3;A0A0A0MSY4;A0A0A0MRA7;Q9BZ29-3;Q9BZ29-4;A0A0A0MT38;Q9BZ29-6	Dedicator of cytokinesis protein 9	DOCK9	Color [DarkGray]				6	6	6	3	3	3	236.44	0	6.291	853730000	13
Q14185;A0A096LNH6	Q14185;A0A096LNH6	Dedicator of cytokinesis protein 1	DOCK1	Color [DarkGray]				3	3	3	1.5	1.5	1.5	215.34	0.0016071	2.3159	248210000	8
A0A096LNL9	A0A096LNL9		ATRX	Color [DarkGray]				17	1	0	14.4	0.7	0	151.72	0.0019394	2.1394	177910000	3
Q9Y508;A0A096LNV3;A0A096LP02;Q9Y508-2;A0A096LNT1;A0A096LNN8;A0A096LPF9	Q9Y508;A0A096LNV3;A0A096LP02;Q9Y508-2	E3 ubiquitin-protein ligase RNF114	RNF114	Color [DarkGray]				7	7	7	29.8	29.8	29.8	25.694	0	8.4528	3649800000	56
A0A096LP25;Q6ZSR9;A0A096LNZ0;A0A096LP60	A0A096LP25;Q6ZSR9;A0A096LNZ0	Uncharacterized protein FLJ45252	AAK1	Color [DarkGray]				12	10	10	31.5	27.6	27.6	54.448	0	54.348	5949300000	111
Q9H633;A0A0G2JJ26;A0A0G2JIT5;A0A0G2JJ52;A0A0G2JHI3;A0A0G2JKY0;A0A096LP39;Q9H633-4;Q9H633-2	Q9H633;A0A0G2JJ26;A0A0G2JIT5;A0A0G2JJ52;A0A0G2JHI3;A0A0G2JKY0;A0A096LP39;Q9H633-4;Q9H633-2	Ribonuclease P protein subunit p21	RPP21;TRIM39-RPP21	Color [DarkGray]				1	1	1	13	13	13	17.57	0.00020235	4.8264	103930000	3
A0A096LP75;C4AMC7;Q6VEQ5;A0A096LP26;A0A096LNU2;A8K0Z3;Q9NQA3;A8MWX3	A0A096LP75;C4AMC7;Q6VEQ5;A0A096LP26;A0A096LNU2;A8K0Z3;Q9NQA3	Putative WAS protein family homolog 3;WAS protein family homolog 2;WAS protein family homolog 1;WAS protein family homolog 6	WASH3P;WASH2P;WASH1;WASH6P	Color [DarkGray]				9	9	9	20.9	20.9	20.9	50.073	0	30.39	6253300000	56
A0A096LPI6;A0A096LNH5;H7C2G3;A0A096LP73;A0A096LP12;A0A096LNJ1	A0A096LPI6;A0A096LNH5;H7C2G3		C21orf33	Color [DarkGray]				15	13	0	73.1	64.7	0	25.64	0	144.63	23714000000	181
Q9BY42;A0A0A0MQR2;A2A2L5;A2A2L6	Q9BY42;A0A0A0MQR2;A2A2L5	Protein RTF2 homolog	RTFDC1	Color [DarkGray]				9	9	9	33.7	33.7	33.7	33.886	0	39.362	4459200000	70
Q96RK0;I3L135;A0A0A0MQR4;I3L2J0;I3L373;I3L1Q4	Q96RK0;I3L135;A0A0A0MQR4;I3L2J0;I3L373;I3L1Q4	Protein capicua homolog	CIC	Color [DarkGray]				2	2	2	1.2	1.2	1.2	163.82	0.0019452	2.1878	353510000	4
P27448;P27448-3;P27448-6;A0A0A0MST9;A0A0A0MQR8;A0A0A0MSZ1;A0A0A0MT23;J3KNR0;P27448-8;P27448-4;P27448-2;P27448-7;H0YIY6;H0YKP9;A2SY06;H0YNV4;H0YKJ3	P27448;P27448-3;P27448-6;A0A0A0MST9;A0A0A0MQR8;A0A0A0MSZ1;A0A0A0MT23;J3KNR0;P27448-8;P27448-4;P27448-2;P27448-7;H0YIY6	MAP/microtubule affinity-regulating kinase 3	MARK3	Color [DarkGray]				10	7	5	14.6	11.7	9.3	84.488	0	10.111	1583400000	25
Q8N2M8;F5H0Q6;A0A0A0MQS2;K7EP11;K7EM61;Q8N2M8-3;Q8N2M8-4	Q8N2M8;F5H0Q6;A0A0A0MQS2;K7EP11;K7EM61;Q8N2M8-3;Q8N2M8-4	CLK4-associating serine/arginine rich protein	CLASRP	Color [DarkGray]				2	2	2	5.2	5.2	5.2	77.16	0.0005654	3.2456	525250000	7
P54803;A0A0A0MQV0;A0A087WX10;A0A0A0MS42;P54803-5;P54803-4;E7EPA4;P54803-3;G3V5E8;G3V255;G3V4M2;H0YJG8	P54803;A0A0A0MQV0;A0A087WX10;A0A0A0MS42;P54803-5;P54803-4;E7EPA4;P54803-3;G3V5E8;G3V255	Galactocerebrosidase	GALC	Color [DarkGray]				6	6	6	12.8	12.8	12.8	77.032	0	29.478	3407700000	49
O75582;A0A0A0MQV2;O75582-3;O75582-2;G3V2D1	O75582;A0A0A0MQV2;O75582-3;O75582-2	Ribosomal protein S6 kinase alpha-5;Ribosomal protein S6 kinase	RPS6KA5	Color [DarkGray]				8	7	7	11.6	10.6	10.6	89.864	0	15.817	1577100000	33
Q9HD67;E9PEW5;A0A0A0MQX1;Q9HD67-3;D6RGD1	Q9HD67;E9PEW5;A0A0A0MQX1;Q9HD67-3	Unconventional myosin-X	MYO10	Color [DarkGray]				3	2	2	1.5	1.2	1.2	237.34	0	11.248	347780000	6
Q9NR56;C9JP00;A0A0A0MQX8;Q9NR56-7;Q9NR56-6;Q9NR56-2;Q9NR56-5;Q9NR56-3;Q9NR56-4;H7C4T5;Q86VM6;C9J4T8;C9JCX1;H7C4Y1	Q9NR56;C9JP00;A0A0A0MQX8;Q9NR56-7;Q9NR56-6;Q9NR56-2;Q9NR56-5;Q9NR56-3;Q9NR56-4;H7C4T5;Q86VM6	Muscleblind-like protein 1	MBNL1	Color [DarkGray]				14	14	7	42	42	26.5	41.817	0	62.602	36132000000	171
P43378;A0A0A0MR09	P43378;A0A0A0MR09	Tyrosine-protein phosphatase non-receptor type 9;Protein-tyrosine-phosphatase	PTPN9	Color [DarkGray]				4	4	4	8.6	8.6	8.6	68.019	0	6.4883	826010000	13
A0A0A0MR36;Q9ULV0-2	A0A0A0MR36;Q9ULV0-2	Unconventional myosin-Vb	MYO5B	Color [DarkGray]				27	1	1	29.6	2	2	111.97	0	26.031	955890000	28
A0A0A0MR66;P98175;P98175-2;P98175-3;P98175-4	A0A0A0MR66;P98175;P98175-2;P98175-3;P98175-4	RNA-binding protein 10	RBM10	Color [DarkGray]				31	31	27	35	35	32.2	110.36	0	151.47	31577000000	330
O75907;A0A0A0MR74	O75907;A0A0A0MR74	Diacylglycerol O-acyltransferase 1	DGAT1	Color [DarkGray]				3	3	3	11.5	11.5	11.5	55.278	0	28.749	3037200000	40
Q8WXG6-3;A0A0A0MRB5;Q8WXG6-6;Q8WXG6-8;Q8WXG6-5;Q8WXG6-4;Q8WXG6-2;Q8WXG6;Q8WXG6-7;F8W8U2;C9J6B0	Q8WXG6-3;A0A0A0MRB5;Q8WXG6-6;Q8WXG6-8;Q8WXG6-5;Q8WXG6-4;Q8WXG6-2;Q8WXG6;Q8WXG6-7	MAP kinase-activating death domain protein	MADD	Color [DarkGray]				11	11	11	7.2	7.2	7.2	176.45	0	10.004	4383900000	24
Q8WXH0;G3V5X4;A0A0A0MRE3;Q8WXH0-2;A0A0C4DGK3;Q8WXH0-7;Q8WXH0-3;Q8WXH0-13;G3V5D3;G3V3D4;G3V4T3;Q8WXH0-4	Q8WXH0;G3V5X4;A0A0A0MRE3;Q8WXH0-2;A0A0C4DGK3;Q8WXH0-7	Nesprin-2	SYNE2	Color [DarkGray]				6	6	6	0.9	0.9	0.9	796.43	0.00056169	3.1137	1533900000	14
Q15561;A0A0A0MRF3;Q53GI4;Q15561-3;Q15562;H0YGS2;Q15562-2;Q15562-4;H0Y7B0;H0YCZ6;H0YG62;Q15561-2	Q15561;A0A0A0MRF3;Q53GI4;Q15561-3;Q15562;H0YGS2;Q15562-2;Q15562-4	Transcriptional enhancer factor TEF-3;Transcriptional enhancer factor TEF-4	TEAD4;TEAD2	Color [DarkGray]				3	1	1	6.7	2.3	2.3	48.328	0.0077874	1.5446	50877000	2
Q99996;A0A0A0MRF6;Q99996-5;Q99996-3;Q99996-2;Q99996-6;A0A0A0MRE9;A0A087WX84;Q99996-4;H7BYL6;H7BZV6;Q6PJH3;H0Y6Q0	Q99996;A0A0A0MRF6;Q99996-5;Q99996-3;Q99996-2;Q99996-6;A0A0A0MRE9	A-kinase anchor protein 9	AKAP9	Color [DarkGray]				61	61	61	17.5	17.5	17.5	453.66	0	120.38	16920000000	227
Q8IXQ4;A0A0A0MRI1;Q8IXQ4-2;Q8IXQ4-3;A0A087WW86;Q8IXQ4-4	Q8IXQ4;A0A0A0MRI1;Q8IXQ4-2;Q8IXQ4-3	GPALPP motifs-containing protein 1	GPALPP1	Color [DarkGray]				7	7	7	22.6	22.6	22.6	38.141	0	30.441	4272000000	69
Q9UNH7;A0A0A0MRI2;Q9UNH7-2;G3V5X9;H0YJF8;G3V4Z5;G3V5U2	Q9UNH7;A0A0A0MRI2;Q9UNH7-2;G3V5X9	Sorting nexin-6;Sorting nexin-6, N-terminally processed	SNX6	Color [DarkGray]				16	15	15	38.9	36.5	36.5	46.648	0	90.744	19968000000	179
Q5VT25;A0A0A0MRJ0;Q5VT25-4;Q5VT25-5;Q5VT25-2;Q5VT25-6;Q5VT25-3;A0A0A0MRJ1;H0Y5V1;H0Y7V8;H0Y6V3;H0Y6R0	Q5VT25;A0A0A0MRJ0;Q5VT25-4;Q5VT25-5;Q5VT25-2;Q5VT25-6;Q5VT25-3;A0A0A0MRJ1;H0Y5V1	Serine/threonine-protein kinase MRCK alpha;Non-specific serine/threonine protein kinase	CDC42BPA	Color [DarkGray]				31	23	23	19.2	15.6	15.6	197.3	0	62.754	8834100000	83
A0A0A0MRJ6;H7BY58;P22061;P22061-2;F6S8N6;F8WDT3;F8WAV5;F8WAX2;C9J0F2;H7C4X2	A0A0A0MRJ6;H7BY58;P22061;P22061-2;F6S8N6	Protein-L-isoaspartate O-methyltransferase;Protein-L-isoaspartate(D-aspartate) O-methyltransferase	PCMT1	Color [DarkGray]				16	16	16	56.5	56.5	56.5	30.315	0	225.63	56223000000	264
Q13505;A0A0A0MRK6;Q13505-3;A0A0C4DFQ1;Q13505-2	Q13505;A0A0A0MRK6;Q13505-3;A0A0C4DFQ1;Q13505-2	Metaxin-1	MTX1	Color [DarkGray]				8	8	8	21.7	21.7	21.7	51.476	0	31.715	8176300000	76
Q9NZT2;A0A0A0MRN5;Q9NZT2-2;A0A087X028;Q4VXW3	Q9NZT2;A0A0A0MRN5;Q9NZT2-2	Opioid growth factor receptor	OGFR	Color [DarkGray]				14	14	14	32.9	32.9	32.9	73.324	0	159.64	5284000000	72
P09234;A0A0A0MRR7;Q5TAL2	P09234;A0A0A0MRR7	U1 small nuclear ribonucleoprotein C	SNRPC	Color [DarkGray]				4	4	4	25.2	25.2	25.2	17.394	0	196.25	18431000000	94
Q8IZP0;Q8IZP0-3;Q8IZP0-2;B6VEX4;A0A0A0MRT6;Q8IZP0-10;Q8IZP0-8;Q8IZP0-7;Q8IZP0-4;Q8IZP0-5;Q8IZP0-6;Q8IZP0-9;Q8IZP0-12;Q8IZP0-11	Q8IZP0;Q8IZP0-3;Q8IZP0-2;B6VEX4;A0A0A0MRT6;Q8IZP0-10;Q8IZP0-8;Q8IZP0-7;Q8IZP0-4;Q8IZP0-5;Q8IZP0-6;Q8IZP0-9;Q8IZP0-12;Q8IZP0-11	Abl interactor 1	ABI1	Color [DarkGray]				14	14	10	37	37	30.1	55.08	0	109.79	14278000000	170
Q9P2E9;A0A0A0MRV0;A0A087WVV2;F8W7S5;A2A2S5;A0A087WU26;V9GY78;Q8N4C6;Q8N4C6-7;H0YDJ4;H9KV85;E9PN67;C9J066;Q8N4C6-6;Q8N4C6-11;Q8N4C6-4;Q8N4C6-9;Q8N4C6-2;Q8N4C6-5;Q8N4C6-10	Q9P2E9;A0A0A0MRV0;A0A087WVV2;F8W7S5	Ribosome-binding protein 1	RRBP1	Color [DarkGray]				86	86	3	67.3	67.3	1.3	152.47	0	323.31	198910000000	1144
Q8WUA7;A0A0A0MRY0;Q8WUA7-3;Q8WUA7-4;B0QYI1;Q8WUA7-2;F8WDP1	Q8WUA7;A0A0A0MRY0;Q8WUA7-3;Q8WUA7-4;B0QYI1;Q8WUA7-2	TBC1 domain family member 22A	TBC1D22A	Color [DarkGray]				3	3	2	7.4	7.4	5.8	59.12	0.00019342	3.7534	302140000	8
Q15326;A0A0A0MRY2;B0QZE2;B7Z2J6;J3QKD2;Q15326-4;Q15326-2;Q15326-6;Q15326-3	Q15326;A0A0A0MRY2;B0QZE2;B7Z2J6;J3QKD2;Q15326-4;Q15326-2;Q15326-6;Q15326-3	Zinc finger MYND domain-containing protein 11	ZMYND11	Color [DarkGray]				1	1	1	2.3	2.3	2.3	70.962	0.0016092	2.342	252010000	6
Q15025;E7EMV7;A0A0A0MRZ4;Q15025-7;Q15025-8;Q15025-5;Q15025-6;Q15025-4;Q15025-3;Q15025-2;E7EW15;H0YC17	Q15025;E7EMV7;A0A0A0MRZ4;Q15025-7;Q15025-8;Q15025-5;Q15025-6;Q15025-4;Q15025-3;Q15025-2;E7EW15	TNFAIP3-interacting protein 1	TNIP1	Color [DarkGray]				6	6	6	10.4	10.4	10.4	71.863	0	9.0974	926550000	13
Q9BWM7;A0A0A0MS41;S4R3N9	Q9BWM7;A0A0A0MS41;S4R3N9	Sideroflexin-3;Sideroflexin	SFXN3	Color [DarkGray]				11	10	10	44.6	38.8	38.8	35.978	0	88.657	27286000000	161
Q13555;Q13555-5;Q5SWX3;Q13555-9;Q13555-2;A0A0A0MS52;A0A0A0MT11;Q13555-10;Q13555-3;Q13555-4;Q13555-7;Q13555-8;Q13555-6;Q8WU40;H0Y6G2;H7BXS4;H7C394	Q13555;Q13555-5;Q5SWX3;Q13555-9;Q13555-2;A0A0A0MS52;A0A0A0MT11;Q13555-10;Q13555-3;Q13555-4;Q13555-7;Q13555-8;Q13555-6;Q8WU40;H0Y6G2;H7BXS4	Calcium/calmodulin-dependent protein kinase type II subunit gamma	CAMK2G;CAMK2B	Color [DarkGray]				10	6	3	19.5	11.1	6.1	62.608	0	5.8562	1893000000	29
P22694;P22694-2;A0A0A0MS54;P22694-10;P22694-4;P22694-3;P22694-5;P22694-7;P22694-6;P22694-9;A0A087WVC4;P22612;B1APF7;B1APG1;B1APG0;B1APG2;B1APF8;B1APF9;B1APG3;P22694-8	P22694;P22694-2;A0A0A0MS54;P22694-10;P22694-4;P22694-3;P22694-5;P22694-7;P22694-6;P22694-9;A0A087WVC4	cAMP-dependent protein kinase catalytic subunit beta	PRKACB	Color [DarkGray]				5	1	1	13.1	4.8	4.8	40.622	0	7.3876	415250000	6
Q6ZRS2;A0A0A0MS59;A0A0C4DFX4;Q6ZRS2-3;Q6ZRS2-2	Q6ZRS2;A0A0A0MS59;A0A0C4DFX4;Q6ZRS2-3;Q6ZRS2-2	Helicase SRCAP	SRCAP	Color [DarkGray]				5	5	5	1.7	1.7	1.7	343.55	0.00038183	3.5339	18763000000	5
Q99836;A0A0A0MS70;H0Y4G9;A0A0A0MST0;Q99836-5;Q99836-6;A0A0A0MSI9;Q99836-3;Q99836-2;Q99836-4	Q99836;A0A0A0MS70;H0Y4G9;A0A0A0MST0;Q99836-5;Q99836-6;A0A0A0MSI9;Q99836-3;Q99836-2	Myeloid differentiation primary response protein MyD88	MYD88	Color [DarkGray]				5	5	5	19.9	19.9	19.9	33.233	0.00020198	4.7802	1142500000	11
Q9UIS9;Q9UIS9-5;A0A0A0MS90;Q9UIS9-7;Q9UIS9-10;Q9UIS9-9;Q9UIS9-12;Q9UIS9-4;Q9UIS9-11;Q9UIS9-8;Q9UIS9-6;Q9UIS9-2;K7EN65;K7EMA9;K7EPZ6	Q9UIS9;Q9UIS9-5;A0A0A0MS90;Q9UIS9-7;Q9UIS9-10;Q9UIS9-9;Q9UIS9-12;Q9UIS9-4;Q9UIS9-11;Q9UIS9-8;Q9UIS9-6;Q9UIS9-2;K7EN65	Methyl-CpG-binding domain protein 1	MBD1	Color [DarkGray]				4	4	4	7.1	7.1	7.1	66.606	0.00020725	5.3364	1051200000	17
O43432;A0A0A0MSA7;O43432-3;O43432-4;O43432-2;O43439;Q68DC6;O43439-2;O43439-5;O43439-4	O43432;A0A0A0MSA7;O43432-3;O43432-4	Eukaryotic translation initiation factor 4 gamma 3	EIF4G3	Color [DarkGray]				20	15	15	12.1	8.8	8.8	176.65	0	10.866	2616700000	36
Q9UPT5;A0A0A0MSB8;Q9UPT5-5;Q9UPT5-6;Q9UPT5-2;Q9UPT5-1;A0A0A0MRE1;B4DJ07;Q9UPT5-4;B5MCY9;K7ERQ5;C9JME6;C9JKC2	Q9UPT5;A0A0A0MSB8;Q9UPT5-5;Q9UPT5-6;Q9UPT5-2;Q9UPT5-1;A0A0A0MRE1;B4DJ07	Exocyst complex component 7	EXOC7	Color [DarkGray]				24	24	24	43.9	43.9	43.9	83.381	0	98.548	9583200000	147
Q16836;E9PF18;A0A0A0MSE2;Q16836-3;Q16836-2	Q16836;E9PF18;A0A0A0MSE2;Q16836-3;Q16836-2	Hydroxyacyl-coenzyme A dehydrogenase, mitochondrial	HADH	Color [DarkGray]				13	13	13	58	58	58	34.293	0	246.05	80592000000	268
A0A0A0MSE6;Q12791-2;J3KQ16;S4R2X4;A0A0A0MRC3;H0Y382;Q5SVK0;A0A0A0MRR0;H0Y379;Q5SVJ7;Q12791-5;Q12791;H0Y606;H0Y406;H0Y5Z6;Q5SVK5;Q5SVJ9;Q5SVJ8;Q12791-4;Q12791-7;Q12791-3	A0A0A0MSE6;Q12791-2;J3KQ16;S4R2X4;A0A0A0MRC3;H0Y382;Q5SVK0;A0A0A0MRR0;H0Y379;Q5SVJ7;Q12791-5	Calcium-activated potassium channel subunit alpha-1	KCNMA1	Color [DarkGray]				3	3	3	3.3	3.3	3.3	114.33	0.0092297	1.4515	319020000	3
Q86UA6;A0A0B4J1T3;A0A0A0MSE7;Q86UA6-8;A0A0A0MR35;E9PDG9;Q86UA6-3;Q86UA6-4;Q86UA6-9;Q86UA6-2	Q86UA6;A0A0B4J1T3;A0A0A0MSE7;Q86UA6-8;A0A0A0MR35;E9PDG9;Q86UA6-3;Q86UA6-4;Q86UA6-9;Q86UA6-2	RPA-interacting protein	RPAIN	Color [DarkGray]				2	2	2	14.6	14.6	14.6	24.784	0	6.966	688600000	12
Q8N954;A0A0A0MSF9;Q8N954-2	Q8N954;A0A0A0MSF9;Q8N954-2	G patch domain-containing protein 11	GPATCH11	Color [DarkGray]				5	5	5	17.8	17.8	17.8	30.198	0	6.0291	1355800000	28
Q14192;J3KNW4;A0A0A0MSG2;C9J3S8;F8WDA8;U3KQT4;Q14192-2	Q14192;J3KNW4;A0A0A0MSG2	Four and a half LIM domains protein 2	FHL2	Color [DarkGray]				16	16	16	59.1	59.1	59.1	32.193	0	187.59	21858000000	206
Q86WJ1;A0A0A0MSH9;Q86WJ1-4;Q86WJ1-2;Q86WJ1-3;A0A0A0MRH8;Q86WJ1-5;A0A087WTM4	Q86WJ1;A0A0A0MSH9;Q86WJ1-4;Q86WJ1-2;Q86WJ1-3;A0A0A0MRH8;Q86WJ1-5	Chromodomain-helicase-DNA-binding protein 1-like	CHD1L	Color [DarkGray]				13	13	13	16.4	16.4	16.4	100.98	0	43.557	6407700000	129
Q8IXK0;B3KPJ4;A0A0A0MSI2;Q8IXK0-2;Q8IXK0-4;Q8IXK0-5;Q8IXK0-3	Q8IXK0;B3KPJ4;A0A0A0MSI2;Q8IXK0-2;Q8IXK0-4;Q8IXK0-5;Q8IXK0-3	Polyhomeotic-like protein 2	PHC2	Color [DarkGray]				9	9	7	13.4	13.4	10.6	90.712	0	20.665	13118000000	108
Q5JTV8;A0A0A0MSK5;H0Y4R4;H0YD16;H0YDU3	Q5JTV8;A0A0A0MSK5;H0Y4R4	Torsin-1A-interacting protein 1	TOR1AIP1	Color [DarkGray]				23	23	1	48.7	48.7	2.4	66.248	0	175.94	35271000000	266
A0A0A0MSK6;Q13017;Q13017-2;G3V444;G3V5I7;G3V360;H0YK04;Q13017-3;Q13017-4	A0A0A0MSK6;Q13017;Q13017-2	Rho GTPase-activating protein 5	ARHGAP5	Color [DarkGray]				28	28	28	22.6	22.6	22.6	171.68	0	72.197	9580100000	189
P12821;A0A0A0MSN4;P12821-2;J3KSQ5;F6X3S4;P12821-4;P12821-3	P12821;A0A0A0MSN4;P12821-2;J3KSQ5;F6X3S4;P12821-4;P12821-3	Angiotensin-converting enzyme;Angiotensin-converting enzyme, soluble form	ACE	Color [DarkGray]				2	2	2	3	3	3	149.71	0	8.493	468490000	7
O75185;A0A0A0MSP0;O75185-2;O75185-3	O75185;A0A0A0MSP0;O75185-2;O75185-3	Calcium-transporting ATPase type 2C member 2;Calcium-transporting ATPase	ATP2C2	Color [DarkGray]				2	2	2	2.2	2.2	2.2	103.19	0.00020182	4.7729	483500000	14
Q9ULE0;A0A0A0MSQ8;Q9ULE0-2	Q9ULE0;A0A0A0MSQ8;Q9ULE0-2	Protein WWC3	WWC3	Color [DarkGray]				3	3	3	2.9	2.9	2.9	122.67	0.0031359	1.9562	128630000	4
P42330;S4R3Z2;A0A0A0MSS8;Q04828;A6NHU4;S4R3D5;A0A0A0MT30;P42330-2	P42330;S4R3Z2;A0A0A0MSS8;Q04828;A6NHU4;S4R3D5;A0A0A0MT30;P42330-2	Aldo-keto reductase family 1 member C3;Aldo-keto reductase family 1 member C1	AKR1C3;AKR1C1	Color [DarkGray]				2	2	2	10.2	10.2	10.2	36.853	0.00038263	3.5682	165700000	2
Q6PJG2;A0A0A0MSU2;H7C1L3	Q6PJG2;A0A0A0MSU2	ELM2 and SANT domain-containing protein 1	ELMSAN1	Color [DarkGray]				11	11	11	11.9	11.9	11.9	114.99	0	28.737	2795900000	33
O15533;A0A0G2JKZ1;A2AB90;A0A0G2JH37;A0A0A0MSV9;O15533-2;O15533-3;A0A0A0MT98;O15533-4;Q6P1N7;C9JA35	O15533;A0A0G2JKZ1;A2AB90;A0A0G2JH37;A0A0A0MSV9;O15533-2;O15533-3;A0A0A0MT98;O15533-4	Tapasin	TAPBP	Color [DarkGray]				5	5	5	15.8	15.8	15.8	47.625	0	20.436	8972900000	87
Q08345;A0A0G2JI85;A0A0G2JNZ7;A0A0A0MSX3;Q08345-2;Q08345-6;Q08345-5;H0Y9F4;A2ABM8;H0YAH6	Q08345;A0A0G2JI85;A0A0G2JNZ7;A0A0A0MSX3;Q08345-2;Q08345-6;Q08345-5;H0Y9F4;A2ABM8	Epithelial discoidin domain-containing receptor 1	DDR1	Color [DarkGray]				5	5	5	5.3	5.3	5.3	101.13	0.0019504	2.2282	658170000	5
P13637;M0R116;A0A0A0MT26;P13637-2;P13637-3;P20648;M0QXF2;Q5TC05	P13637;M0R116;A0A0A0MT26;P13637-2;P13637-3	Sodium/potassium-transporting ATPase subunit alpha-3	ATP1A3	Color [DarkGray]				19	2	2	20.9	2.4	2.4	111.75	0.005987	1.6635	162220000	4
P38571;A0A0A0MT32;P38571-2;Q5T073	P38571;A0A0A0MT32;P38571-2;Q5T073	Lysosomal acid lipase/cholesteryl ester hydrolase	LIPA	Color [DarkGray]				4	4	4	14.8	14.8	14.8	45.418	0	18.807	1241300000	26
Q9UPN6;A0A0A0MT33;Q9UPN6-2	Q9UPN6;A0A0A0MT33;Q9UPN6-2	Protein SCAF8	SCAF8	Color [DarkGray]				19	19	17	19.9	19.9	18.4	140.52	0	69.739	14759000000	176
Q5T1M5;A0A0A0MT60;Q5T1M5-2;X6RKW4;Q5T1M5-3	Q5T1M5;A0A0A0MT60;Q5T1M5-2	FK506-binding protein 15;Peptidyl-prolyl cis-trans isomerase	FKBP15	Color [DarkGray]				24	24	24	23.6	23.6	23.6	133.63	0	122.72	10856000000	140
P26440;A0A0A0MT83;P26440-2;H0YLC3;H7C4G6;H0YKV0;H0YN10;A0A087WVD3	P26440;A0A0A0MT83;P26440-2;H0YLC3;H7C4G6	Isovaleryl-CoA dehydrogenase, mitochondrial	IVD	Color [DarkGray]				17	17	17	48	48	48	46.319	0	106	20363000000	177
Q8NI36;A0A0A0MTB8	Q8NI36;A0A0A0MTB8	WD repeat-containing protein 36	WDR36	Color [DarkGray]				26	26	26	34.7	34.7	34.7	105.32	0	205.73	29134000000	258
A0A0A0MTR7;A0A0A0MTC1;Q63HN8;Q63HN8-4;Q63HN8-5;Q63HN8-6;I3L3H9	A0A0A0MTR7;A0A0A0MTC1;Q63HN8;Q63HN8-4	E3 ubiquitin-protein ligase RNF213	RNF213	Color [DarkGray]				59	59	58	12.1	12.1	12	591.4	0	136.33	17394000000	354
Q9NUL3;A0A0A0MTC4;A0A0A0MTD1;F8VPI7;E7EPX0;A0A0A0MTC6;E7EVJ4;E9PH62;A0A0A0MTC5;Q9NUL3-6;Q9NUL3-8;Q9NUL3-3;Q9NUL3-7;Q9NUL3-2;G5EA18;E5RJN7;Q9NUL3-4;E7EVI1;E5RJ67;H0YBY0;E5RFK1	Q9NUL3;A0A0A0MTC4;A0A0A0MTD1;F8VPI7;E7EPX0;A0A0A0MTC6;E7EVJ4;E9PH62;A0A0A0MTC5;Q9NUL3-6;Q9NUL3-8;Q9NUL3-3;Q9NUL3-7;Q9NUL3-2;G5EA18;E5RJN7;Q9NUL3-4;E7EVI1	Double-stranded RNA-binding protein Staufen homolog 2	STAU2	Color [DarkGray]				13	11	11	27.9	25.1	25.1	62.64	0	35.704	4517600000	99
Q5ST30;B7ZL25;A0A0A0MTG1;B4E0K6;A0A0G2JIA5;A0A0G2JL52;Q5ST30-4;Q5ST30-3;B7ZCJ6;Q5ST30-2;A2ABL6	Q5ST30;B7ZL25;A0A0A0MTG1;B4E0K6;A0A0G2JIA5;A0A0G2JL52;Q5ST30-4;Q5ST30-3	Valine--tRNA ligase, mitochondrial	VARS2	Color [DarkGray]				10	10	10	10.9	10.9	10.9	118.49	0	9.8646	1517500000	16
P82094;A0A0A0MTG4;P82094-2;F8WF45	P82094;A0A0A0MTG4;P82094-2;F8WF45	TATA element modulatory factor	TMF1	Color [DarkGray]				26	26	26	25.8	25.8	25.8	122.84	0	69.003	8266600000	165
Q13418;A0A0A0MTH3;Q13418-2;Q13418-3;A0A087WWY6;E9PQ52;A0A087WW45	Q13418;A0A0A0MTH3;Q13418-2;Q13418-3	Integrin-linked protein kinase	ILK	Color [DarkGray]				19	19	19	47.1	47.1	47.1	51.419	0	55.243	16369000000	169
O14981;A0A0A0MTH9;O14981-2	O14981;A0A0A0MTH9	TATA-binding protein-associated factor 172	BTAF1	Color [DarkGray]				19	19	19	11.2	11.2	11.2	206.89	0	42.57	8841400000	155
Q6PIU2;A0A0A0MTJ9;Q6PIU2-2;H7C046;Q6PIU2-3;F8WE33	Q6PIU2;A0A0A0MTJ9;Q6PIU2-2;H7C046;Q6PIU2-3	Neutral cholesterol ester hydrolase 1	NCEH1	Color [DarkGray]				14	14	14	38.7	38.7	38.7	45.807	0	68.253	25975000000	226
Q13617;A0A0A0MTN0;Q13617-2;Q5T2B5;Q5T2B7	Q13617;A0A0A0MTN0;Q13617-2;Q5T2B5	Cullin-2	CUL2	Color [DarkGray]				16	16	16	21.9	21.9	21.9	86.982	0	34.665	4905200000	79
Q8WZ42;A0A0A0MTS7;Q8WZ42-2;Q8WZ42-8;Q8WZ42-13;Q8WZ42-12;Q8WZ42-5;Q8WZ42-11;Q8WZ42-4;Q8WZ42-7;A0A0A0MRA3;Q8WZ42-3;Q8WZ42-10;Q8WZ42-9;H7C1P9	Q8WZ42;A0A0A0MTS7;Q8WZ42-2;Q8WZ42-8;Q8WZ42-13;Q8WZ42-12;Q8WZ42-5;Q8WZ42-11;Q8WZ42-4;Q8WZ42-7;A0A0A0MRA3;Q8WZ42-3;Q8WZ42-10;Q8WZ42-9	Titin	TTN	Color [DarkGray]				17	17	14	0.5	0.5	0.4	3816	0.00020214	4.8017	16347000000	47
P48200;A0A0A6YY96;H0YNL8;P48200-2	P48200;A0A0A6YY96;H0YNL8;P48200-2	Iron-responsive element-binding protein 2	IREB2	Color [DarkGray]				2	2	2	2.9	2.9	2.9	105.04	0.00020383	4.9755	6242200000	8
Q9Y3B3;Q86XR7-2;A0A0A6YYA0;Q9Y3B3-2;G3V2Y2	Q9Y3B3;Q86XR7-2;A0A0A6YYA0;Q9Y3B3-2	Transmembrane emp24 domain-containing protein 7	TMED7;TMED7-TICAM2	Color [DarkGray]				7	7	7	36.2	36.2	36.2	25.171	0	25.177	15960000000	80
Q96JP5;A0A0A6YYC7;Q96JP5-2;H3BTR0;Q9BU19;Q9BU19-2;H0YCH4;Q9BU19-3;Q9BU19-5	Q96JP5;A0A0A6YYC7;Q96JP5-2;H3BTR0	E3 ubiquitin-protein ligase ZFP91	ZFP91;ZFP91-CNTF	Color [DarkGray]				10	10	9	18.8	18.8	17.4	63.444	0	32.827	5114500000	87
Q6IBW4;A0A0A6YYG7;Q6IBW4-4;Q6IBW4-2;E5RJN3;H0YC55;Q6IBW4-5	Q6IBW4;A0A0A6YYG7;Q6IBW4-4;Q6IBW4-2;E5RJN3	Condensin-2 complex subunit H2	NCAPH2	Color [DarkGray]				5	5	5	8.1	8.1	8.1	68.226	0.00038219	3.5533	1068200000	20
A0A0A6YYH1;Q7Z6K5-2;Q7Z6K5;H0YMP5;H0YL03;H0YMK0;H0YL85	A0A0A6YYH1;Q7Z6K5-2;Q7Z6K5	Arpin	C15orf38-AP3S2;ARPIN	Color [DarkGray]				11	11	8	32.7	32.7	25.6	43.881	0	24.883	5007600000	70
Q9NQ55;A0A0A6YYI3;A0A0B4J1V8;Q9NQ55-2;Q9NQ55-3;A8MV53;H7C446;C9J3W3;C9JHF7	Q9NQ55;A0A0A6YYI3;A0A0B4J1V8;Q9NQ55-2;Q9NQ55-3;A8MV53;H7C446	Suppressor of SWI4 1 homolog	PPAN;PPAN-P2RY11	Color [DarkGray]				11	11	11	26.4	26.4	26.4	53.193	0	99.754	7136600000	90
A0A0A6YYJ8;Q96HJ9-2;A0A0A6YYC3;Q9Y383-3;Q9Y383-2	A0A0A6YYJ8;Q96HJ9-2;A0A0A6YYC3;Q9Y383-3;Q9Y383-2	UPF0562 protein C7orf55;Putative RNA-binding protein Luc7-like 2	LUC7L2;C7orf55;C7orf55-LUC7L2	Color [DarkGray]				23	2	0	48.9	4.8	0	54.223	0	6.3462	3161000000	22
A0A0A6YYL2;P0DMN0;P0DMM9;P0DMM9-3;P50225;P0DMM9-2;P50225-2;P50226;E9PKW4;H3BRY5;H3BNY7;H3BPL6;H3BRT0;H3BQX5	A0A0A6YYL2;P0DMN0;P0DMM9;P0DMM9-3;P50225	Sulfotransferase;Sulfotransferase 1A4;Sulfotransferase 1A3;Sulfotransferase 1A1	SULT1A4;SULT1A3;SULT1A1	Color [DarkGray]				9	9	9	39.9	39.9	39.9	34.779	0	23.065	3179200000	38
A0A0A6YYL4;P57737-3;P57737;P57737-2;P57737-4;I3L167;Q9Y3D7;I3L0X9;I3L3T0;E7EP81;I3L1U7;I3L442;I3L2Y6;I3L0X8;I3L212;I3L359;I3L351;I3L1M1;I3NI06;I3L426;I3L1G9	A0A0A6YYL4;P57737-3;P57737;P57737-2;P57737-4	Coronin;Coronin-7	CORO7-PAM16;CORO7	Color [DarkGray]				29	29	29	32	32	32	114.16	0	119.57	19740000000	218
Q96B45;A0A0B4J1R7	Q96B45;A0A0B4J1R7	UPF0693 protein C10orf32	C10orf32;C10orf32-ASMT	Color [DarkGray]				5	5	5	71.4	71.4	71.4	11.564	0	27.894	3753800000	38
O15392;A0A0B4J1S3;H3BLT4;O15392-5;O15392-4;O15392-2;K7EMW2;O15392-7;O15392-6;O15392-3	O15392;A0A0B4J1S3;H3BLT4;O15392-5;O15392-4;O15392-2;K7EMW2;O15392-7;O15392-6;O15392-3	Baculoviral IAP repeat-containing protein 5	BIRC5	Color [DarkGray]				2	2	2	17.6	17.6	17.6	16.389	0.0046794	1.8397	315810000	2
Q9NRZ9;A0A0B4J1V9;Q9NRZ9-3;Q9NRZ9-2;Q9NRZ9-6;Q9NRZ9-5;Q9NRZ9-4;F6XU50;A0A087WSW7;Q9NRZ9-8;Q9NRZ9-7;B1ALG6;Q9NW36;Q9NRZ9-9;Q76H82	Q9NRZ9;A0A0B4J1V9;Q9NRZ9-3;Q9NRZ9-2;Q9NRZ9-6;Q9NRZ9-5;Q9NRZ9-4;F6XU50;A0A087WSW7	Lymphoid-specific helicase	HELLS	Color [DarkGray]				17	17	16	20.8	20.8	19.8	97.073	0	34.006	5520500000	99
O75448;F5GY88;A0A0B4J1W0;O75448-2;F5H5K2;B4DDR8;E9PFL1;J3QRH9;F5H3E6;B9TX75;J3QLF8;J3QLC0;J3KSU0;F5H0M2;J3KSL1;F5H2D6;B9TX62	O75448;F5GY88;A0A0B4J1W0;O75448-2;F5H5K2;B4DDR8	Mediator of RNA polymerase II transcription subunit 24	MED24	Color [DarkGray]				7	7	7	8.8	8.8	8.8	110.3	0	11.435	1052400000	14
A0A0B4J1W3;Q9BXJ9-4	A0A0B4J1W3;Q9BXJ9-4	N-alpha-acetyltransferase 15, NatA auxiliary subunit	NAA15	Color [DarkGray]				42	1	1	45.8	1	1	101.2	0.0046713	1.8193	324080000	10
Q16629;A0A0B4J1Z1;C9JAB2;Q16629-3;Q16629-2;Q16629-4;F8WEA1	Q16629;A0A0B4J1Z1;C9JAB2;Q16629-3;Q16629-2;Q16629-4	Serine/arginine-rich splicing factor 7	SRSF7	Color [DarkGray]				11	11	10	34.5	34.5	34.5	27.366	0	224.08	121100000000	224
A0A0B4J220;E9PLD3;E9PRG8	A0A0B4J220		C11orf98	Color [DarkGray]				6	6	6	39.8	39.8	39.8	14.234	0	26.973	6297800000	62
Q9UHJ6;A0A0B4J2A0	Q9UHJ6;A0A0B4J2A0	Sedoheptulokinase	SHPK;TRPV1	Color [DarkGray]				6	6	6	17.2	17.2	17.2	51.49	0	22.011	2191500000	63
Q9Y2H0;Q9Y2H0-1;Q9Y2H0-3;F8WF49;A0A0B4J2C2;A0A087X246;A0A087WWE6	Q9Y2H0;Q9Y2H0-1;Q9Y2H0-3;F8WF49;A0A0B4J2C2	Disks large-associated protein 4	DLGAP4	Color [DarkGray]				7	7	7	8.4	8.4	8.4	108.01	0	24.786	3750000000	65
P13693;Q5W0H4;A0A0B4J2C3;J3KPG2;E9PJF7;P13693-2;Q56UQ5;H0YCX0;Q9HAU6	P13693;Q5W0H4;A0A0B4J2C3;J3KPG2;E9PJF7;P13693-2	Translationally-controlled tumor protein	TPT1	Color [DarkGray]				10	10	10	45.3	45.3	45.3	19.595	0	76.64	176690000000	327
P30042;A0A0B4J2D5;H7C1F6;A0A0B4J2H4;P30042-2;F2Z2Q0;H7BYH1	P30042;A0A0B4J2D5;H7C1F6;A0A0B4J2H4;P30042-2	ES1 protein homolog, mitochondrial	C21orf33	Color [DarkGray]				14	1	1	67.9	10.4	10.4	28.17	0	12.922	805120000	3
Q15269;A0A0B4J2E5;C9J544	Q15269;A0A0B4J2E5	Periodic tryptophan protein 2 homolog	PWP2	Color [DarkGray]				18	18	16	24.5	24.5	22.3	102.45	0	119.45	18917000000	187
A0A0B4J2F0	A0A0B4J2F0		PIGBOS1	Color [DarkGray]				1	1	1	18.5	18.5	18.5	6.3133	0	5.7544	849030000	7
Q9GZM3;P52435;Q9H1A7;A0A0B4J2F8;F6S314;E2QRJ6;A6NFM0;F8WF84;D6RAG0;E7EP90;A0A0B4J1Z8;E7EWC6;H0Y980;Q9GZM3-2	Q9GZM3;P52435;Q9H1A7;A0A0B4J2F8;F6S314;E2QRJ6;A6NFM0;F8WF84	DNA-directed RNA polymerase II subunit RPB11-b1;DNA-directed RNA polymerase II subunit RPB11-a;DNA-directed RNA polymerase II subunit RPB11-b2	POLR2J2;POLR2J;POLR2J3	Color [DarkGray]				4	4	4	50.4	50.4	50.4	13.088	0	45.474	6053500000	47
A0A0C4DFL7;Q16850;Q16850-2;H7C0D0;C9IYR8	A0A0C4DFL7;Q16850;Q16850-2	Lanosterol 14-alpha demethylase	CYP51A1	Color [DarkGray]				15	15	15	35.4	35.4	35.4	57.278	0	67.939	10538000000	144
G3V5T0;A0A0C4DFM0;G3V4T6;O43708;A0A0A0MR33;G3V267;O43708-2;O43708-3;G3V3B9;H0YJN8	G3V5T0;A0A0C4DFM0;G3V4T6;O43708;A0A0A0MR33;G3V267;O43708-2;O43708-3;G3V3B9	Maleylacetoacetate isomerase	GSTZ1	Color [DarkGray]				6	6	6	33.2	33.2	33.2	22.61	0	15.724	3962600000	46
Q92544;A0A0C4DFM1	Q92544;A0A0C4DFM1	Transmembrane 9 superfamily member 4	TM9SF4	Color [DarkGray]				8	8	8	13.4	13.4	13.4	74.518	0	11.501	7132900000	44
Q6ZN55;A0A0C4DFM2;Q6ZN55-2;A0A087WUK5	Q6ZN55;A0A0C4DFM2;Q6ZN55-2;A0A087WUK5	Zinc finger protein 574	ZNF574	Color [DarkGray]				10	10	10	13.8	13.8	13.8	98.899	0	11.018	1933000000	39
Q96IV0;A0A0C4DFP4;Q96IV0-3;Q96IV0-5;Q96IV0-2;H0Y2P2	Q96IV0;A0A0C4DFP4;Q96IV0-3;Q96IV0-5;Q96IV0-2;H0Y2P2	Peptide-N(4)-(N-acetyl-beta-glucosaminyl)asparagine amidase	NGLY1	Color [DarkGray]				4	4	4	8	8	8	74.389	0	5.4518	577680000	5
Q9UBK9;A0A0C4DFR8;S4R2Z4	Q9UBK9;A0A0C4DFR8	Protein UXT	UXT	Color [DarkGray]				3	3	3	22.3	22.3	22.3	18.246	0	6.8866	364640000	8
Q9C004;A0A0C4DFS6;Q9C004-2;D6RB56	Q9C004;A0A0C4DFS6;Q9C004-2	Protein sprouty homolog 4	SPRY4	Color [DarkGray]				4	4	4	14.7	14.7	14.7	32.541	0.0005618	3.1179	760040000	24
P04179;A0A0C4DFU2;P04179-4;A0A0C4DFU1;P04179-2;F5H4R2;F5GYZ5;F5H3C5;A0A0C4DG56;P04179-3;G8JLJ2;G5E9P6;F5GXZ9	P04179;A0A0C4DFU2;P04179-4;A0A0C4DFU1;P04179-2;F5H4R2;F5GYZ5;F5H3C5;A0A0C4DG56;P04179-3	Superoxide dismutase [Mn], mitochondrial;Superoxide dismutase	SOD2	Color [DarkGray]				11	11	11	74.3	74.3	74.3	24.722	0	263.86	69527000000	249
Q9H3P2;A0A0C4DFX9;H0Y3X6;C9JHL4;H7C2C7;C9JEM7;Q9H3P2-7;H7C0W2;F8W954;F8WF98;H7C3C2;H7C2M8	Q9H3P2;A0A0C4DFX9;H0Y3X6;C9JHL4;H7C2C7;C9JEM7	Negative elongation factor A	NELFA	Color [DarkGray]				16	16	16	37.1	37.1	37.1	57.276	0	109.22	11379000000	145
A0A0C4DFZ2;P15289;P15289-2;P34059;H3BP66	A0A0C4DFZ2;P15289;P15289-2	Arylsulfatase A;Arylsulfatase A component B;Arylsulfatase A component C	ARSA	Color [DarkGray]				3	3	3	8.4	8.4	8.4	53.806	0.00038314	3.5928	1069100000	13
P08865;C9J9K3;A0A0C4DG17;A6NE09;C9JQR9	P08865;C9J9K3;A0A0C4DG17;A6NE09	40S ribosomal protein SA	RPSA;RPSAP58	Color [DarkGray]				16	16	16	63.7	63.7	63.7	32.854	0	323.31	198120000000	308
Q9NYB9;Q9NYB9-2;E7EW77;E7EP65;A0A0C4DG21;F8WAL6;Q9NYB9-4;E9PEZ7;B7Z836;Q9NYB9-3;H7C3Q7;H0Y6B5;F8WBL5;F8WEB9;E7EUA1;F8WAU3;F8WCD7;F8WAZ8	Q9NYB9;Q9NYB9-2;E7EW77;E7EP65;A0A0C4DG21;F8WAL6;Q9NYB9-4;E9PEZ7;B7Z836;Q9NYB9-3	Abl interactor 2	ABI2	Color [DarkGray]				10	6	6	23.4	16.6	16.6	55.663	0	29.695	4159300000	66
O43933;A0A0C4DG33;O43933-2;H7BZH3	O43933;A0A0C4DG33;O43933-2	Peroxisome biogenesis factor 1	PEX1	Color [DarkGray]				11	11	11	9.4	9.4	9.4	142.87	0	13.789	3349600000	56
P15151;A0A0C4DG49;P15151-3;P15151-2;A0A0A0MSA9;P15151-4;K7EMC6	P15151;A0A0C4DG49;P15151-3;P15151-2;A0A0A0MSA9;P15151-4	Poliovirus receptor	PVR	Color [DarkGray]				9	9	9	22.1	22.1	22.1	45.302	0	116.99	7926200000	122
P14859;A0A0C4DG88;P14859-4;P14859-5;P14859-3;P14859-2;P14859-6;Q9UKI9;Q9UKI9-3;Q9UKI9-2;P09086;H0YLC5;U3KQN1;U3KQ96;H0YNW1;H0YLL6;B5ME60;A0A0A0MT46;H0YKT2;P09086-4;P09086-3;P09086-2;P09086-5	P14859;A0A0C4DG88;P14859-4;P14859-5;P14859-3;P14859-2;P14859-6;Q9UKI9;Q9UKI9-3;Q9UKI9-2;P09086;H0YLC5;U3KQN1;U3KQ96;H0YNW1;H0YLL6;B5ME60;A0A0A0MT46;H0YKT2;P09086-4;P09086-3;P09086-2;P09086-5	POU domain, class 2, transcription factor 1;POU domain protein;POU domain, class 2, transcription factor 3;POU domain, class 2, transcription factor 2	POU2F1;POU2F3;POU2F2	Color [DarkGray]				5	5	5	8.3	8.3	8.3	76.471	0	19.964	2400700000	52
A0A0C4DG89;Q7L014;D6RJA6;H0Y9U3	A0A0C4DG89;Q7L014	Probable ATP-dependent RNA helicase DDX46	DDX46	Color [DarkGray]				52	52	51	45.3	45.3	45.3	117.46	0	263.89	79603000000	515
C9JQB1;C9J9V6;A0A0C4DG91;O75414	C9JQB1;C9J9V6;A0A0C4DG91;O75414	Nucleoside diphosphate kinase;Nucleoside diphosphate kinase 6	NME6	Color [DarkGray]				3	3	3	22	22	22	16.188	0.0084104	1.4828	519750000	10
O75521;A0A0C4DGA2;O75521-2;F1LLU7;F8WAW4;C9JB63;F8W6J1	O75521;A0A0C4DGA2;O75521-2;F1LLU7	Enoyl-CoA delta isomerase 2, mitochondrial	ECI2	Color [DarkGray]				9	9	9	28.9	28.9	28.9	43.585	0	48.069	5625800000	64
Q9UIL1;A0A0C4DGB0;Q9UIL1-3;Q9UIL1-2	Q9UIL1;A0A0C4DGB0;Q9UIL1-3;Q9UIL1-2	Short coiled-coil protein	SCOC	Color [DarkGray]				1	1	1	11.3	11.3	11.3	18.045	0	19.593	1869800000	14
A0A0C4DGB9	A0A0C4DGB9		PPA2	Color [DarkGray]				4	2	2	54	14.3	14.3	7.4054	0.00091341	2.7329	2985900000	38
Q6ZUM4;A0A0C4DGE6;E9PNT2;E9PIR1;A0A0G2JRG8;A0A0G2JNY3;Q6ZUM4-2;Q6ZUM4-3	Q6ZUM4;A0A0C4DGE6;E9PNT2;E9PIR1;A0A0G2JRG8;A0A0G2JNY3;Q6ZUM4-2;Q6ZUM4-3	Rho GTPase-activating protein 27	ARHGAP27	Color [DarkGray]				4	4	4	6	6	6	98.395	0.00056327	3.1785	1135300000	20
Q9UKS6;A0A0C4DGG1;E9PIY1;E9PJ75;E9PNM9;E9PJ33;H0YDM6	Q9UKS6;A0A0C4DGG1;E9PIY1	Protein kinase C and casein kinase substrate in neurons protein 3	PACSIN3	Color [DarkGray]				8	8	8	23.8	23.8	23.8	48.486	0	13.55	2032100000	56
Q14839;F5GWX5;A0A0C4DGG9;Q14839-2;F5H6N4;F2Z2R5;H7C0J3;I3L229;H7C3H7;K7EPV1;K7ESA5	Q14839;F5GWX5;A0A0C4DGG9;Q14839-2	Chromodomain-helicase-DNA-binding protein 4	CHD4	Color [DarkGray]				71	71	53	38.6	38.6	30.8	218	0	323.31	85255000000	786
Q5ZPR3;A0A0C4DGH0;Q5ZPR3-4;H0YL10;Q5ZPR3-2;Q5ZPR3-3;H0YK40;H0YK59;H0YN29;H0YLT8;H0YN85	Q5ZPR3;A0A0C4DGH0;Q5ZPR3-4;H0YL10;Q5ZPR3-2;Q5ZPR3-3	CD276 antigen	CD276	Color [DarkGray]				8	8	8	27	27	27	57.235	0	134.22	9333700000	89
P62070;A0A0C4DGH2;P62070-4;P62070-3;E9PK85;P62070-2;E9PQ87;E9PQK5;E9PQC5	P62070;A0A0C4DGH2;P62070-4;P62070-3;E9PK85;P62070-2	Ras-related protein R-Ras2	RRAS2	Color [DarkGray]				9	9	7	50.5	50.5	37.3	23.399	0	75.048	7154700000	73
Q9Y2X7;A0A0C4DGN6;Q9Y2X7-3;J3QRU8;J3QLH1;J3QQI0;K7EN79;Q9Y2X7-2;J3QL89	Q9Y2X7;A0A0C4DGN6;Q9Y2X7-3;J3QRU8	ARF GTPase-activating protein GIT1	GIT1	Color [DarkGray]				20	20	18	30	30	26.9	84.34	0	53.467	8118800000	122
P04632;A0A0C4DGQ5;K7ELJ7;A0A075B7C0;K7EKD8;U3KQE2;K7EM73;K7EIV0;U3KPR7;K7EMQ1;Q96L46;K7ES78	P04632;A0A0C4DGQ5;K7ELJ7;A0A075B7C0;K7EKD8;U3KQE2;K7EM73;K7EIV0	Calpain small subunit 1	CAPNS1	Color [DarkGray]				13	13	13	62.3	62.3	62.3	28.315	0	323.31	92339000000	260
Q6IAN0;A0A0C4DGQ8;J3KRS1	Q6IAN0;A0A0C4DGQ8;J3KRS1	Dehydrogenase/reductase SDR family member 7B	DHRS7B	Color [DarkGray]				7	7	7	24.3	24.3	24.3	35.119	0	27.336	3270800000	49
P56556;A0A0C4DGS0;R4GN43	P56556;A0A0C4DGS0;R4GN43	NADH dehydrogenase [ubiquinone] 1 alpha subcomplex subunit 6	NDUFA6	Color [DarkGray]				5	5	5	34.4	34.4	34.4	17.871	0	41.72	7592100000	48
P39656;A0A0C4DGS1;P39656-3;P39656-2;U3KQ84	P39656;A0A0C4DGS1;P39656-3;P39656-2	Dolichyl-diphosphooligosaccharide--protein glycosyltransferase 48 kDa subunit	DDOST	Color [DarkGray]				20	20	20	58.3	58.3	58.3	50.8	0	323.31	127340000000	250
Q08379;A0A0C4DGS5;Q08379-2;B7ZC06;A0A087WYC0;H0Y7B8;R4GND7	Q08379;A0A0C4DGS5;Q08379-2	Golgin subfamily A member 2	GOLGA2	Color [DarkGray]				30	30	29	38.1	38.1	37.1	113.08	0	207.72	18917000000	258
Q9Y6K0;A0A0C4DGS9	Q9Y6K0;A0A0C4DGS9	Choline/ethanolaminephosphotransferase 1	CEPT1	Color [DarkGray]				1	1	1	2.6	2.6	2.6	46.553	0.00090629	2.5871	1993200000	15
Q643R3;A0A0C4DGT4	Q643R3;A0A0C4DGT4	Lysophospholipid acyltransferase LPCAT4	LPCAT4	Color [DarkGray]				2	2	2	4.8	4.8	4.8	57.218	0.00019635	4.0528	511660000	18
O95218;O95218-2;A0A0C4DGV5	O95218;O95218-2;A0A0C4DGV5	Zinc finger Ran-binding domain-containing protein 2	ZRANB2	Color [DarkGray]				10	10	10	29.4	29.4	29.4	37.404	0	62.396	10246000000	108
Q9NV92;H7C5F7;B4DGY6;A0A0C4DGW0	Q9NV92;H7C5F7;B4DGY6;A0A0C4DGW0	NEDD4 family-interacting protein 2	NDFIP2	Color [DarkGray]				1	1	1	4.2	4.2	4.2	36.389	0.00073624	2.8408	191080000	5
Q9NWU5;E7ESL0;A0A0C4DGX2;J3KQY1;Q9NWU5-2;Q9NWU5-3	Q9NWU5;E7ESL0;A0A0C4DGX2;J3KQY1;Q9NWU5-2;Q9NWU5-3	39S ribosomal protein L22, mitochondrial	MRPL22	Color [DarkGray]				5	5	5	27.2	27.2	27.2	23.64	0	7.036	4751400000	36
Q13616;A0A0C4DGX4	Q13616;A0A0C4DGX4	Cullin-1	CUL1	Color [DarkGray]				26	26	26	31.6	31.6	31.6	89.677	0	72.574	23127000000	298
P24928;A0A0C4DGZ0;A0A087WWE2;P24928-2	P24928;A0A0C4DGZ0;A0A087WWE2	DNA-directed RNA polymerase II subunit RPB1;DNA-directed RNA polymerase	POLR2A	Color [DarkGray]				59	59	59	32.3	32.3	32.3	217.17	0	208.94	38291000000	537
Q8N5P1;A0A0C4DGZ1	Q8N5P1;A0A0C4DGZ1	Zinc finger CCCH domain-containing protein 8	ZC3H8	Color [DarkGray]				7	7	7	21.6	21.6	21.6	33.575	0	6.248	2321100000	25
O14773;A0A0C4DGZ9;O14773-2	O14773;A0A0C4DGZ9;O14773-2	Tripeptidyl-peptidase 1	TPP1	Color [DarkGray]				9	9	9	25	25	25	61.247	0	104.12	21020000000	104
Q9NVU0;A0A0C4DH01;Q9NVU0-3;Q9NVU0-2;Q9NVU0-5;Q9NVU0-4	Q9NVU0;A0A0C4DH01;Q9NVU0-3;Q9NVU0-2;Q9NVU0-5;Q9NVU0-4	DNA-directed RNA polymerase III subunit RPC5	POLR3E	Color [DarkGray]				6	6	6	8.9	8.9	8.9	79.897	0.00019501	3.9342	1041400000	13
Q9NYM9;H7BXT7;A0A0C4DH16;B8ZZS0;E9PHY4;E9PQJ6	Q9NYM9;H7BXT7;A0A0C4DH16;B8ZZS0;E9PHY4	BET1-like protein	BET1L	Color [DarkGray]				3	3	3	28.8	28.8	28.8	12.388	0	7.8167	1317500000	16
Q9H4G0;A0A0C4DH22;Q4VXN5;X6RC15;Q4VXN6;Q4VXN0;Q4VXN7;Q4VXN1;Q4VXN8;H0Y482;Q4VXN2	Q9H4G0;A0A0C4DH22	Band 4.1-like protein 1	EPB41L1	Color [DarkGray]				27	26	4	38.7	37.3	7.4	98.502	0	131	15842000000	225
A0A0D9SEI0;Q9P0P8	A0A0D9SEI0;Q9P0P8	Uncharacterized protein C6orf203	C6orf203	Color [DarkGray]				4	4	4	14.7	14.7	14.7	28.457	0.00019346	3.7571	1457000000	20
P21127;A0A0D9SEI3;B7ZVY7;A0A0D9SER5;A0A0D9SEN2;J3QR44;P21127-8;P21127-3;P21127-2;P21127-9;J3QR29;J3QKR5;P21127-6;P21127-12;P21127-4;P21127-5;P21127-10;Q9UQ88-9;Q9UQ88-8;J3KS35;E7ESP2;A0A087WYI9;A0A087X1I0;E9PFJ2;Q13882;Q5QPQ9	P21127;A0A0D9SEI3;B7ZVY7;A0A0D9SER5;A0A0D9SEN2;J3QR44;P21127-8;P21127-3;P21127-2;P21127-9;J3QR29;J3QKR5;P21127-6;P21127-12;P21127-4;P21127-5;P21127-10;Q9UQ88-9	Cyclin-dependent kinase 11B;Cyclin-dependent kinase 11A	CDK11B;CDC2L1;CDK11A	Color [DarkGray]				31	31	4	36.9	36.9	5	92.706	0	61.645	31224000000	278
Q96EK7;A0A0D9SEJ5;F5GY05;Q96EK7-2	Q96EK7;A0A0D9SEJ5;F5GY05;Q96EK7-2	Constitutive coactivator of peroxisome proliferator-activated receptor gamma	FAM120B	Color [DarkGray]				5	5	5	7.6	7.6	7.6	103.78	0	6.3518	1150300000	18
A0A0D9SEM9	A0A0D9SEM9		DDX39A	Color [DarkGray]				7	1	1	49	10.4	10.4	10.925	0.0058289	1.6909	3616900000	17
Q13950-3;A0A0D9SEN7;Q13950;Q13950-2;I3L0L0;I3L354;Q13761;Q13761-2	Q13950-3;A0A0D9SEN7;Q13950;Q13950-2;I3L0L0;I3L354	Runt-related transcription factor 2	RUNX2	Color [DarkGray]				10	10	10	18.2	18.2	18.2	54.249	0	14.687	4072000000	36
Q6VN20;A0A0D9SEU5;R4GMX8;Q6VN20-3;Q6VN20-2;R4GMX7;R4GNA3;R4GN91	Q6VN20;A0A0D9SEU5;R4GMX8;Q6VN20-3;Q6VN20-2	Ran-binding protein 10	RANBP10	Color [DarkGray]				7	7	7	14.4	14.4	14.4	67.256	0	11.859	1804100000	37
O95819;O95819-5;E7ENQ1;G3XAA2;H7C360;G5E948;A0A0D9SEY1;O95819-4;O95819-2;O95819-3;E7ESS2;E7EN19;E7EX83;A0A0D9SG62;C9J840;H7C0P6	O95819;O95819-5;E7ENQ1;G3XAA2;H7C360;G5E948;A0A0D9SEY1;O95819-4;O95819-2;O95819-3;E7ESS2;E7EN19;E7EX83;A0A0D9SG62;C9J840;H7C0P6	Mitogen-activated protein kinase kinase kinase kinase 4	MAP4K4	Color [DarkGray]				9	9	2	7.4	7.4	1.7	142.1	0	6.7977	1998300000	36
O00571;A0A0D9SFB3;A0A0D9SG12;A0A0D9SF53;O00571-2;A0A087WVZ1;B4DLA0;A0A087WX09	O00571;A0A0D9SFB3;A0A0D9SG12;A0A0D9SF53;O00571-2	ATP-dependent RNA helicase DDX3X	DDX3X	Color [DarkGray]				40	39	12	65.1	63.4	22.2	73.243	0	323.31	142500000000	693
Q99569;Q99569-2;A0A0D9SF60;Q9UQB3;H0YFB1;E7EST6;B4DRK2;E9PHB5;E7EPC8;Q9UQB3-2	Q99569;Q99569-2;A0A0D9SF60	Plakophilin-4	PKP4	Color [DarkGray]				19	19	19	19.5	19.5	19.5	131.87	0	33.873	4070700000	69
Q99418;A0A0D9SFG6;Q99418-2;M0QZ92;F8W8E2;G5E9B7	Q99418;A0A0D9SFG6;Q99418-2;M0QZ92;F8W8E2;G5E9B7	Cytohesin-2	CYTH2	Color [DarkGray]				2	2	2	7.8	7.8	7.8	46.546	0	7.3708	366390000	3
Q92614;Q92614-4;A0A0D9SFK2;Q92614-3;Q92614-2;Q92614-5;H0YEV9	Q92614;Q92614-4;A0A0D9SFK2;Q92614-3;Q92614-2;Q92614-5	Unconventional myosin-XVIIIa	MYO18A	Color [DarkGray]				65	65	65	36.6	36.6	36.6	233.11	0	323.31	40503000000	599
Q53SF7;A0A0D9SG04;Q53SF7-4;Q53SF7-3;Q53SF7-2;C9J8C4;H7C1G2;A0A0B4J1Z0	Q53SF7;A0A0D9SG04;Q53SF7-4;Q53SF7-3;Q53SF7-2	Cordon-bleu protein-like 1	COBLL1	Color [DarkGray]				7	7	7	7.3	7.3	7.3	131.79	0	10.665	957670000	18
P49459;A0A0D9SG71;A0A0D9SEZ6;P49459-3;P49459-2	P49459;A0A0D9SG71;A0A0D9SEZ6;P49459-3	Ubiquitin-conjugating enzyme E2 A	UBE2A	Color [DarkGray]				3	3	2	30.9	30.9	17.8	17.315	0	34.774	6321600000	53
A0A0D9SGC1;Q5JVM0	A0A0D9SGC1		MYO6	Color [DarkGray]				67	1	1	55.8	0.8	0.8	149.63	0.0022839	2.0804	521340000	12
A0A0D9SGF6;A0A0D9SFF6;A0A0D9SFH4;REV__C9J6B6;REV__C9JF13;REV__A0A0A0MR52;REV__Q04637-6;REV__Q04637-7;REV__Q04637-5;REV__E7EX73;REV__Q04637-4;REV__E9PGM1;REV__Q04637-3;REV__E7EUU4;REV__Q04637;REV__Q04637-8;REV__Q04637-9	A0A0D9SGF6		SPTAN1	Color [DarkGray]				197	2	2	71.8	0.8	0.8	287.6	0	46.866	410160000	5
Q9NQB0;Q9NQB0-10;C6ZRJ7;C6ZRK5;A0A0D9SGH8;E2GH26;Q9NQB0-14;Q9NQB0-15;Q9NQB0-12;Q9NQB0-9;Q9NQB0-4;Q9NQB0-6;Q9NQB0-2;Q9NQB0-13;Q9NQB0-16;Q9NQB0-8;Q9NQB0-7;Q9NQB0-5;Q9NQB0-3;A0A0A0MTL7;Q9NQB0-11;Q5VVR8;Q5JRY4;Q5JRY5;Q5VVR7;C6ZRJ6;Q9NQB0-17;Q9UJU2;P36402;Q9HCS4;Q9UJU2-6;P36402-10;H0YBP2;H0YEE5;Q5JRY3;H0YAR8;H0YBC8;Q5VVR5;B7WNT5;P36402-14;P36402-16;P36402-8;P36402-6;P36402-2;Q9UJU2-3;Q9UJU2-7;P36402-9…	Q9NQB0;Q9NQB0-10;C6ZRJ7;C6ZRK5;A0A0D9SGH8;E2GH26;Q9NQB0-14;Q9NQB0-15;Q9NQB0-12;Q9NQB0-9;Q9NQB0-4;Q9NQB0-6;Q9NQB0-2;Q9NQB0-13;Q9NQB0-16;Q9NQB0-8;Q9NQB0-7;Q9NQB0-5;Q9NQB0-3;A0A0A0MTL7;Q9NQB0-11;Q5VVR8	Transcription factor 7-like 2	TCF7L2	Color [DarkGray]				5	5	5	8.7	8.7	8.7	67.918	0	8.415	1215800000	20
O60610;A0A0G2JH68;O60610-2;O60610-3;H9KV28;B4E2I7;E5RJ79	O60610;A0A0G2JH68;O60610-2;O60610-3;H9KV28	Protein diaphanous homolog 1	DIAPH1	Color [DarkGray]				57	57	57	48.9	48.9	48.9	141.35	0	323.31	64576000000	564
A2ABF8;Q96KQ7;Q96KQ7-2;A0A0G2JIS2;A0A0G2JIR1;A2ABF9;A0A0G2JK64;A0A0G2JRR0;A0A0G2JRN8;Q96KQ7-3;H0Y4K5	A2ABF8;Q96KQ7;Q96KQ7-2;A0A0G2JIS2;A0A0G2JIR1;A2ABF9;A0A0G2JK64;A0A0G2JRR0;A0A0G2JRN8	Histone-lysine N-methyltransferase EHMT2	EHMT2	Color [DarkGray]				12	12	11	10.7	10.7	9.9	135.42	0	18.383	3447400000	65
A0A0G2JIW1;P0DMV9;P0DMV8;P0DMV8-2;V9GZ37	A0A0G2JIW1;P0DMV9;P0DMV8;P0DMV8-2;V9GZ37	Heat shock 70 kDa protein 1B;Heat shock 70 kDa protein 1A	HSPA1B;HSPA1A	Color [DarkGray]				40	36	21	71.2	65.9	43.1	70.108	0	323.31	313320000000	812
O95870;A0A0G2JJD3;O95870-2;A0A0G2JI89;F2Z3H2;F2Z3G6	O95870;A0A0G2JJD3;O95870-2;A0A0G2JI89	Abhydrolase domain-containing protein 16A	ABHD16A	Color [DarkGray]				15	15	15	33	33	33	63.243	0	52.976	7583200000	95
A0A0G2JJL1	A0A0G2JJL1			Color [DarkGray]				6	1	1	25.8	6.8	6.8	35.787	0	10.968	440380000	1
P25440;A0A0G2JK44;P25440-2;H0Y6K2;P25440-3;P25440-4;U3KQA6;A0A0G2JHL0;A0A0G2JHN8;E9PIQ3;H0Y799;H0YDJ7;U3KPW0;E9PKQ9	P25440;A0A0G2JK44;P25440-2;H0Y6K2;P25440-3;P25440-4;U3KQA6;A0A0G2JHL0	Bromodomain-containing protein 2	BRD2	Color [DarkGray]				23	23	20	33.5	33.5	29.7	88.06	0	66.083	11160000000	189
P28702;A0A0G2JKR7;P28702-3	P28702;A0A0G2JKR7;P28702-3	Retinoic acid receptor RXR-beta	RXRB	Color [DarkGray]				6	6	5	13.3	13.3	11.8	56.921	0	7.5799	1105100000	33
Q02833;H0YEI0;A0A0G2JLR5;A0A0G2JMW4;Q02833-3;Q02833-2	Q02833;H0YEI0;A0A0G2JLR5;A0A0G2JMW4;Q02833-3;Q02833-2	Ras association domain-containing protein 7	RASSF7	Color [DarkGray]				2	2	2	7.5	7.5	7.5	39.945	0.00020751	5.3647	584670000	17
Q9NX02;A0A0G2JMG8;A0A0G2JPQ2;Q9NX02-5;J3KN39;A0A0G2JLX3;Q9NX02-2;A0A0G2JNC8;Q9NX02-4;A0A0G2JP37;A0A0G2JLQ8;A0A0G2JPB6;Q9NX02-3;K7EPE6;F5H5B1;F5GYZ4;Q8WX94;Q8WX94-2;K7ELX1;A0A0G2JM25;A0A0G2JNK1;K7ERG0;A0A0G2JMB6;A0A0G2JPH3;A0A0G2JNK3;Q8WX94-3;K7EJ90;F5H7Q5;K7EMK2	Q9NX02;A0A0G2JMG8;A0A0G2JPQ2;Q9NX02-5;J3KN39;A0A0G2JLX3;Q9NX02-2;A0A0G2JNC8;Q9NX02-4;A0A0G2JP37;A0A0G2JLQ8;A0A0G2JPB6;Q9NX02-3	NACHT, LRR and PYD domains-containing protein 2	NLRP2	Color [DarkGray]				20	20	20	18.8	18.8	18.8	120.51	0	35.156	6845100000	108
Q16625;A0A0G2JMZ8;Q16625-4;Q16625-3;Q16625-2	Q16625;A0A0G2JMZ8;Q16625-4;Q16625-3;Q16625-2	Occludin	OCLN	Color [DarkGray]				11	11	3	30.3	30.3	8	59.143	0	156.86	12369000000	147
O75943;H0Y9J8;A0A0G2JNH5;A0A0G2JP78;A0A0G2JPT5;O75943-3;O75943-4;O75943-2	O75943;H0Y9J8;A0A0G2JNH5;A0A0G2JP78;A0A0G2JPT5;O75943-3;O75943-4;O75943-2	Cell cycle checkpoint protein RAD17	RAD17	Color [DarkGray]				1	1	1	1.8	1.8	1.8	77.054	0.00091274	2.7168	252480000	4
Q9Y666;A0A0G2JNW7;H0YB78;Q9Y666-2	Q9Y666;A0A0G2JNW7;H0YB78	Solute carrier family 12 member 7	SLC12A7	Color [DarkGray]				7	7	7	8.7	8.7	8.7	119.1	0	16.8	2309800000	37
Q14160;A0A0G2JNZ2;Q14160-3;A0A0G2JPP5;Q14160-2;A0A0G2JMS7;H0YCG0;H0YDF9	Q14160;A0A0G2JNZ2;Q14160-3;A0A0G2JPP5;Q14160-2;A0A0G2JMS7	Protein scribble homolog	SCRIB	Color [DarkGray]				46	46	43	34.8	34.8	33.3	174.88	0	214.3	35871000000	382
P17693;Q8MH48;Q5RJ85;A0A0G2JPQ3	P17693;Q8MH48;Q5RJ85;A0A0G2JPQ3	HLA class I histocompatibility antigen, alpha chain G	HLA-G	Color [DarkGray]				2	1	1	6.8	3	3	38.224	0.0016031	2.2788	1412200000	11
Q12979;A0A0G2JQ41;Q12979-4;Q12979-2;I3L2P5;A0A0G2JRJ1;I3L3W0;B7Z683;I3NI05;Q12979-3	Q12979;A0A0G2JQ41;Q12979-4;Q12979-2;I3L2P5	Active breakpoint cluster region-related protein	ABR	Color [DarkGray]				5	4	4	6.4	5.2	5.2	97.597	0.0073104	1.5847	612370000	8
A0AV96;A0AV96-2;D6R9D6;B7Z8Z7;D6RBS9;D6REZ6;D6R9M7;D6RBP6;D6RA49;D6RFL5;D6RCT1;D6RF41;Q5T0W7;Q9NQ94-6	A0AV96;A0AV96-2;D6R9D6;B7Z8Z7;D6RBS9;D6REZ6	RNA-binding protein 47	RBM47	Color [DarkGray]				15	15	13	34.7	34.7	31.5	64.098	0	120.66	13291000000	168
A0AVT1;A0AVT1-2;H0Y8S8;A0AVT1-3;A0AVT1-4;H0Y9U5	A0AVT1;A0AVT1-2	Ubiquitin-like modifier-activating enzyme 6	UBA6	Color [DarkGray]				42	42	42	46.7	46.7	46.7	117.97	0	275.36	64298000000	477
A0MZ66;A0MZ66-6;A0MZ66-3;A0MZ66-4;A0MZ66-5;A0MZ66-8;A0MZ66-2;A0MZ66-7	A0MZ66;A0MZ66-6;A0MZ66-3;A0MZ66-4;A0MZ66-5;A0MZ66-8;A0MZ66-2	Shootin-1	KIAA1598	Color [DarkGray]				37	37	37	60.7	60.7	60.7	71.639	0	323.31	56352000000	404
A0PJW6	A0PJW6	Transmembrane protein 223	TMEM223	Color [DarkGray]				2	2	2	9.9	9.9	9.9	22.049	0.0076245	1.5606	671520000	5
A1L0T0;M0R026;M0R1B5;E9PJS0;E9PL44;M0QZX5	A1L0T0;M0R026	Acetolactate synthase-like protein	ILVBL	Color [DarkGray]				13	13	13	34.7	34.7	34.7	67.867	0	141.63	19988000000	164
A1L170-2;A1L170;H7C2G1;F8W6W0	A1L170-2;A1L170;H7C2G1;F8W6W0	Uncharacterized protein C1orf226	C1orf226	Color [DarkGray]				2	2	2	13	13	13	33.692	0.00019294	3.7117	636820000	5
A1L390;G3V311;A1L390-2;A1L390-3;G3V3I3;G3V278	A1L390;G3V311;A1L390-2;A1L390-3	Pleckstrin homology domain-containing family G member 3	PLEKHG3	Color [DarkGray]				6	6	6	6.7	6.7	6.7	134.41	0.00020488	5.0957	1662400000	12
A1L3X0;D6RE10;D6RBR5;D6RBM2	A1L3X0;D6RE10;D6RBR5;D6RBM2	Elongation of very long chain fatty acids protein 7;Elongation of very long chain fatty acids protein	ELOVL7	Color [DarkGray]				3	3	2	6.8	6.8	6.4	33.356	0.00091008	2.6611	858540000	20
A1X283;G3V144;Q5TCZ1;H0Y507;Q5TCZ1-3	A1X283	SH3 and PX domain-containing protein 2B	SH3PXD2B	Color [DarkGray]				9	9	9	11.2	11.2	11.2	101.58	0	7.7316	1986800000	35
Q99798;A2A274	Q99798;A2A274	Aconitate hydratase, mitochondrial	ACO2	Color [DarkGray]				43	43	43	62.9	62.9	62.9	85.424	0	323.31	151890000000	690
Q9Y672;S4R350;A2A2G4	Q9Y672;S4R350;A2A2G4	Dolichyl pyrophosphate Man9GlcNAc2 alpha-1,3-glucosyltransferase	ALG6	Color [DarkGray]				3	3	3	6.5	6.5	6.5	58.18	0.00038322	3.607	584260000	6
Q9Y312;A2A2Q9	Q9Y312;A2A2Q9	Protein AAR2 homolog	AAR2	Color [DarkGray]				2	2	2	3.9	3.9	3.9	43.472	0.0066451	1.6167	810070000	19
P04156;A2A2V1;P04156-2;X6RKS3	P04156;A2A2V1;P04156-2;X6RKS3	Major prion protein	PRNP	Color [DarkGray]				4	4	4	16.2	16.2	16.2	27.661	0	12.24	970580000	19
A2RRP1;A2RRP1-2;H0Y5G7;H7C007;H7BZU5;H7BZR3;H7C1Y9;C9JCM7	A2RRP1;A2RRP1-2;H0Y5G7	Neuroblastoma-amplified sequence	NBAS	Color [DarkGray]				19	19	19	8.8	8.8	8.8	268.57	0	14.722	4001300000	77
A2RU37	A2RU37	Uncharacterized protein C9orf170	C9orf170	Color [DarkGray]				1	1	1	9.1	9.1	9.1	13.369	0.00161	2.3496	3958300000	11
O75044;A2RUF3;B7ZM87;A0A075B7B5;Q5VZB4;P0DMP2;P0DJJ0;E9PDX4;A0A087WW56;A0A087X1G6;A0A075B743;A0A087X0L1	O75044;A2RUF3;B7ZM87;A0A075B7B5;Q5VZB4	SLIT-ROBO Rho GTPase-activating protein 2	SRGAP2	Color [DarkGray]				7	5	5	7.6	5.7	5.7	120.88	0	8.1441	890790000	23
O14965;A3KFJ0;A3KFJ1;Q5QPD4;A3KFJ2;Q5QPD1;Q5QPD2	O14965;A3KFJ0;A3KFJ1;Q5QPD4	Aurora kinase A	AURKA	Color [DarkGray]				3	2	2	7.7	5.7	5.7	45.809	0.00074669	3.0728	436560000	6
A3KMH1;A3KMH1-3;A3KMH1-2	A3KMH1;A3KMH1-3;A3KMH1-2	von Willebrand factor A domain-containing protein 8	VWA8	Color [DarkGray]				51	51	51	28.5	28.5	28.5	214.82	0	101.04	24352000000	417
A3KN83;A3KN83-3;A3KN83-2;A3KN83-4;Q9Y2G9;K7ES28;Q9Y2G9-3	A3KN83;A3KN83-3;A3KN83-2;A3KN83-4	Protein strawberry notch homolog 1	SBNO1	Color [DarkGray]				5	5	5	3.6	3.6	3.6	154.31	0	9.3532	1546400000	35
A4D1E9;A4D1E9-2;C9J8R7;C9JNI1;C9JEQ8;F8WBY0;F8WCN4;F8WBB5;A4D1E9-3	A4D1E9;A4D1E9-2	GTP-binding protein 10	GTPBP10	Color [DarkGray]				11	11	11	34.1	34.1	34.1	42.932	0	20.811	4694700000	56
A4D1P6;C9J1X0;A4D1P6-2;A4D1P6-3	A4D1P6;C9J1X0;A4D1P6-2	WD repeat-containing protein 91	WDR91	Color [DarkGray]				3	3	3	6.3	6.3	6.3	83.343	0.00019253	3.6758	469830000	5
A5D8V6;F5H4Q5	A5D8V6;F5H4Q5	Vacuolar protein sorting-associated protein 37C	VPS37C	Color [DarkGray]				2	2	2	5.6	5.6	5.6	38.658	0.00074033	2.9132	292400000	15
A5PLN9;A5PLN9-7;A5PLN9-2;A5PLN9-4;A5PLN9-5;D6RB83	A5PLN9;A5PLN9-7;A5PLN9-2;A5PLN9-4;A5PLN9-5	Trafficking protein particle complex subunit 13	TRAPPC13	Color [DarkGray]				4	4	4	7.7	7.7	7.7	46.523	0.00056797	3.3542	918090000	13
A5YKK6;A5YKK6-2;A5YKK6-3;A5YKK6-4;H3BVC9;B5MDN3;H3BMZ2;H3BNB1;H3BT18;H3BU44;A0A0E3D6M3;H3BPF1;H3BTH2;H3BR89;H3BMH0	A5YKK6;A5YKK6-2;A5YKK6-3;A5YKK6-4	CCR4-NOT transcription complex subunit 1	CNOT1	Color [DarkGray]				52	52	52	26.5	26.5	26.5	266.94	0	289.8	34065000000	410
Q9Y5U2;A6NCC9;E9PME3;C9JHT9;C9JJV1;Q9Y5U2-2;E9PL88;C9JDU0	Q9Y5U2;A6NCC9;E9PME3;C9JHT9;C9JJV1;Q9Y5U2-2;E9PL88;C9JDU0	Protein TSSC4	TSSC4	Color [DarkGray]				5	5	5	13.1	13.1	13.1	34.325	0	8.7247	5498200000	49
Q9GZQ8;A6NCE7;H3BTL1;Q9H492;Q9H492-2	Q9GZQ8;A6NCE7;H3BTL1;Q9H492;Q9H492-2	Microtubule-associated proteins 1A/1B light chain 3B;Microtubule-associated proteins 1A/1B light chain 3 beta 2;Microtubule-associated proteins 1A/1B light chain 3A	MAP1LC3B;MAP1LC3B2;MAP1LC3A	Color [DarkGray]				2	2	2	16.8	16.8	16.8	14.688	0.00019268	3.6917	3088400000	8
A6NDG6;H3BV17	A6NDG6	Phosphoglycolate phosphatase	PGP	Color [DarkGray]				15	15	15	72.3	72.3	72.3	34.006	0	104.06	20079000000	157
A6NDU8;A0A0C4DGW6	A6NDU8;A0A0C4DGW6	UPF0600 protein C5orf51	C5orf51	Color [DarkGray]				6	6	6	26.9	26.9	26.9	33.62	0	42.614	3332300000	37
P51610-4;A6NEM2;P51610-3;Q9Y5Z7	P51610-4;A6NEM2	Host cell factor 1;HCF N-terminal chain 1;HCF N-terminal chain 2;HCF N-terminal chain 3;HCF N-terminal chain 4;HCF N-terminal chain 5;HCF N-terminal chain 6;HCF C-terminal chain 1;HCF C-terminal chain 2;HCF C-terminal chain 3;HCF C-terminal chain 4;HCF C-terminal chain 5;HCF C-terminal chain 6	HCFC1	Color [DarkGray]				41	41	2	25.5	25.5	1	213.4	0	323.31	44910000000	466
Q8NG11;H7BXY6;A6NEP9;Q8NG11-3;Q8NG11-2	Q8NG11;H7BXY6;A6NEP9;Q8NG11-3;Q8NG11-2	Tetraspanin-14;Tetraspanin	TSPAN14	Color [DarkGray]				2	2	2	7.8	7.8	7.8	30.69	0.0016077	2.3206	157820000	6
A6NFI3	A6NFI3	Zinc finger protein 316	ZNF316	Color [DarkGray]				2	2	2	1.7	1.7	1.7	108.44	0.00091124	2.688	215560000	7
Q96EV8;D6RCT8;A6NFV8;Q96EV8-2;D6RID1;A0A087WYP9;Q96EV8-3;D6RAX1;D6RJC6	Q96EV8;D6RCT8;A6NFV8;Q96EV8-2;D6RID1;A0A087WYP9;Q96EV8-3	Dysbindin	DTNBP1	Color [DarkGray]				4	4	4	12.5	12.5	12.5	39.493	0	9.4461	1543200000	41
Q9UKK9;A6NFX8;A6NJU6;A6NCQ0;C9JYY9;H0YEY4	Q9UKK9;A6NFX8;A6NJU6;A6NCQ0	ADP-sugar pyrophosphatase	NUDT5	Color [DarkGray]				15	15	15	60.7	60.7	60.7	24.327	0	87.487	32725000000	215
Q969T9;K7EIJ0;K7ENL2;A6NG10;K7EMC9;K7EIN1;K7ESN4;B4DFG2;K7EIK1	Q969T9;K7EIJ0;K7ENL2;A6NG10;K7EMC9;K7EIN1;K7ESN4;B4DFG2	WW domain-binding protein 2	WBP2	Color [DarkGray]				5	5	5	21.8	21.8	21.8	28.087	0	7.7202	2065700000	37
P51808;A6NGJ0;F2Z328	P51808;A6NGJ0;F2Z328	Dynein light chain Tctex-type 3	DYNLT3	Color [DarkGray]				2	2	2	44	44	44	13.062	0	56.599	5826600000	47
O95070;A6NGW1;E9PS11;E9PIZ0;C9JST7	O95070;A6NGW1;E9PS11;E9PIZ0;C9JST7	Protein YIF1A	YIF1A	Color [DarkGray]				2	2	2	9.2	9.2	9.2	32.011	0	13.737	1376900000	30
Q14202;A6NHB5;Q14202-2;A6NHN7;A6NL54;Q14202-3	Q14202;A6NHB5;Q14202-2;A6NHN7	Zinc finger MYM-type protein 3	ZMYM3	Color [DarkGray]				5	5	5	4.2	4.2	4.2	152.38	0.00020338	4.9395	2339100000	8
A6NHC7;V9GXZ4;Q59H18-3;Q59H18-4;Q59H18-1;Q59H18	A6NHC7;V9GXZ4;Q59H18-3;Q59H18-4;Q59H18-1;Q59H18	Serine/threonine-protein kinase TNNI3K	FPGT-TNNI3K;TNNI3K	Color [DarkGray]				4	4	2	27.8	27.8	10.6	17.293	0.0084048	1.4737	3634100000	9
A6NHQ2	A6NHQ2	rRNA/tRNA 2-O-methyltransferase fibrillarin-like protein 1	FBLL1	Color [DarkGray]				5	2	2	15	3.6	3.6	34.803	0.00038417	3.636	3683600000	5
A6NHR9;A6NHR9-2;J3KTL8;A6NHR9-3;J3QSH1;J3KRK8	A6NHR9;A6NHR9-2;J3KTL8	Structural maintenance of chromosomes flexible hinge domain-containing protein 1	SMCHD1	Color [DarkGray]				74	74	74	37.8	37.8	37.8	226.37	0	323.31	51765000000	664
A6NIH7	A6NIH7	Protein unc-119 homolog B	UNC119B	Color [DarkGray]				9	9	8	57.4	57.4	53.8	28.136	0	24.003	3993500000	78
A6NJ78;A6NJ78-2;B5MC64;F8WD83;A6NJ78-3;A6NJ78-4;P0C7V9	A6NJ78;A6NJ78-2	Probable methyltransferase-like protein 15	METTL15	Color [DarkGray]				7	7	7	22.6	22.6	22.6	46.121	0	8.7844	5302600000	21
A6NKD9;H0YJE0;G3V5D5;G3V2D7;G3V4C8;H0YJY5	A6NKD9;H0YJE0	Coiled-coil domain-containing protein 85C	CCDC85C	Color [DarkGray]				3	3	3	7.4	7.4	7.4	45.209	0.0033021	1.8912	377060000	10
A6NKT7;J3KNE0	A6NKT7;J3KNE0	RanBP2-like and GRIP domain-containing protein 3	RGPD3	Color [DarkGray]				41	1	0	24.2	0.7	0	197.48	0.00074585	3.0602	2190500000	2
A6NLH6;Q9P003	A6NLH6;Q9P003	Protein cornichon homolog 4	CNIH4	Color [DarkGray]				1	1	1	14.6	14.6	14.6	15.771	0	8.8296	1622900000	16
P60033;E9PJK1;E9PRJ8;H0YDL9;H0YDJ9;E9PIF1;A6NMH8;E9PM31;H0YEE2	P60033;E9PJK1;E9PRJ8;H0YDL9;H0YDJ9;E9PIF1;A6NMH8	CD81 antigen;Tetraspanin	CD81	Color [DarkGray]				4	4	4	28.4	28.4	28.4	25.809	0	32.883	3537000000	25
A6NML8;C9J6U3;O60879-2;O60879;K4DI95;O60879-3	A6NML8;C9J6U3;O60879-2;O60879;K4DI95;O60879-3	Protein diaphanous homolog 2	DIAPH2	Color [DarkGray]				18	18	18	17.5	17.5	17.5	124.85	0	55.788	7917500000	133
O43768;O43768-3;A6NMQ3;Q5T5H1;O43768-2;O43768-9;O43768-4;O43768-6;O43768-5;O43768-7;O43768-8	O43768;O43768-3;A6NMQ3;Q5T5H1;O43768-2;O43768-9;O43768-4;O43768-6;O43768-5;O43768-7	Alpha-endosulfine	ENSA	Color [DarkGray]				9	9	8	71.9	71.9	62.8	13.389	0	71.048	30203000000	153
P21926;A6NNI4;G8JLH6;A0A087WZG3;A0A087WU13;F5GXT1	P21926;A6NNI4;G8JLH6;A0A087WZG3;A0A087WU13	CD9 antigen;Tetraspanin	CD9	Color [DarkGray]				7	7	7	23.2	23.2	23.2	25.416	0	23.631	74730000000	98
A6PVN5;Q15257-2;F6WIT2;A6PVN6;A6PVN9;A6PVN8;A6PVN7	A6PVN5;Q15257-2;F6WIT2;A6PVN6;A6PVN9;A6PVN8	Serine/threonine-protein phosphatase 2A activator	PPP2R4	Color [DarkGray]				11	11	1	34.3	34.3	2.1	37.375	0	54.261	13055000000	126
Q6UXH1;Q6UXH1-5;A6PWM2;Q6UXH1-3;Q6UXH1-2;Q6UXH1-4;Q6UXH1-6	Q6UXH1;Q6UXH1-5;A6PWM2;Q6UXH1-3;Q6UXH1-2;Q6UXH1-4;Q6UXH1-6	Cysteine-rich with EGF-like domain protein 2	CRELD2	Color [DarkGray]				5	5	5	10.8	10.8	10.8	38.191	0	7.9176	1960300000	49
P98173-3;A6QRH7;Q5HY75;D3DWX8;P98173-2;P98173	P98173-3;A6QRH7;Q5HY75;D3DWX8;P98173-2;P98173	Protein FAM3A	FAM3A	Color [DarkGray]				1	1	1	6.2	6.2	6.2	21.164	0.0098794	1.4255	227360000	10
A7KAX9;A7KAX9-2;G3V174;A7KAX9-3;K7EQI6;K7EMC2	A7KAX9;A7KAX9-2;G3V174	Rho GTPase-activating protein 32	ARHGAP32	Color [DarkGray]				26	26	25	15.5	15.5	15	230.53	0	89.448	8038500000	148
Q9C0D3;A8DPD7	Q9C0D3;A8DPD7	Protein zyg-11 homolog B	ZYG11B	Color [DarkGray]				4	4	4	6.2	6.2	6.2	83.92	0.00020623	5.2142	908090000	7
A8K7Q2;E9PS65;E9PM13	A8K7Q2;E9PS65		HSPA8	Color [DarkGray]				27	1	1	77.6	2.2	2.2	45.338	0.00020593	5.1849	222370000	8
P55145;A8K878;H7C2D6	P55145;A8K878	Mesencephalic astrocyte-derived neurotrophic factor	MANF	Color [DarkGray]				11	11	11	46.7	46.7	46.7	20.7	0	48.157	77019000000	195
A8MPP1;Q92771;Q96FC9-2;Q96FC9-4;Q96FC9-3;Q96FC9;F5GYY1;F5GXL6;F5GXJ8;F6WZM0;F5H235;C9K0E8;B4DMS8;Q96FC9-5;R4GNE1;H0YFY8	A8MPP1;Q92771;Q96FC9-2;Q96FC9-4;Q96FC9-3;Q96FC9;F5GYY1;F5GXL6;F5GXJ8;F6WZM0;F5H235;C9K0E8;B4DMS8;Q96FC9-5	Putative ATP-dependent RNA helicase DDX11-like protein 8;Putative ATP-dependent RNA helicase DDX12;Probable ATP-dependent RNA helicase DDX11	DDX11L8;DDX12P;DDX11	Color [DarkGray]				3	3	3	3.9	3.9	3.9	101.81	0.00020016	4.5319	438070000	11
A8MQ02;H0Y7R8;H0Y8L4;H0Y9I0;H0Y8U8;H0Y948;H0YA98	A8MQ02		MLLT4	Color [DarkGray]				49	1	0	33.1	0.7	0	201.8	0.0026247	2.0018	338270000	6
A8MQB8;G3V0J0;Q06787-2	A8MQB8;G3V0J0;Q06787-2	Fragile X mental retardation protein 1	FMR1	Color [DarkGray]				19	1	0	39.5	2.6	0	65.821	0	24.479	349340000	5
Q5JTW2;Q5JTW2-2;A8MST6;Q5JTW2-3;Q5JTW2-5	Q5JTW2;Q5JTW2-2;A8MST6;Q5JTW2-3;Q5JTW2-5	Centrosomal protein of 78 kDa	CEP78	Color [DarkGray]				4	3	3	5.8	4.8	4.8	76.396	0.00019845	4.3036	513450000	7
P14678;P14678-2;A8MT02;P14678-3;P63162;J3QLE5;P63162-2;J3KRY3;S4R3P3	P14678;P14678-2;A8MT02;P14678-3;P63162;J3QLE5;P63162-2;J3KRY3;S4R3P3	Small nuclear ribonucleoprotein-associated proteins B and B;Small nuclear ribonucleoprotein-associated protein N	SNRPB;SNRPN	Color [DarkGray]				8	8	8	30.4	30.4	30.4	24.61	0	22.186	15006000000	124
P49840;A8MT37;M0QYV0	P49840;A8MT37	Glycogen synthase kinase-3 alpha	GSK3A	Color [DarkGray]				4	2	2	9.3	6.2	6.2	50.98	0	14.624	1998400000	11
O14972;A8MTY9;O14972-2;A8MY26	O14972;A8MTY9;O14972-2;A8MY26	Down syndrome critical region protein 3	DSCR3	Color [DarkGray]				5	5	5	20.5	20.5	20.5	33.01	0	33.406	2033600000	23
P55854;A8MUA9;A8MU27;P55854-2	P55854;A8MUA9;A8MU27;P55854-2	Small ubiquitin-related modifier 3	SUMO3	Color [DarkGray]				2	1	1	20.4	8.7	8.7	11.637	0.00020416	5.0367	2453200000	20
Q53HC9;A8MUM1;C9J0U9;C9JVR6;D3YTH5;F8WDS8;F8WDX0;F8WB12	Q53HC9;A8MUM1;C9J0U9;C9JVR6;D3YTH5	Protein TSSC1	TSSC1	Color [DarkGray]				10	10	10	34.6	34.6	34.6	43.603	0	21.855	4214500000	69
P62308;A8MWD9;Q49AN9;F5H013;C9JVQ0	P62308;A8MWD9;Q49AN9;F5H013;C9JVQ0	Small nuclear ribonucleoprotein G;Putative small nuclear ribonucleoprotein G-like protein 15	SNRPG;SNRPGP15	Color [DarkGray]				4	4	4	36.8	36.8	36.8	8.496	0	21.848	28944000000	45
P18074;A8MX75;K7EIT8;E7EVE9;P18074-2;K7ENL1;B4E0F6	P18074;A8MX75;K7EIT8;E7EVE9;P18074-2;K7ENL1	TFIIH basal transcription factor complex helicase XPD subunit	ERCC2	Color [DarkGray]				6	6	6	9.3	9.3	9.3	86.908	0	11.517	1933400000	23
Q9UNT1;Q9UBK7;Q9UBK7-2;F2Z3A9;F2Z2E5;F2Z2T3;F2Z3J7;E7EWW3;B7ZBD4;B7ZBD5;A8MXF6;Q9UNT1-2;Q9UNT1-3;Q9UBK7-3	Q9UNT1;Q9UBK7;Q9UBK7-2;F2Z3A9;F2Z2E5;F2Z2T3;F2Z3J7;E7EWW3;B7ZBD4;B7ZBD5;A8MXF6;Q9UNT1-2;Q9UNT1-3;Q9UBK7-3	Rab-like protein 2B;Rab-like protein 2A	RABL2B;RABL2A	Color [DarkGray]				1	1	1	4.8	4.8	4.8	26.101	0.0058439	1.7199	356530000	11
A8MXP9;D6R991;H0Y8T4;Q68E03;D6RBK5;D6R8Z5;D6R9F3;D6RBS2;D6RCM3;D6REK4;D6RBI2;D6RE02;D6RIA2;D6RB45;D6RAM9;D6RAY2	A8MXP9;D6R991		MATR3	Color [DarkGray]				56	56	2	59.9	59.9	1.5	99.966	0	323.31	325800000000	1031
A8MXV4	A8MXV4	Nucleoside diphosphate-linked moiety X motif 19, mitochondrial	NUDT19	Color [DarkGray]				8	8	8	30.4	30.4	30.4	42.233	0	68.625	11597000000	148
Q8NEB9;A8MYT4;K7ENH3;K7EIV6	Q8NEB9;A8MYT4	Phosphatidylinositol 3-kinase catalytic subunit type 3;Phosphatidylinositol 3-kinase	PIK3C3	Color [DarkGray]				3	3	2	4.4	4.4	2.8	101.55	0.00020661	5.2565	1004300000	11
Q01196;Q01196-8;Q01196-2;A8MZI9;Q01196-7;Q01196-3;Q01196-4;Q01196-9;Q01196-10;C9JWM1;H9KVB1;Q01196-6;Q01196-5;Q01196-11	Q01196;Q01196-8;Q01196-2;A8MZI9;Q01196-7;Q01196-3;Q01196-4;Q01196-9;Q01196-10;C9JWM1;H9KVB1;Q01196-6;Q01196-5;Q01196-11	Runt-related transcription factor 1	RUNX1	Color [DarkGray]				2	2	2	5.3	5.3	5.3	48.736	0.00019335	3.7492	621670000	11
A9UHW6;J3QRZ6;A9UHW6-2;A9UHW6-3;J3QLJ5;J3QLD1;J3KSU6;J3KSB8;J3QKW3;J3QLN4	A9UHW6;J3QRZ6;A9UHW6-2;A9UHW6-3;J3QLJ5;J3QLD1;J3KSU6;J3KSB8;J3QKW3	MIF4G domain-containing protein	MIF4GD	Color [DarkGray]				7	7	7	36	36	36	25.423	0	12.198	1530300000	15
Q8IYB3;A9Z1X7;Q8IYB3-2;E9PCT1;M0R088;M0R1E7;M0QXG5	Q8IYB3;A9Z1X7;Q8IYB3-2;E9PCT1;M0R088	Serine/arginine repetitive matrix protein 1	SRRM1	Color [DarkGray]				18	18	18	24.1	24.1	24.1	102.33	0	323.31	44345000000	298
Q9Y262;B0QY89;Q9Y262-2;B0QY90;C9JHP4;C9K0Q7;H7C3A0;H0Y7E6	Q9Y262;B0QY89;Q9Y262-2;B0QY90	Eukaryotic translation initiation factor 3 subunit L	EIF3L	Color [DarkGray]				25	25	25	46.1	46.1	46.1	66.726	0	323.31	100170000000	438
P02144;B0QYF8;F2Z2F1;Q8WVH6;B0QYF7;F2Z337	P02144;B0QYF8;F2Z2F1;Q8WVH6;B0QYF7	Myoglobin	MB	Color [DarkGray]				6	6	6	35.7	35.7	35.7	17.184	0	44.355	3022100000	29
Q01844;B0QYK0;Q01844-6;Q01844-3;Q01844-5;A0A0D9SFL3;C9JGE3;Q01844-2;Q01844-4;F8WC90	Q01844;B0QYK0;Q01844-6;Q01844-3;Q01844-5;A0A0D9SFL3;C9JGE3;Q01844-2	RNA-binding protein EWS	EWSR1	Color [DarkGray]				7	7	3	15.2	15.2	7.6	68.477	0	169.74	46845000000	195
P61218;U3KQS8;F8WC47;U3KPY1;U3KQB0;B0QYL8;B0QYL9	P61218;U3KQS8;F8WC47;U3KPY1;U3KQB0;B0QYL8;B0QYL9	DNA-directed RNA polymerases I, II, and III subunit RPABC2	POLR2F	Color [DarkGray]				2	2	2	26.8	26.8	26.8	14.478	0	5.9349	1262700000	9
Q9UJY5;Q9UJY5-2;B0QYR6;Q9UJY5-4;Q9UJY5-3;Q9UJY5-6;A0A0E3D6L7;B0QYS5;B0QYS3	Q9UJY5;Q9UJY5-2;B0QYR6;Q9UJY5-4;Q9UJY5-3;Q9UJY5-6	ADP-ribosylation factor-binding protein GGA1	GGA1	Color [DarkGray]				5	5	5	9.7	9.7	9.7	70.383	0	34.149	1920300000	36
Q7Z4G1;B0QZ40;Q7Z4G1-2	Q7Z4G1;B0QZ40;Q7Z4G1-2	COMM domain-containing protein 6	COMMD6	Color [DarkGray]				4	4	4	44.7	44.7	44.7	9.638	0	6.641	2867300000	35
P02656;B0YIW2	P02656;B0YIW2	Apolipoprotein C-III	APOC3	Color [DarkGray]				1	1	1	16.2	16.2	16.2	10.852	0	35.048	236810000	5
B0YJ81	B0YJ81	Very-long-chain (3R)-3-hydroxyacyl-CoA dehydratase 1	HACD1	Color [DarkGray]				1	1	1	3.5	3.5	3.5	32.387	0.00779	1.5525	246630000	3
B1AH87;P30536	B1AH87;P30536	Translocator protein	TSPO	Color [DarkGray]				2	2	2	15	15	15	11.896	0.0014373	2.4012	9209900000	28
O43847;O43847-2;B1AKJ5;A0A087WYK8;G3V1R5;F5H7V1;H0Y5G9	O43847;O43847-2;B1AKJ5;A0A087WYK8;G3V1R5;F5H7V1	Nardilysin	NRD1	Color [DarkGray]				19	19	19	18.1	18.1	18.1	131.57	0	33.807	7373200000	147
Q9NVA1;B1AKV4;F6UTR7;Q9NVA1-4;Q9NVA1-2;Q9NVA1-3;Q9NVA1-5;B1AKV3;F8WCR2;H7BZM2;B1AKV2;B1AKV6	Q9NVA1;B1AKV4;F6UTR7;Q9NVA1-4;Q9NVA1-2;Q9NVA1-3;Q9NVA1-5;B1AKV3	Ubiquinol-cytochrome-c reductase complex assembly factor 1	UQCC1	Color [DarkGray]				4	4	4	12.4	12.4	12.4	34.6	0	10.047	2390100000	39
Q7L3B6;B1AL69	Q7L3B6;B1AL69	Hsp90 co-chaperone Cdc37-like 1	CDC37L1	Color [DarkGray]				4	4	4	12.8	12.8	12.8	38.834	0	5.686	1395100000	25
O14832;B1ALH6;C9JR86;O14832-2;C9IYS5	O14832;B1ALH6;C9JR86;O14832-2	Phytanoyl-CoA dioxygenase, peroxisomal	PHYH	Color [DarkGray]				3	3	3	8	8	8	38.538	0.0027967	1.9884	633170000	4
Q14155-1;B1ALK7;Q14155-5;Q14155-6;Q14155;Q14155-2;Q14155-3;E9PDQ5;E7EUY6;F6SJA5;Q15052;Q15052-2;C9JAD7;C9JDI6;B1ANY6;E7EU80;E7ENL8	Q14155-1;B1ALK7;Q14155-5;Q14155-6;Q14155;Q14155-2;Q14155-3;E9PDQ5;E7EUY6	Rho guanine nucleotide exchange factor 7	ARHGEF7	Color [DarkGray]				23	23	23	40.2	40.2	40.2	73.139	0	71.808	12721000000	159
Q14141;B1AMS2;Q14141-2;Q14141-4;Q14141-3	Q14141;B1AMS2;Q14141-2;Q14141-4	Septin-6	2018-09-06	Color [DarkGray]				11	2	2	24.2	6.9	6.9	49.716	0.00019972	4.476	417270000	5
Q9Y3B2;B1AMU7;R4GMQ7;B1AMU3;B1AMU4;R4GNH9	Q9Y3B2;B1AMU7;R4GMQ7;B1AMU3;B1AMU4;R4GNH9	Exosome complex component CSL4	EXOSC1	Color [DarkGray]				4	4	4	25.1	25.1	25.1	21.452	0	48.343	2883800000	40
P19256-3;P19256;B1AMW1;P19256-2;H0YDI1	P19256-3;P19256;B1AMW1;P19256-2;H0YDI1	Lymphocyte function-associated antigen 3	CD58	Color [DarkGray]				2	2	2	7.3	7.3	7.3	27.96	0	7.195	2116800000	26
Q16774;B1ANH0;Q16774-2;B1ANG9;B1ANH2;B1ANH5;B1ANH6;Q16774-3;B1ANH3	Q16774;B1ANH0;Q16774-2;B1ANG9;B1ANH2;B1ANH5;B1ANH6;Q16774-3	Guanylate kinase	GUK1	Color [DarkGray]				11	11	11	56.9	56.9	56.9	21.725	0	22.243	7284300000	78
P08174;P08174-2;H3BLV0;B1AP13;H7BY55;P08174-4;P08174-3;P08174-5;P08174-6;P08174-7;B1AP15	P08174;P08174-2;H3BLV0;B1AP13;H7BY55;P08174-4;P08174-3;P08174-5;P08174-6;P08174-7;B1AP15	Complement decay-accelerating factor	CD55	Color [DarkGray]				7	7	7	16	16	16	41.4	0	6.9787	7595500000	40
P35610;B1APM4	P35610;B1APM4	Sterol O-acyltransferase 1	SOAT1	Color [DarkGray]				1	1	1	2.5	2.5	2.5	64.734	0.0027943	1.9785	355970000	2
P22415;B1AQP1;P22415-2;E9PME6;H0YD59;M0R1C6;M0QZ39	P22415;B1AQP1;P22415-2;E9PME6;H0YD59;M0R1C6	Upstream stimulatory factor 1	USF1;USF2	Color [DarkGray]				6	6	3	17.4	17.4	9.4	33.538	0	7.854	2489800000	37
B2RA97;Q9Y5N5;Q9Y5N5-2	B2RA97;Q9Y5N5;Q9Y5N5-2	HemK methyltransferase family member 2	HEMK2;N6AMT1	Color [DarkGray]				2	2	2	12.6	12.6	12.6	22.957	0.00019417	3.8492	585010000	11
Q6NYC1;B2WTI3;B2WTI4;K7EJU9;Q6NYC1-2;Q6NYC1-3	Q6NYC1;B2WTI3;B2WTI4;K7EJU9;Q6NYC1-2;Q6NYC1-3	Bifunctional arginine demethylase and lysyl-hydroxylase JMJD6	JMJD6	Color [DarkGray]				2	2	2	4.5	4.5	4.5	46.461	0.0027913	1.9687	210210000	16
Q5TEU4;B3KR61;Q5TEU4-2	Q5TEU4;B3KR61;Q5TEU4-2	NADH dehydrogenase [ubiquinone] 1 alpha subcomplex assembly factor 5	NDUFAF5	Color [DarkGray]				2	2	2	5.5	5.5	5.5	38.918	0.0063161	1.6354	533950000	18
B3KTM8;Q9UBU8;Q9UBU8-2;H0YLJ3;Q9UBU8-3;H0YMJ0;H0YM21;H0YNE0;H0YLV1;H0YMT8	B3KTM8;Q9UBU8;Q9UBU8-2;H0YLJ3;Q9UBU8-3;H0YMJ0	Mortality factor 4-like protein 1	MORF4L1	Color [DarkGray]				9	7	7	39.9	32.8	32.8	40.028	0	13.226	5659500000	36
Q70CQ3;B3KUS5;F5H3L3;F5H8D3	Q70CQ3;B3KUS5;F5H3L3;F5H8D3	Ubiquitin carboxyl-terminal hydrolase 30;Ubiquitin carboxyl-terminal hydrolase	USP30	Color [DarkGray]				2	2	2	5.2	5.2	5.2	58.502	0	8.6091	345270000	3
Q99439;B4DDF4;B4DUT8;A0A087X271;Q99439-2;A0A087X1X5;H3BVI6;K7ES69;H3BQH0;A0A087WV51;U3KPS3	Q99439;B4DDF4;B4DUT8;A0A087X271;Q99439-2;A0A087X1X5;H3BVI6;K7ES69	Calponin-2;Calponin	CNN2	Color [DarkGray]				12	11	11	48.2	44.7	44.7	33.697	0	182.57	23949000000	142
Q9Y2S7;B4DEM9	Q9Y2S7;B4DEM9	Polymerase delta-interacting protein 2	POLDIP2	Color [DarkGray]				16	16	16	47.3	47.3	47.3	42.033	0	110.21	13719000000	152
Q99081;Q99081-3;B4DGI9;P15884;P15884-2;H0YNQ5;A0A0D9SG78;B4DZP2;H0YNP8;F5GY10;H3BPJ7;H3BTP3;E9PH57;Q99081-4;P15884-16;P15884-8;P15884-6;Q99081-2;P15884-9;P15884-15;P15884-7;P15884-11;P15884-5;P15884-4;P15884-10;P15884-14;P15884-13;P15884-12;P15884-3	Q99081;Q99081-3;B4DGI9;P15884;P15884-2;H0YNQ5;A0A0D9SG78;B4DZP2;H0YNP8;F5GY10;H3BPJ7;H3BTP3;E9PH57;Q99081-4;P15884-16;P15884-8;P15884-6;Q99081-2;P15884-9;P15884-15;P15884-7;P15884-11;P15884-5;P15884-4;P15884-10;P15884-14;P15884-13;P15884-12;P15884-3	Transcription factor 12;Transcription factor 4	TCF12;TCF4	Color [DarkGray]				2	2	2	4.3	4.3	4.3	72.964	0.00074655	3.0718	413580000	15
Q969G3;B4DGM3;Q969G3-2;Q969G3-6;Q969G3-5;Q969G3-3;Q969G3-4;J3QKS7;K7EMQ8;H7C048;J3QR61;J3KT85;J3QKX6;J3KS99;J3QL66	Q969G3;B4DGM3;Q969G3-2;Q969G3-6;Q969G3-5;Q969G3-3;Q969G3-4;J3QKS7;K7EMQ8;H7C048	SWI/SNF-related matrix-associated actin-dependent regulator of chromatin subfamily E member 1	SMARCE1	Color [DarkGray]				18	17	17	38.7	37	37	46.649	0	106.29	13048000000	158
Q9BY50;B4DI03;K7EJQ7;A0A0A0MR04	Q9BY50;B4DI03;K7EJQ7	Signal peptidase complex catalytic subunit SEC11C;Signal peptidase complex catalytic subunit SEC11	SEC11C;SEC11L3	Color [DarkGray]				3	3	3	19.8	19.8	19.8	21.542	0.00074502	3.0404	748580000	14
Q96SY0;H3BRY6;B4DVT3;B4DJL6;Q96SY0-4;Q96SY0-3;H3BN95;H3BP17;H3BMK7	Q96SY0;H3BRY6;B4DVT3;B4DJL6;Q96SY0-4;Q96SY0-3	von Willebrand factor A domain-containing protein 9	VWA9	Color [DarkGray]				6	6	6	14.7	14.7	14.7	57.47	0	23.062	2943900000	53
O75390;B4DJV2;A0A0C4DGI3;H0YIC4;H0YH82;F8VPF9;F8VPA1;F8W1S4;F8W4S1;F8VRP1;F8VX68;F8VRI6;F8VTT8;F8VZK9;F8VX07;F8VWQ5;F8VR34;F8W642;F8VU34;F8W0J2	O75390;B4DJV2;A0A0C4DGI3	Citrate synthase, mitochondrial;Citrate synthase	CS	Color [DarkGray]				18	18	17	51.7	51.7	49.8	51.712	0	266.7	168730000000	301
O95260;B4DK25;B4E107;F5GXE4;H0Y5C2;O95260-2;Q5SQQ1	O95260;B4DK25;B4E107;F5GXE4;H0Y5C2;O95260-2;Q5SQQ1	Arginyl-tRNA--protein transferase 1	ATE1	Color [DarkGray]				6	6	6	14.9	14.9	14.9	59.09	0.00020738	5.3517	2015100000	20
P42892;P42892-3;B4DKB2;P42892-2;P42892-4;E9PJG1	P42892;P42892-3;B4DKB2;P42892-2;P42892-4	Endothelin-converting enzyme 1	ECE1	Color [DarkGray]				19	19	19	26.8	26.8	26.8	87.163	0	58.065	13753000000	174
B4DLN1;F6QW41;I3L1E8	B4DLN1			Color [DarkGray]				18	18	0	51.6	51.6	0	48.099	0	323.31	89527000000	291
P15559;B4DLR8;P15559-3;P15559-2;H3BNV2;H3BRK3	P15559;B4DLR8;P15559-3;P15559-2;H3BNV2;H3BRK3	NAD(P)H dehydrogenase [quinone] 1	NQO1	Color [DarkGray]				14	14	14	42.3	42.3	42.3	30.867	0	214.16	62248000000	284
P61619;B4DR61;P61619-3;Q9H9S3;Q9H9S3-3;F8W776;Q8TC24;Q9H9S3-2;H7C1Q9;C9JXC6;H7C069;A6NK38;F2Z2C7;A6NIF9;C9JJV4;H7C1S8	P61619;B4DR61;P61619-3	Protein transport protein Sec61 subunit alpha isoform 1	SEC61A1	Color [DarkGray]				10	10	10	22.1	22.1	22.1	52.264	0	68.54	38132000000	165
Q9Y6E0-2;B4DR80;Q9Y6E0;H0Y630;Q5JV98;Q5JV99	Q9Y6E0-2;B4DR80;Q9Y6E0;H0Y630;Q5JV98	Serine/threonine-protein kinase 24;Serine/threonine-protein kinase 24 36 kDa subunit;Serine/threonine-protein kinase 24 12 kDa subunit	STK24	Color [DarkGray]				18	18	9	44.8	44.8	27.1	47.913	0	174.88	22123000000	212
Q5W0Z9;B4DRN8;Q5W0Z9-4;Q5W0Z9-3;Q5W0Z9-2	Q5W0Z9;B4DRN8;Q5W0Z9-4;Q5W0Z9-3	Probable palmitoyltransferase ZDHHC20;Palmitoyltransferase	ZDHHC20	Color [DarkGray]				5	5	5	17.3	17.3	17.3	42.277	0	26.813	1119600000	12
B4DTS2;Q9BZL6;Q9BZL6-2;O94806;Q15139;O76039;Q9NRP7;Q92772;Q00532;Q8IVW4;Q00532-2;M0QZ82;M0R2Z8;H0Y5M6;J3KMW1;C9JDA4;E7ET86;A0A096LNR9;F8WBA3;Q8IVW4-2;O76039-2;Q9NRP7-2	B4DTS2;Q9BZL6;Q9BZL6-2	Serine/threonine-protein kinase;Serine/threonine-protein kinase D2	PRKD2	Color [DarkGray]				8	8	7	11	11	10.1	97.742	0	12.994	1639600000	30
Q9NX70;B4DUA7;M0R3F3;Q9NX70-2;M0R0U2;M0R0A0	Q9NX70;B4DUA7;M0R3F3;Q9NX70-2	Mediator of RNA polymerase II transcription subunit 29	MED29;IXL	Color [DarkGray]				7	7	7	39	39	39	21.073	0	28.531	2964300000	44
Q969X1;C9JEN3;C9IYT2;F8WDY4;C9IZ27;C9JW19;C9JWV9;B4DUD2	Q969X1;C9JEN3;C9IYT2;F8WDY4;C9IZ27;C9JW19;C9JWV9;B4DUD2	Protein lifeguard 3	TMBIM1	Color [DarkGray]				1	1	1	4.8	4.8	4.8	34.607	0.00074391	3.0038	485640000	16
Q9Y5B8;E9PNU1;B4DXC8;Q9Y5B8-2	Q9Y5B8;E9PNU1;B4DXC8;Q9Y5B8-2	Nucleoside diphosphate kinase 7	NME7	Color [DarkGray]				3	3	3	8.5	8.5	8.5	42.491	0.00038052	3.4578	948540000	20
Q9Y483;B4DZG1;Q96G26;Q9Y483-3;Q9Y483-4;Q9Y483-2	Q9Y483;B4DZG1;Q96G26;Q9Y483-3;Q9Y483-4;Q9Y483-2	Metal-response element-binding transcription factor 2	MTF2	Color [DarkGray]				5	5	5	10.1	10.1	10.1	67.105	0	6.2362	656080000	14
P50542;B4E0T2;P50542-2;P50542-4;P50542-3;H0YGT8;F5H5C0	P50542;B4E0T2;P50542-2;P50542-4;P50542-3	Peroxisomal targeting signal 1 receptor	PEX5	Color [DarkGray]				3	3	3	5.2	5.2	5.2	70.864	0.00074627	3.066	481820000	19
Q9P289;Q8NBY1;B4E0Y9;Q9P289-2;Q9P289-3	Q9P289;Q8NBY1;B4E0Y9;Q9P289-2;Q9P289-3	Serine/threonine-protein kinase 26	STK26	Color [DarkGray]				16	9	7	38.7	26.4	19.7	46.528	0	40.8	5346500000	67
Q9BUN8;E5RGY0;B4E1G1;Q9BUN8-2	Q9BUN8;E5RGY0;B4E1G1;Q9BUN8-2	Derlin-1	DERL1	Color [DarkGray]				2	2	2	7.6	7.6	7.6	28.8	0.00019372	3.7751	1482100000	7
O14730;B4E1Q4;O14730-2;J3QLP4;J3QQL5	O14730;B4E1Q4;O14730-2	Serine/threonine-protein kinase RIO3	RIOK3	Color [DarkGray]				5	5	5	8.1	8.1	8.1	59.092	0	5.8382	2798300000	49
Q13438;B4E321;Q13438-6;Q13438-5;Q13438-2;Q13438-7;Q13438-3;Q13438-4;Q13438-8;F8W1V2;F8W0R2;F8W1N0;F8VZI7	Q13438;B4E321;Q13438-6;Q13438-5;Q13438-2;Q13438-7;Q13438-3;Q13438-4;Q13438-8	Protein OS-9	OS9	Color [DarkGray]				6	6	6	12	12	12	75.561	0	15.427	2113700000	38
Q9UK99;B4E3U2;E9PJM3;Q9UK99-3;Q9UK99-2;E9PL46;G3V1E0	Q9UK99;B4E3U2;E9PJM3;Q9UK99-3;Q9UK99-2;E9PL46	F-box only protein 3	FBXO3	Color [DarkGray]				3	3	3	8.3	8.3	8.3	54.56	0.00019249	3.6754	718170000	5
Q96FF9;B5MBX0;H0YCL8	Q96FF9;B5MBX0	Sororin	CDCA5	Color [DarkGray]				4	4	4	17.5	17.5	17.5	27.6	0.00019387	3.7887	884430000	11
P16422;B5MCA4;C9JKY3	P16422;B5MCA4	Epithelial cell adhesion molecule	EPCAM	Color [DarkGray]				13	13	13	47.1	47.1	47.1	34.932	0	262.67	107790000000	225
O00541;B5MCF9;O00541-2;B3KXD6;H7C267;H7BYY8	O00541;B5MCF9;O00541-2;B3KXD6	Pescadillo homolog	PES1	Color [DarkGray]				19	19	19	38.4	38.4	38.4	68.002	0	120.54	31506000000	235
Q6NXT4;B5MCR8;Q6NXT4-4;Q6NXT4-3;Q6NXT4-2	Q6NXT4;B5MCR8;Q6NXT4-4;Q6NXT4-3;Q6NXT4-2	Zinc transporter 6	SLC30A6	Color [DarkGray]				2	2	2	5	5	5	51.115	0.00020521	5.1292	212090000	7
P49593;B5MCT7;P49593-2;C9J2F3;A8MX49	P49593;B5MCT7;P49593-2;C9J2F3;A8MX49	Protein phosphatase 1F	PPM1F	Color [DarkGray]				2	2	2	5.3	5.3	5.3	49.83	0.0016138	2.3809	272050000	6
Q9H0E9-2;Q9H0E9;H7C179;B5MCW3;H7C127;Q9H0E9-4;H7C128;Q9H0E9-3;H0YAH7;F8WBH2;C9JV05;H7C2P4;F8WDX5;D6RID0;F8WCS7;H0YA84	Q9H0E9-2;Q9H0E9;H7C179;B5MCW3;H7C127;Q9H0E9-4;H7C128;Q9H0E9-3	Bromodomain-containing protein 8	BRD8	Color [DarkGray]				11	11	11	12.8	12.8	12.8	102.84	0	16.728	2834200000	48
P62826;B5MDF5;J3KQE5;F5H018;H0YFC6;B4DV51;A0A087X0W0	P62826;B5MDF5;J3KQE5;F5H018;H0YFC6	GTP-binding nuclear protein Ran	RAN	Color [DarkGray]				16	16	16	52.3	52.3	52.3	24.423	0	285.81	286110000000	350
Q2NKX8;B5MDQ0	Q2NKX8;B5MDQ0	DNA excision repair protein ERCC-6-like	ERCC6L	Color [DarkGray]				6	6	6	6.5	6.5	6.5	141.1	0	6.8419	1293300000	16
Q9H6V9;Q9H6V9-2;B5MDU6;B5MCE2;B4DRG3;A0A0A0MSH6;Q9H6V9-3;D3YTH1;C9JUM0;B5MCU4;Q9H6V9-4;C9JHU6	Q9H6V9;Q9H6V9-2;B5MDU6;B5MCE2;B4DRG3;A0A0A0MSH6;Q9H6V9-3	UPF0554 protein C2orf43	C2orf43;LDAH;FLJ21820	Color [DarkGray]				7	7	7	27.4	27.4	27.4	37.318	0	42.612	4109400000	85
Q9P0V9;E7EW69;B5ME97;Q9P0V9-2;E7EX04;Q9P0V9-3;F5GYV2;F5H1W3;F8WC85;C9JEW2;C9JNR7;C9JEQ7;F5H1F2	Q9P0V9;E7EW69;B5ME97;Q9P0V9-2;E7EX04;Q9P0V9-3	Septin-10	2018-09-10	Color [DarkGray]				14	12	12	39.4	33.7	33.7	52.592	0	157.82	7677100000	103
O94966;O94966-3;O94966-7;E7EST9;B5MEG5;O94966-4;O94966-6;O94966-5;E7ESU0;A0A0A0MR08;O94966-2	O94966;O94966-3;O94966-7;E7EST9;B5MEG5;O94966-4;O94966-6;O94966-5;E7ESU0	Ubiquitin carboxyl-terminal hydrolase 19;Ubiquitin carboxyl-terminal hydrolase	USP19	Color [DarkGray]				5	5	5	5.5	5.5	5.5	145.65	0	9.2462	2580500000	20
Q6PFW1;F8W9A8;B7WPL9;Q6PFW1-5;Q6PFW1-2;Q6PFW1-6;Q6PFW1-7;Q6PFW1-4;Q6PFW1-3	Q6PFW1;F8W9A8;B7WPL9;Q6PFW1-5;Q6PFW1-2;Q6PFW1-6;Q6PFW1-7;Q6PFW1-4;Q6PFW1-3	Inositol hexakisphosphate and diphosphoinositol-pentakisphosphate kinase 1	PPIP5K1	Color [DarkGray]				7	4	4	5.2	2.9	2.9	159.52	0.00056614	3.2656	742280000	12
Q5T8D3-3;B7Z2R7;Q5T8D3-2;Q5T8D3;Q5T8D3-4;X6RDD7;Q5T8E0;A0A087X0B8	Q5T8D3-3;B7Z2R7;Q5T8D3-2;Q5T8D3;Q5T8D3-4;X6RDD7;Q5T8E0	Acyl-CoA-binding domain-containing protein 5	ACBD5	Color [DarkGray]				22	22	21	42.1	42.1	40.4	58.977	0	165.71	20537000000	240
Q13480;Q13480-2;B7Z3B9	Q13480;Q13480-2;B7Z3B9	GRB2-associated-binding protein 1	GAB1	Color [DarkGray]				3	3	3	5.2	5.2	5.2	76.615	0.000203	4.8959	424850000	10
Q96HH9;B7Z4W8;E9PD09;Q96HH9-5;Q96HH9-4;Q96HH9-2;Q96HH9-3	Q96HH9;B7Z4W8;E9PD09;Q96HH9-5;Q96HH9-4;Q96HH9-2;Q96HH9-3	GRAM domain-containing protein 3	GRAMD3	Color [DarkGray]				1	1	1	3.7	3.7	3.7	47.869	0.00073543	2.8152	434020000	6
Q96GQ7;B7Z6D5;A0A087X059;A0A087WYH5	Q96GQ7;B7Z6D5	Probable ATP-dependent RNA helicase DDX27	DDX27	Color [DarkGray]				31	31	31	35.6	35.6	35.6	89.834	0	107.27	36257000000	303
Q9H6Z4-2;B7Z7F3;K7EIJ4;K7ESQ0;K7ENJ2;K7EID7;K7ENB9;K7EPW1;K7EMH9;K7EMT3	Q9H6Z4-2;B7Z7F3	Ran-binding protein 3	RANBP3	Color [DarkGray]				17	17	2	33.8	33.8	2.5	59.694	0	128.16	9861100000	148
Q9HAK2;B7Z934	Q9HAK2;B7Z934	Transcription factor COE2	EBF2	Color [DarkGray]				1	1	1	1.9	1.9	1.9	62.649	0.0046769	1.835	627810000	12
P54277;Q3BDU3;Q5FBZ9;E9PC65;B7ZAA0;P54277-3;P54277-4;P54277-2	P54277;Q3BDU3;Q5FBZ9;E9PC65;B7ZAA0;P54277-3;P54277-4;P54277-2	PMS1 protein homolog 1	PMS1	Color [DarkGray]				4	4	3	4.4	4.4	3.2	105.83	0	5.7307	837670000	13
F5H8L0;B7ZAP0;Q5R372-7;Q5R372-8;Q5R372-6;Q5R372-5;E9PS63	F5H8L0;B7ZAP0;Q5R372-7;Q5R372-8;Q5R372-6;Q5R372-5;E9PS63	Rab GTPase-activating protein 1-like, isoform 10;Rab GTPase-activating protein 1-like	RABGAP1L	Color [DarkGray]				4	3	3	17.2	12	12	35.591	0.0031343	1.9305	2077700000	14
Q9NR46;B7ZC38;Q9NR46-2;B7ZC39;F8WFB9;G5E9J1;H7C1Z6	Q9NR46;B7ZC38;Q9NR46-2;B7ZC39	Endophilin-B2	SH3GLB2	Color [DarkGray]				18	18	17	53.2	53.2	51.1	43.973	0	90.108	27345000000	197
Q8N8Q8;B7ZL88	Q8N8Q8;B7ZL88	Mitochondrial inner membrane protein COX18	COX18	Color [DarkGray]				2	2	2	5.4	5.4	5.4	37.062	0.0058349	1.7031	197650000	3
B7ZM99;Q6UB35;A0A087WVM4;H0Y327;Q6UB35-2;Q4VXM0;Q5JYA8;Q5JYA3;Q4VXM1;Q4VXV2	B7ZM99;Q6UB35;A0A087WVM4	Monofunctional C1-tetrahydrofolate synthase, mitochondrial	MTHFD1L	Color [DarkGray]				34	34	34	49.6	49.6	49.6	105.89	0	134.34	39142000000	334
O60573;B9A044;B8ZZ50;O60573-2;B4E1E4;B9A023;B8ZZL3;C9JEL3	O60573;B9A044;B8ZZ50;O60573-2;B4E1E4;B9A023;B8ZZL3;C9JEL3	Eukaryotic translation initiation factor 4E type 2	EIF4E2	Color [DarkGray]				4	4	4	20.8	20.8	20.8	28.362	0	12.783	1173300000	10
Q6NZ67;H7C173;B8ZZ87;Q6P582;H7BZ50;H7C202	Q6NZ67;H7C173;B8ZZ87;Q6P582;H7BZ50;H7C202	Mitotic-spindle organizing protein 2B;Mitotic-spindle organizing protein 2A	MZT2B;MZT2A	Color [DarkGray]				2	2	2	13.3	13.3	13.3	16.225	0.00073529	2.8132	807000000	21
Q86VP1;Q86VP1-2;B8ZZD4;Q86VP1-4;Q86VP1-3;H7C3L5;F8WBU9;C9JBZ7;C9J7J4;V9GZ06	Q86VP1;Q86VP1-2;B8ZZD4;Q86VP1-4;Q86VP1-3	Tax1-binding protein 1	TAX1BP1	Color [DarkGray]				29	29	29	43.9	43.9	43.9	90.876	0	135.9	17434000000	229
P49441;C9J173;B8ZZF6;E7ET59;E7EUX4;E7ENF2;C9J128;C9J2Z6	P49441;C9J173;B8ZZF6;E7ET59;E7EUX4;E7ENF2	Inositol polyphosphate 1-phosphatase	INPP1	Color [DarkGray]				3	3	3	10.8	10.8	10.8	43.998	0	29.252	2518500000	26
B8ZZK5;O43924;C9IZ52	B8ZZK5;O43924;C9IZ52	Retinal rod rhodopsin-sensitive cGMP 3,5-cyclic phosphodiesterase subunit delta	PDE6D	Color [DarkGray]				2	2	2	28	28	28	10.759	0.00056647	3.2749	601790000	11
P63165;B8ZZN6;B8ZZJ0;B9A032;P63165-2;B8ZZ67	P63165;B8ZZN6;B8ZZJ0;B9A032	Small ubiquitin-related modifier 1	SUMO1	Color [DarkGray]				7	7	7	51.5	51.5	51.5	11.557	0	79.59	26313000000	92
P06454;P06454-2;B8ZZQ6;B8ZZA1;B8ZZW7;H7C2N1;A0A087WUT1	P06454;P06454-2;B8ZZQ6;B8ZZA1;B8ZZW7;H7C2N1;A0A087WUT1	Prothymosin alpha;Prothymosin alpha, N-terminally processed;Thymosin alpha-1	PTMA	Color [DarkGray]				8	8	8	38.7	38.7	38.7	12.203	0	323.31	218210000000	392
P15336;B8ZZU6;P15336-5;H7C2N6;E9PBF9;E9PEK8;F5H629;P15336-3;P15336-7;P15336-2;P15336-4;K7ESA4;P17544-5;P15336-6;P15336-8	P15336;B8ZZU6;P15336-5;H7C2N6;E9PBF9;E9PEK8;F5H629;P15336-3;P15336-7;P15336-2;P15336-4	Cyclic AMP-dependent transcription factor ATF-2	ATF2	Color [DarkGray]				4	4	3	8.5	8.5	6.3	54.537	0.00020008	4.5271	2593800000	30
Q92925;J3KMX2;B9EGA3;Q92925-3;Q92925-2;J3QWB6;J3QQL7	Q92925;J3KMX2;B9EGA3;Q92925-3;Q92925-2;J3QWB6	SWI/SNF-related matrix-associated actin-dependent regulator of chromatin subfamily D member 2	SMARCD2	Color [DarkGray]				20	20	17	42.9	42.9	36	58.92	0	125.9	14522000000	177
O95785;M0QXA7;B9EGQ5;O95785-4;O95785-3;O95785-2	O95785;M0QXA7;B9EGQ5;O95785-4;O95785-3;O95785-2	Protein Wiz	WIZ	Color [DarkGray]				10	10	10	7.3	7.3	7.3	178.67	0	20.293	2837900000	78
Q9Y2X0;B9TWZ6;U3KQ43;Q9Y2X0-5;Q9Y2X0-4;Q9Y2X0-2;Q9Y2X0-3;K7EKS6;U3KQB4;B9TX03;B9TX12;B9TX11	Q9Y2X0;B9TWZ6;U3KQ43;Q9Y2X0-5;Q9Y2X0-4;Q9Y2X0-2;Q9Y2X0-3;K7EKS6;U3KQB4	Mediator of RNA polymerase II transcription subunit 16	MED16	Color [DarkGray]				7	7	7	7.5	7.5	7.5	96.792	0	11.121	3028200000	47
O95602;B9ZVN9	O95602;B9ZVN9	DNA-directed RNA polymerase I subunit RPA1;DNA-directed RNA polymerase	POLR1A	Color [DarkGray]				24	24	23	13.9	13.9	13.4	194.81	0	38.419	8443400000	127
Q8WVV9;C9IYN3;D6W592;Q8WVV9-4;B7WPG3;Q8WVV9-5;Q8WVV9-3;Q8WVV9-2;H7C464;H7BXH8;C9JJZ7	Q8WVV9;C9IYN3;D6W592;Q8WVV9-4;B7WPG3;Q8WVV9-5	Heterogeneous nuclear ribonucleoprotein L-like	HNRNPLL;HNRPLL	Color [DarkGray]				20	19	19	47.2	45.9	45.9	60.082	0	129.79	28733000000	253
Q0PNE2;C9JLH5;C9JA82;C9J2D6;C9J9N8;C9JEX8;C9IYN7;Q0PNE2-2;F8WE64	Q0PNE2;C9JLH5;C9JA82;C9J2D6;C9J9N8;C9JEX8;C9IYN7;Q0PNE2-2;F8WE64	Elongator complex protein 6	ELP6	Color [DarkGray]				4	4	4	14.7	14.7	14.7	29.793	0.00019324	3.7421	1116500000	21
P41247;C9IZF6;P41247-2	P41247;C9IZF6;P41247-2	Patatin-like phospholipase domain-containing protein 4	PNPLA4	Color [DarkGray]				3	3	3	10.3	10.3	10.3	27.98	0.0072993	1.5757	414700000	9
Q9Y484;C9J0A8;C9JUS5;C9JBX7;C9J471;H0Y329;C9JYH8;G8JLI5;Q9Y484-3	Q9Y484;C9J0A8;C9JUS5;C9JBX7;C9J471;H0Y329;C9JYH8;G8JLI5;Q9Y484-3	WD repeat domain phosphoinositide-interacting protein 4	WDR45	Color [DarkGray]				2	2	1	5.6	5.6	3.1	39.867	0.00020028	4.5408	303820000	5
Q86WB0;C9J0I9;Q86WB0-3;Q86WB0-2;F8WBD7;F8WDK5;F8WF13;F8WAU5	Q86WB0;C9J0I9;Q86WB0-3;Q86WB0-2	Nuclear-interacting partner of ALK	ZC3HC1	Color [DarkGray]				12	12	12	24.3	24.3	24.3	55.261	0	38.478	4465400000	78
P30626;C9J0K6;P30626-2;P30626-3;B4DHQ6;E9PG82	P30626;C9J0K6;P30626-2;P30626-3;B4DHQ6	Sorcin	SRI	Color [DarkGray]				12	12	12	66.2	66.2	66.2	21.676	0	43.727	39339000000	188
Q9Y618;Q9Y618-3;C9JE98;C9J0Q5;C9JFD3;Q9Y618-5;Q9Y618-4;C9J7T7;C9JQE8;Q9Y618-2;C9J330;H7C184;H7C0P3	Q9Y618;Q9Y618-3;C9JE98;C9J0Q5;C9JFD3;Q9Y618-5;Q9Y618-4;C9J7T7	Nuclear receptor corepressor 2	NCOR2	Color [DarkGray]				20	20	20	10.1	10.1	10.1	274.8	0	21.424	5191500000	77
P54278;C9J167;P54278-3;P54278-2;Q68D20	P54278;C9J167	Mismatch repair endonuclease PMS2	PMS2	Color [DarkGray]				8	8	8	12.6	12.6	12.6	95.796	0	7.884	2096100000	24
Q9P0P0;C9J1C6;F8WBU5;C9J391;H7C426	Q9P0P0;C9J1C6;F8WBU5;C9J391;H7C426	E3 ubiquitin-protein ligase RNF181	RNF181	Color [DarkGray]				4	4	4	26.1	26.1	26.1	17.909	0.0019472	2.204	361810000	6
P51965;C9J2P0;P51965-3;H7C061;B7Z306;P51965-2	P51965;C9J2P0;P51965-3;H7C061;B7Z306;P51965-2	Ubiquitin-conjugating enzyme E2 E1	UBE2E1	Color [DarkGray]				4	4	2	28	28	18.1	21.404	0	25.665	4108100000	55
Q8N5M1;C9J2Q2	Q8N5M1;C9J2Q2	ATP synthase mitochondrial F1 complex assembly factor 2	ATPAF2	Color [DarkGray]				3	3	3	14.9	14.9	14.9	32.772	0	12.125	1781800000	28
P30876;C9J2Y9;C9J4M6	P30876;C9J2Y9;C9J4M6	DNA-directed RNA polymerase II subunit RPB2;DNA-directed RNA polymerase	POLR2B	Color [DarkGray]				37	37	37	32.5	32.5	32.5	133.9	0	318.42	32387000000	420
P20839;P20839-6;P20839-7;C9J381;P20839-2;P20839-4;P20839-3;P20839-5;C9K0R9;C9J029;H7C5T1;H7C511	P20839;P20839-6;P20839-7;C9J381;P20839-2;P20839-4;P20839-3;P20839-5;C9K0R9	Inosine-5-monophosphate dehydrogenase 1;Inosine-5-monophosphate dehydrogenase	IMPDH1	Color [DarkGray]				14	12	12	34.2	30.9	30.9	55.405	0	32.086	7577600000	94
Q9BQ75;C9J384;Q9BQ75-2;H7C515	Q9BQ75;C9J384;Q9BQ75-2	Protein CMSS1	CMSS1	Color [DarkGray]				7	7	7	25.8	25.8	25.8	31.884	0	69.69	6238700000	77
Q8NC44;C9J3K5;C9JIF3	Q8NC44;C9J3K5;C9JIF3	Protein FAM134A	FAM134A	Color [DarkGray]				1	1	1	1.7	1.7	1.7	57.829	0.0083977	1.4688	99000000	5
C9J406;H7C463	C9J406;H7C463		IMMT	Color [DarkGray]				50	1	1	70.1	2	2	73.253	0.0079446	1.527	242170000	5
Q9H000;C9J494;Q9H000-2	Q9H000;C9J494;Q9H000-2	Probable E3 ubiquitin-protein ligase makorin-2	MKRN2	Color [DarkGray]				7	7	7	15.1	15.1	15.1	46.94	0	6.8189	1601100000	38
Q9BVC5;C9J4K0;Q9BVC5-2	Q9BVC5;C9J4K0;Q9BVC5-2	Ashwin	C2orf49	Color [DarkGray]				2	2	2	9.5	9.5	9.5	25.858	0.0077821	1.5368	164400000	3
P61513;C9J4Z3;M0R0A1;Q6P4E4;E9PEL3;M0R2L6;G5E9R3;A6NKH3	P61513;C9J4Z3;M0R0A1;Q6P4E4;E9PEL3;M0R2L6;G5E9R3	60S ribosomal protein L37a	RPL37A	Color [DarkGray]				5	5	5	51.1	51.1	51.1	10.275	0	96.342	14919000000	105
Q96S97;C9JJV6;C9JZL8;C9J5M0;C9JC07	Q96S97;C9JJV6;C9JZL8;C9J5M0;C9JC07	Myeloid-associated differentiation marker	MYADM	Color [DarkGray]				2	2	2	10.2	10.2	10.2	35.273	0	28.796	855490000	24
Q9Y530;C9J5P1;C9JNE2;H7C5Q1;C9JXC3;C9JA90;C9IZY1	Q9Y530;C9J5P1;C9JNE2;H7C5Q1;C9JXC3	O-acetyl-ADP-ribose deacetylase 1	OARD1	Color [DarkGray]				3	3	3	21.7	21.7	21.7	17.025	0	8.5939	497160000	7
Q9H098-2;C9J6N5;C9JQ40;C9JW51;Q9H098;C9J3Q3;X6RET8;C9JP05;C9JYP1;C9J6Y8;F8WCJ2	Q9H098-2;C9J6N5;C9JQ40;C9JW51;Q9H098;C9J3Q3;X6RET8;C9JP05	Protein FAM107B	FAM107B	Color [DarkGray]				5	5	5	16.3	16.3	16.3	34.759	0	26.907	1503700000	36
Q9Y2I1;C9J715;Q9Y2I1-4;Q9Y2I1-3	Q9Y2I1;C9J715;Q9Y2I1-4;Q9Y2I1-3	Nischarin	NISCH	Color [DarkGray]				6	6	6	4.1	4.1	4.1	166.63	0	6.6713	923930000	19
Q9Y5L0;C9J7E5;Q9Y5L0-1;Q9Y5L0-3;E9PFH4;Q9Y5L0-5	Q9Y5L0;C9J7E5;Q9Y5L0-1;Q9Y5L0-3;E9PFH4;Q9Y5L0-5	Transportin-3	TNPO3	Color [DarkGray]				25	25	25	38	38	38	104.2	0	237.1	23664000000	299
O15162;C9J9P4;C9J7K9;O15162-2;C9J0H3;H7C5I5;C9JE06	O15162;C9J9P4;C9J7K9;O15162-2;C9J0H3;H7C5I5;C9JE06	Phospholipid scramblase 1	PLSCR1	Color [DarkGray]				3	3	3	10.7	10.7	10.7	35.049	0	9.8507	1697300000	29
Q16644;C9J8E1;C9JPW3	Q16644;C9J8E1	MAP kinase-activated protein kinase 3	MAPKAPK3	Color [DarkGray]				9	9	6	22	22	14.7	42.987	0	19.142	8039100000	55
Q14061;C9J8T6;H7C4E5	Q14061;C9J8T6;H7C4E5	Cytochrome c oxidase copper chaperone	COX17	Color [DarkGray]				2	2	2	46	46	46	6.9151	0	47.094	5359800000	28
Q15382;C9J931;C9J469	Q15382;C9J931	GTP-binding protein Rheb	RHEB	Color [DarkGray]				6	6	6	28.8	28.8	28.8	20.497	0	8.1916	4190900000	45
Q5JS37;C9J973;Q5JS37-2	Q5JS37;C9J973;Q5JS37-2	NHL repeat-containing protein 3	NHLRC3	Color [DarkGray]				2	2	2	7.5	7.5	7.5	38.282	0.00020052	4.5616	1949800000	22
Q5TA45;C9J979;Q96HV7;Q5TA45-2;Q5TA45-3;E9PMA2;A0A0D9SGA8;H0YE15;E9PJG0;E9PKA4;E9PNS4;A0A087WXT8;J3QRY6;C9IYS7;A0A087WYI0;Q5TA45-4;Q5TA45-5	Q5TA45;C9J979;Q96HV7;Q5TA45-2;Q5TA45-3;E9PMA2;A0A0D9SGA8;H0YE15;E9PJG0;E9PKA4;E9PNS4;A0A087WXT8;J3QRY6;C9IYS7;A0A087WYI0;Q5TA45-4;Q5TA45-5	Integrator complex subunit 11	CPSF3L	Color [DarkGray]				2	2	2	4	4	4	67.662	0.00091844	2.801	336690000	8
Q969M7;C9J9P8;Q969M7-6;Q969M7-2;F8WDQ9;F8WD80;H3BSR4;C9JSK8;Q969M7-4;Q969M7-7;H3BUI7;F8WB39;C9JFD2;Q969M7-5;F8WCT3;C9JF62;C9IZ93;Q969M7-3	Q969M7;C9J9P8;Q969M7-6;Q969M7-2;F8WDQ9;F8WD80;H3BSR4;C9JSK8;Q969M7-4;Q969M7-7;H3BUI7;F8WB39;C9JFD2;Q969M7-5	NEDD8-conjugating enzyme UBE2F	UBE2F;UBE2F-SCLY	Color [DarkGray]				4	4	4	29.2	29.2	29.2	21.077	0	17.494	781000000	6
Q96D46;C9JA08;C9J0B9;C9IY70;C9IZW9;C9K0C2	Q96D46;C9JA08	60S ribosomal export protein NMD3	NMD3	Color [DarkGray]				16	16	16	32.4	32.4	32.4	57.603	0	72.043	9432300000	117
Q9UNL2;C9JA28;Q9UNL2-2;C9J365	Q9UNL2;C9JA28;Q9UNL2-2;C9J365	Translocon-associated protein subunit gamma	SSR3	Color [DarkGray]				4	4	4	12.4	12.4	12.4	21.08	0	19.052	7039000000	38
Q8WY36;Q8WY36-2;C9JA69;C9J8D0;Q8WY36-3;C9JYU6;C9JZA0;H7C1Q0	Q8WY36;Q8WY36-2;C9JA69	HMG box transcription factor BBX	BBX	Color [DarkGray]				10	10	10	13.2	13.2	13.2	105.13	0	11.117	2083000000	25
Q9BZM5;Q6H3X3;Q5VY80;C9JAK3;Q6H3X3-2	Q9BZM5;Q6H3X3;Q5VY80;C9JAK3;Q6H3X3-2	NKG2D ligand 2;Retinoic acid early transcript 1G protein;Retinoic acid early transcript 1L protein	ULBP2;RAET1G;RAET1L	Color [DarkGray]				4	4	4	14.6	14.6	14.6	27.368	0.00020756	5.3697	1109100000	17
Q3KP66;C9JAT8;Q3KP66-3	Q3KP66;C9JAT8;Q3KP66-3	Uncharacterized protein C1orf106	C1orf106	Color [DarkGray]				1	1	1	1.5	1.5	1.5	72.913	0.0031353	1.9511	123960000	3
Q9Y241;C9JAW5;C9JNU6	Q9Y241;C9JAW5;C9JNU6	HIG1 domain family member 1A, mitochondrial	HIGD1A	Color [DarkGray]				1	1	1	19.4	19.4	19.4	10.143	0	46.104	767840000	16
Q16595;C9JAX1;H7C585;Q16595-3;Q16595-2	Q16595;C9JAX1;H7C585	Frataxin, mitochondrial;Frataxin intermediate form;Frataxin(56-210);Frataxin(78-210);Frataxin mature form	FXN	Color [DarkGray]				7	7	7	39	39	39	23.135	0	44.558	5753400000	55
Q14919;C9JCC6;Q14919-2;E9PQX9;E9PNC7;E9PMW2	Q14919;C9JCC6;Q14919-2;E9PQX9;E9PNC7	Dr1-associated corepressor	DRAP1	Color [DarkGray]				6	6	6	34.1	34.1	34.1	22.35	0	17.715	6653700000	80
P15408;C9JCN8;P15408-3;P15408-2	P15408;C9JCN8;P15408-3;P15408-2	Fos-related antigen 2	FOSL2	Color [DarkGray]				4	4	4	17.2	17.2	17.2	35.193	0	14.7	1247500000	18
Q9BVT8;C9JE12;C9JCW7	Q9BVT8;C9JE12;C9JCW7	Transmembrane and ubiquitin-like domain-containing protein 1	TMUB1	Color [DarkGray]				3	3	3	13.4	13.4	13.4	26.261	0	11.987	1459200000	33
Q13685;C9JG97;C9JEH3;C9JTS3;H7C0R2	Q13685;C9JG97;C9JEH3;C9JTS3	Angio-associated migratory cell protein	AAMP	Color [DarkGray]				5	5	5	15.2	15.2	15.2	46.75	0	11.064	965380000	17
P49585;C9JEJ2;C9J050;C9J2E1;H7C1T3;C9JPY0;Q9Y5K3;Q9Y5K3-3;C9JVS0;F8WAZ5;H7BZN1;Q9Y5K3-2;Q9Y5K3-4;F8WBU2;F2Z2B1	P49585;C9JEJ2;C9J050;C9J2E1;H7C1T3	Choline-phosphate cytidylyltransferase A	PCYT1A	Color [DarkGray]				12	12	12	42.5	42.5	42.5	41.731	0	24.815	10527000000	126
Q9H019;E9PPQ0;C9JF50;E9PPF9;E9PLU1;E9PRK5;E9PLD2;Q9H019-2;Q9H019-3	Q9H019;E9PPQ0;C9JF50;E9PPF9;E9PLU1;E9PRK5;E9PLD2;Q9H019-2;Q9H019-3	Mitochondrial fission regulator 1-like	MTFR1L	Color [DarkGray]				1	1	1	4.1	4.1	4.1	31.957	0.00020231	4.8243	404200000	12
Q8TBF5;C9JF71;C9JFU3;C9JLT7;H0Y2P9;Q8TBF5-2	Q8TBF5;C9JF71;C9JFU3;C9JLT7;H0Y2P9;Q8TBF5-2	Phosphatidylinositol-glycan biosynthesis class X protein	PIGX	Color [DarkGray]				1	1	1	3.5	3.5	3.5	28.788	0.0084019	1.4717	170660000	7
Q13098;C9JFE4;Q13098-5;Q13098-7;A0A096LP07;A0A096LPJ3;A8K070;Q13098-6;J3QLT0;J3KSA5;J3KRJ4;J3QS84;J3QS88;J3KTB0;J3QLE8;J3QL53;J3KRE8;J3QQX0	Q13098;C9JFE4;Q13098-5;Q13098-7;A0A096LP07;A0A096LPJ3;A8K070;Q13098-6	COP9 signalosome complex subunit 1	GPS1	Color [DarkGray]				14	14	14	33.4	33.4	33.4	55.536	0	97.292	14066000000	141
P99999;C9JFR7;CON__P62894	P99999;C9JFR7	Cytochrome c	CYCS	Color [DarkGray]				6	6	6	55.2	55.2	55.2	11.749	0	69.2	45686000000	116
Q8IZL8;C9JFV4;E7EV54;I3L445;I3L4P1;I3L1P4;I3L4M7	Q8IZL8;C9JFV4;E7EV54	Proline-, glutamic acid- and leucine-rich protein 1	PELP1	Color [DarkGray]				19	19	19	25.5	25.5	25.5	119.7	0	230.88	21342000000	212
Q9NQX7;C9JG41;Q9NQX7-2;Q9NQX7-3;F5H4I5;E7EUS6;B8ZZM6	Q9NQX7;C9JG41;Q9NQX7-2;Q9NQX7-3	Integral membrane protein 2C;CT-BRI3	ITM2C	Color [Maroon]				3	3	3	15	15	15	30.223	0	5.6	1098400000	14
P13798;C9JIF9;H7C393;H7C1U0;C9JLK2;F8WEH5;H0YFE5	P13798;C9JIF9;H7C393	Acylamino-acid-releasing enzyme	APEH	Color [DarkGray]				25	25	25	46.4	46.4	46.4	81.224	0	187.74	46957000000	246
P07602;C9JIZ6;P07602-2;P07602-3;Q5BJH1	P07602;C9JIZ6;P07602-2;P07602-3;Q5BJH1	Prosaposin;Saposin-A;Saposin-B-Val;Saposin-B;Saposin-C;Saposin-D	PSAP	Color [DarkGray]				9	9	9	18.5	18.5	18.5	58.112	0	29.664	5939500000	84
P82930;C9JJ19;A0A087WUZ8	P82930;C9JJ19;A0A087WUZ8	28S ribosomal protein S34, mitochondrial	MRPS34	Color [DarkGray]				10	10	10	59.6	59.6	59.6	25.65	0	135.3	11998000000	140
Q8N3P4;C9JJN9;Q8N3P4-2;Q8N3P4-3;H7C058	Q8N3P4;C9JJN9;Q8N3P4-2;Q8N3P4-3	Vacuolar protein sorting-associated protein 8 homolog	VPS8	Color [DarkGray]				3	3	3	1.9	1.9	1.9	161.75	0.0012626	2.4885	258390000	4
O95772;C9JPX5;C9JKL2;C9JJ39;C9J3F5;O95772-2	O95772;C9JPX5;C9JKL2;C9JJ39;C9J3F5;O95772-2	MLN64 N-terminal domain homolog	STARD3NL	Color [DarkGray]				2	2	2	14.1	14.1	14.1	26.654	0.0012615	2.4643	764560000	5
O43676;C9JKQ2	O43676;C9JKQ2	NADH dehydrogenase [ubiquinone] 1 beta subcomplex subunit 3	NDUFB3	Color [DarkGray]				4	4	4	27.6	27.6	27.6	11.402	0	15.073	6936300000	45
P52434;C9JLU1;P52434-4;P52434-3;P52434-2;P52434-5	P52434;C9JLU1;P52434-4;P52434-3;P52434-2	DNA-directed RNA polymerases I, II, and III subunit RPABC3	POLR2H	Color [DarkGray]				6	6	6	58.7	58.7	58.7	17.143	0	30.926	6905600000	55
O14727;O14727-4;C9JLV4;O14727-5;O14727-3;O14727-2;O14727-6	O14727;O14727-4;C9JLV4;O14727-5;O14727-3;O14727-2;O14727-6	Apoptotic protease-activating factor 1	APAF1	Color [DarkGray]				3	3	3	2.4	2.4	2.4	141.84	0.00019585	4.0124	935180000	18
C9JLW8;I3L2L5;I3L4Q0;I3L317;I3L3A7	C9JLW8;I3L2L5;I3L4Q0;I3L317	Protein FAM195B	FAM195B	Color [DarkGray]				3	3	3	41.2	41.2	41.2	10.92	0.00019897	4.3817	1253800000	22
Q9Y4F1;C9JME2;Q9Y4F1-2;M0QYB0;M0R262;H0Y783;Q9Y4F1-3;M0QXT1	Q9Y4F1;C9JME2;Q9Y4F1-2	FERM, RhoGEF and pleckstrin domain-containing protein 1	FARP1	Color [DarkGray]				16	16	16	22.2	22.2	22.2	118.63	0	68.818	5940300000	75
P83731;C9JNW5;C9JXB8	P83731;C9JNW5;C9JXB8	60S ribosomal protein L24	RPL24	Color [DarkGray]				10	10	10	42	42	42	17.779	0	22.85	124980000000	141
O75718;C9JP16	O75718;C9JP16	Cartilage-associated protein	CRTAP	Color [DarkGray]				6	6	6	13.2	13.2	13.2	46.561	0.0002067	5.2655	1607300000	43
Q9UK58;C9JPL0;Q9UK58-4;H7C4G1;Q9UK58-5	Q9UK58;C9JPL0;Q9UK58-4	Cyclin-L1	CCNL1	Color [DarkGray]				3	3	3	6.1	6.1	6.1	59.633	0.00019802	4.2372	7772700000	17
Q4VC31;C9JQ41;H7C525;C9JBU9	Q4VC31;C9JQ41;H7C525	Coiled-coil domain-containing protein 58	CCDC58	Color [DarkGray]				6	6	6	50.7	50.7	50.7	16.62	0	114.87	15506000000	102
Q9BRJ6;C9JQV0;H7C0T1;H7C2R9	Q9BRJ6;C9JQV0;H7C0T1;H7C2R9	Uncharacterized protein C7orf50	C7orf50	Color [DarkGray]				6	6	6	45.9	45.9	45.9	22.083	0	56.446	10416000000	66
Q8N1F8;C9JQV3;Q8N1F8-2;M0QYE5;H7C2J7	Q8N1F8;C9JQV3;Q8N1F8-2	Serine/threonine-protein kinase 11-interacting protein	STK11IP	Color [DarkGray]				8	8	8	8.6	8.6	8.6	121.4	0	13.268	1963700000	32
C9JR56;Q9UPW6;Q9UPW6-2;Q01826;Q01826-2;F8WCV6	C9JR56;Q9UPW6;Q9UPW6-2	DNA-binding protein SATB;DNA-binding protein SATB2	SATB2	Color [DarkGray]				18	18	18	28.8	28.8	28.8	76.034	0	35.436	9238300000	119
Q9UGP4;C9JRJ5	Q9UGP4;C9JRJ5	LIM domain-containing protein 1	LIMD1	Color [DarkGray]				8	7	7	15.7	14.5	14.5	72.189	0	59.265	3554300000	33
Q9HD34;F5H189;C9JY28;H7C4Q5;C9JRX8	Q9HD34;F5H189;C9JY28;H7C4Q5;C9JRX8	LYR motif-containing protein 4	LYRM4	Color [DarkGray]				1	1	1	12.1	12.1	12.1	10.758	0.00020096	4.6192	204590000	7
Q9NX63;C9JRZ6;F8WAR4;F8WD73	Q9NX63;C9JRZ6;F8WAR4	MICOS complex subunit MIC19	CHCHD3	Color [DarkGray]				18	18	18	51.1	51.1	51.1	26.152	0	80.724	55474000000	175
Q9NZQ3;Q9NZQ3-3;C9JSC3;Q9NZQ3-5;Q9NZQ3-4;Q9NZQ3-2;H7C2K2	Q9NZQ3;Q9NZQ3-3;C9JSC3;Q9NZQ3-5;Q9NZQ3-4;Q9NZQ3-2;H7C2K2	NCK-interacting protein with SH3 domain	NCKIPSD	Color [DarkGray]				2	2	2	2.8	2.8	2.8	78.959	0.00056948	3.4153	1374700000	23
Q13432;C9JSK0;Q13432-2;K7EJU3;K7EN86;J3QQT8;REV__G3V4V5;REV__Q9ULT8;REV__A0A087X2H1	Q13432;C9JSK0;Q13432-2;K7EJU3;K7EN86	Protein unc-119 homolog A	UNC119	Color [DarkGray]				3	2	2	12.9	9.2	9.2	26.962	0.00038102	3.4925	381540000	12
Q8NBZ7;C9JW33;Q8NBZ7-2	Q8NBZ7;C9JW33;Q8NBZ7-2	UDP-glucuronic acid decarboxylase 1	UXS1	Color [DarkGray]				1	1	1	4	4	4	47.576	0.0001926	3.6799	391210000	5
Q9Y2D2;C9JW63;Q9Y2D2-3;Q9Y2D2-2	Q9Y2D2;C9JW63;Q9Y2D2-3;Q9Y2D2-2	UDP-N-acetylglucosamine transporter	SLC35A3	Color [DarkGray]				1	1	1	4.6	4.6	4.6	35.984	0.00074599	3.064	557290000	6
O75817;C9JYM0	O75817;C9JYM0	Ribonuclease P protein subunit p20	POP7	Color [DarkGray]				3	3	3	30	30	30	15.651	0	10.573	1104100000	17
Q6P5R6;C9JYQ9;H0Y8C2	Q6P5R6;C9JYQ9;H0Y8C2	60S ribosomal protein L22-like 1	RPL22L1	Color [DarkGray]				5	4	4	51.6	45.1	45.1	14.606	0	150.82	16267000000	41
Q7Z2E3;C9JZ40;Q7Z2E3-5;Q7Z2E3-9;Q7Z2E3-10;Q7Z2E3-11;Q7Z2E3-7;C9J8U3;A0A0A0MRW7;Q7Z2E3-4;Q7Z2E3-8;F8W6G5;Q7Z2E3-13;Q7Z2E3-3;Q7Z2E3-6;Q7Z2E3-2;F8WBD6;E7EUY4;F8WBM3;Q6JV79;E7EVB7;Q7Z2E3-12	Q7Z2E3;C9JZ40;Q7Z2E3-5;Q7Z2E3-9;Q7Z2E3-10;Q7Z2E3-11;Q7Z2E3-7;C9J8U3;A0A0A0MRW7;Q7Z2E3-4;Q7Z2E3-8;F8W6G5;Q7Z2E3-13;Q7Z2E3-3	Aprataxin	APTX	Color [DarkGray]				5	5	5	12.6	12.6	12.6	40.74	0	5.4466	750080000	18
Q9BT40;C9JZB0;Q9BT40-2	Q9BT40;C9JZB0;Q9BT40-2	Inositol polyphosphate 5-phosphatase K	INPP5K	Color [DarkGray]				3	3	3	6.7	6.7	6.7	51.09	0.00020559	5.1606	331950000	13
C9K0J5;Q70E73-7;Q70E73-3;Q70E73-9;Q70E73-6;Q70E73;C9J164;Q70E73-5;Q70E73-2;Q70E73-8;Q70E73-4;C9J0R8;C9JLG4	C9K0J5;Q70E73-7;Q70E73-3;Q70E73-9;Q70E73-6;Q70E73;C9J164;Q70E73-5;Q70E73-2;Q70E73-8;Q70E73-4	Ras-associated and pleckstrin homology domains-containing protein 1	RAPH1	Color [DarkGray]				4	4	4	4.5	4.5	4.5	141.18	0.00020425	5.0448	1357000000	26
Q96SB3;D3DTX6	Q96SB3;D3DTX6	Neurabin-2	PPP1R9B	Color [DarkGray]				12	12	11	15.5	15.5	14.2	89.191	0	26.158	4972800000	65
P63098;F6U1T9;D3YTA9;H7BYZ3;Q96LZ3	P63098;F6U1T9;D3YTA9;H7BYZ3	Calcineurin subunit B type 1	PPP3R1	Color [DarkGray]				8	2	2	62.9	10.6	10.6	19.3	0	5.6488	2721200000	24
P62910;D3YTB1;F8W727	P62910;D3YTB1;F8W727	60S ribosomal protein L32	RPL32	Color [DarkGray]				9	9	9	50.4	50.4	50.4	15.86	0	43.759	76698000000	124
Q6NXT1;D3YTC9;F8WB76;B5MCX7;H7C3L3;C9JU48;Q6NXT1-2;C9JX82;V9GYU2;H7BZV9	Q6NXT1;D3YTC9;F8WB76;B5MCX7;H7C3L3;C9JU48;Q6NXT1-2	Ankyrin repeat domain-containing protein 54	ANKRD54	Color [DarkGray]				4	4	4	12	12	12	32.505	0.0019483	2.2096	688030000	2
Q9NNW7;E7ENA2;D3YTF8;D3YTF9;Q9NNW7-2;A0A096LNN4;A0A096LPK7;Q9NNW7-3;Q9NNW7-4;A0A096LPD9;E7EWK1;A0A096LNY7;A0A096LPH4;A0A096LP96;A0A096LPB7	Q9NNW7;E7ENA2;D3YTF8;D3YTF9;Q9NNW7-2;A0A096LNN4;A0A096LPK7;Q9NNW7-3;Q9NNW7-4;A0A096LPD9;E7EWK1	Thioredoxin reductase 2, mitochondrial	TXNRD2	Color [DarkGray]				8	7	7	26.9	24	24	56.506	0	27.204	2350700000	21
Q9NYL2-2;D4Q8H0;Q9NYL2-3;C9J3F7	Q9NYL2-2;D4Q8H0;Q9NYL2-3	Mitogen-activated protein kinase kinase kinase MLT	ZAK;pk	Color [DarkGray]				7	7	3	19.3	19.3	9.2	51.582	0	92.004	4677800000	63
Q06330;D6R927;Q06330-5;Q06330-4;Q06330-6;Q06330-7;Q06330-3;Q06330-2;D6RBQ8;D6RA45;D6RCM1;D6REP3;D6RF98;D6RIV8;D6RAT2;D6RIZ8;D6R9X3;D6R9K5;D6REC2;H0Y8R3;D6RB37;D6R946	Q06330;D6R927;Q06330-5;Q06330-4;Q06330-6;Q06330-7;Q06330-3;Q06330-2;D6RBQ8;D6RA45;D6RCM1	Recombining binding protein suppressor of hairless	RBPJ	Color [DarkGray]				4	4	4	10.2	10.2	10.2	55.637	0	7.8664	1650200000	21
Q13557;Q13557-8;D6R938;Q13557-10;Q13557-6;Q13557-11;E9PBG7;E9PF82;Q13557-12;Q13557-9;Q13557-5;Q13557-3;Q13557-4;H0Y9J2;H0Y9C2;E9PBE8;E7EQE4;D6RHX9;D6RFJ0;E7ERS6;E7ETC9	Q13557;Q13557-8;D6R938;Q13557-10;Q13557-6;Q13557-11;E9PBG7;E9PF82;Q13557-12;Q13557-9;Q13557-5;Q13557-3;Q13557-4	Calcium/calmodulin-dependent protein kinase type II subunit delta	CAMK2D	Color [DarkGray]				21	21	15	55.3	55.3	42.1	56.369	0	182.96	27447000000	259
Q9UBS8;D6R988;D6RBK4;D6RAS4;D6R996;E7EP22;D6RDU6;D6RBU3;D6RA38	Q9UBS8;D6R988;D6RBK4;D6RAS4;D6R996;E7EP22;D6RDU6;D6RBU3;D6RA38	E3 ubiquitin-protein ligase RNF14	RNF14	Color [DarkGray]				1	1	1	2.1	2.1	2.1	53.837	0.0019353	2.1132	278670000	14
Q01201;D6R992	Q01201;D6R992	Transcription factor RelB	RELB	Color [DarkGray]				1	1	1	3.6	3.6	3.6	62.134	0.0033026	1.8969	201360000	1
Q6NW29;D6R9C7;D6RCM5;D6RDH6;K4DI92	Q6NW29;D6R9C7;D6RCM5;D6RDH6;K4DI92	RWD domain-containing protein 4	RWDD4	Color [DarkGray]				2	2	2	10.6	10.6	10.6	21.25	0.00019877	4.3515	971570000	21
Q96GZ6;Q96GZ6-6;Q96GZ6-5;D6RF72;D6R9S7;D6R9M9;D6RHE3;D6RDB0;D6R9X6;Q96GZ6-9;Q96GZ6-2;D6R925;D6RJC0;D6RC02;Q96GZ6-4;Q96GZ6-3;Q8IVJ1;Q96GZ6-7	Q96GZ6;Q96GZ6-6;Q96GZ6-5;D6RF72;D6R9S7;D6R9M9;D6RHE3;D6RDB0;D6R9X6;Q96GZ6-9;Q96GZ6-2;D6R925;D6RJC0;D6RC02;Q96GZ6-4;Q96GZ6-3	Solute carrier family 41 member 3	SLC41A3	Color [DarkGray]				3	3	2	5.5	5.5	3.6	54.766	0.00019736	4.1408	916960000	11
Q96QK8;D6RDB1;D6RGZ0;D6R9U3	Q96QK8;D6RDB1;D6RGZ0;D6R9U3	Small integral membrane protein 14	SMIM14	Color [DarkGray]				1	1	1	19.2	19.2	19.2	10.71	0.00019685	4.0962	247600000	3
Q03468;D6R9X7;E7EV46	Q03468;D6R9X7;E7EV46	DNA excision repair protein ERCC-6	ERCC6;ERCC6-PGBD3	Color [DarkGray]				1	1	1	0.9	0.9	0.9	168.41	0.0045068	1.8444	41351000	1
P50613;D6RAD4;D6R9G1;D6REC6;D6RFL0;D6RGG9;D6RI01;D6R9Z2;D6RF14;D6RIG9;A0A0D9SFW9	P50613;D6RAD4;D6R9G1	Cyclin-dependent kinase 7	CDK7	Color [DarkGray]				6	6	5	15.9	15.9	13.6	39.038	0.00019786	4.1991	1978300000	24
O14810;D6RAG3;D6RI11	O14810;D6RAG3;D6RI11	Complexin-1	CPLX1	Color [DarkGray]				1	1	1	14.9	14.9	14.9	15.03	0	8.5264	159220000	1
Q9UKT5;D6RAJ6;Q9UKT5-2;D6RAU6;D6REP2	Q9UKT5;D6RAJ6;Q9UKT5-2;D6RAU6;D6REP2	F-box only protein 4	FBXO4	Color [DarkGray]				2	2	2	4.9	4.9	4.9	44.136	0.00074239	2.9568	321220000	10
P32969;D6RAN4;H0Y9V9;E7ESE0;H0Y9R4	P32969;D6RAN4;H0Y9V9;E7ESE0	60S ribosomal protein L9	RPL9	Color [DarkGray]				10	10	10	58.9	58.9	58.9	21.863	0	298.16	70728000000	226
Q9P0M9;D6RAN8;H7C5U8;D6RE11;B3KN43	Q9P0M9;D6RAN8;H7C5U8	39S ribosomal protein L27, mitochondrial	MRPL27	Color [DarkGray]				3	3	3	27.7	27.7	27.7	16.073	0	7.4135	2406500000	27
Q9UJX5;D6RAP6;Q9UJX5-2;Q9UJX5-3;D6RFM7	Q9UJX5;D6RAP6;Q9UJX5-2;Q9UJX5-3;D6RFM7	Anaphase-promoting complex subunit 4	ANAPC4	Color [DarkGray]				5	5	5	5.9	5.9	5.9	92.115	0	9.2673	1028200000	7
Q9Y6X4;D6RB01	Q9Y6X4;D6RB01	Soluble lamin-associated protein of 75 kDa	FAM169A	Color [DarkGray]				8	8	8	19.6	19.6	19.6	74.954	0	37.004	3491700000	40
Q9NVZ3;D6RB24;Q9NVZ3-2;Q9NVZ3-4;F6SKB8;Q9NVZ3-3;D6RAN6	Q9NVZ3;D6RB24;Q9NVZ3-2;Q9NVZ3-4;F6SKB8;Q9NVZ3-3	Adaptin ear-binding coat-associated protein 2	NECAP2	Color [DarkGray]				4	4	4	17.1	17.1	17.1	28.338	0	9.1721	1314000000	25
D6RB81;Q9UHK6;Q9UHK6-5;Q9UHK6-2;V9GZ45;V9GYU9;V9GYP4;Q9UHK6-4	D6RB81;Q9UHK6;Q9UHK6-5;Q9UHK6-2;V9GZ45;V9GYU9;V9GYP4;Q9UHK6-4	Alpha-methylacyl-CoA racemase	AMACR	Color [DarkGray]				7	7	7	22.1	22.1	22.1	40.674	0	19.442	4173000000	62
Q9Y3S2;D6RBR7;D6R9C8;D6R8Y9;D6RCK7;D6RBS7;D6R9Q8	Q9Y3S2;D6RBR7;D6R9C8;D6R8Y9	Zinc finger protein 330	ZNF330	Color [DarkGray]				6	6	6	17.2	17.2	17.2	36.201	0.00019904	4.3903	2029900000	23
Q8IZ81;D6RBS5;D6RHX2;V9GY58	Q8IZ81;D6RBS5;D6RHX2	ELMO domain-containing protein 2	ELMOD2	Color [DarkGray]				5	5	5	15.7	15.7	15.7	34.96	0	22.736	5853300000	70
O95379-2;D6RCM8;O95379-3;O95379;O95379-4;E5RIJ3	O95379-2;D6RCM8;O95379-3;O95379;O95379-4	Tumor necrosis factor alpha-induced protein 8	TNFAIP8	Color [DarkGray]				4	4	4	35.3	35.3	35.3	22.047	0	17.464	2565800000	36
O75879;D6REA0;D6RDU9;H0Y9W6	O75879;D6REA0;D6RDU9	Glutamyl-tRNA(Gln) amidotransferase subunit B, mitochondrial	GATB;PET112	Color [DarkGray]				7	7	7	12.9	12.9	12.9	61.863	0	12.445	3022400000	45
Q9H173;D6REA1;D6RIU8;A0RZB6;D6RG16;D6RBP7;D6RAI3	Q9H173;D6REA1	Nucleotide exchange factor SIL1	SIL1	Color [DarkGray]				5	5	5	11.5	11.5	11.5	52.084	0	8.0287	1989000000	36
Q6UWZ7;D6REL5;A0A087WWJ9;A0A087WZ78;A0A087WXK1	Q6UWZ7;D6REL5;A0A087WWJ9	BRCA1-A complex subunit Abraxas	FAM175A	Color [DarkGray]				5	5	5	12.2	12.2	12.2	46.662	0	5.9967	988250000	14
Q9NVA2;D6RGI3;D6RER5;Q9NVA2-2;D6RDU5;H0Y961;D6RDP1;D6R9Y6;H0Y9G8	Q9NVA2;D6RGI3;D6RER5;Q9NVA2-2;D6RDU5	Septin-11	2018-09-11	Color [DarkGray]				20	20	10	56.2	56.2	34.3	49.398	0	323.31	45875000000	281
Q9P2W9;D6RF48;D6RC71	Q9P2W9;D6RF48;D6RC71	Syntaxin-18	STX18	Color [DarkGray]				9	9	9	36.7	36.7	36.7	38.673	0	21.295	3845800000	29
P27707;D6RFG8;D6RCP9;D6RG38	P27707;D6RFG8;D6RCP9	Deoxycytidine kinase	DCK	Color [DarkGray]				11	11	11	41.9	41.9	41.9	30.518	0	15.27	7904400000	66
Q99697-2;Q99697-3;Q99697;D6RFI4;D6RBG8;P78337;U3KQ81;D6R955;D6R9U1;H0YJC8;O75364	Q99697-2;Q99697-3;Q99697;D6RFI4;D6RBG8;P78337;U3KQ81	Pituitary homeobox 2;Pituitary homeobox 1	PITX2;PITX1	Color [DarkGray]				4	4	4	14.5	14.5	14.5	35.796	0	10.85	1042600000	25
Q96EQ0;D6RFW1	Q96EQ0;D6RFW1	Small glutamine-rich tetratricopeptide repeat-containing protein beta	SGTB	Color [DarkGray]				5	5	5	18.8	18.8	18.8	33.429	0	6.7502	1571500000	17
P14406;D6RIE3;D6RGV5;H0UI06	P14406;D6RIE3;D6RGV5;H0UI06	Cytochrome c oxidase subunit 7A2, mitochondrial	COX7A2	Color [DarkGray]				1	1	1	15.7	15.7	15.7	9.3959	0	11.284	7232900000	8
Q9C0F1;D6RGX6;Q9C0F1-2	Q9C0F1;D6RGX6;Q9C0F1-2	Centrosomal protein of 44 kDa	CEP44	Color [DarkGray]				1	1	1	3.3	3.3	3.3	44.139	0.00037994	3.4266	244710000	8
Q9Y6G5;D6RJ90;H0Y9N4;D6RC04	Q9Y6G5;D6RJ90;H0Y9N4;D6RC04	COMM domain-containing protein 10	COMMD10	Color [DarkGray]				6	6	6	35.1	35.1	35.1	22.966	0	28.846	2631200000	43
O15327;D6RJC3;E7EQN9;E9PG59;E9PHC0;E9PCZ3;D6RE59;O15327-2	O15327;D6RJC3;E7EQN9;E9PG59;E9PHC0;E9PCZ3	Type II inositol 3,4-bisphosphate 4-phosphatase	INPP4B	Color [DarkGray]				7	7	7	8.7	8.7	8.7	104.74	0	9.5905	1629900000	9
Q96BD0;E1P5H9;Q96BD0-2;Q96BD0-3;Q96BD0-4	Q96BD0;E1P5H9;Q96BD0-2;Q96BD0-3;Q96BD0-4	Solute carrier organic anion transporter family member 4A1	SLCO4A1	Color [DarkGray]				1	1	1	1.8	1.8	1.8	77.193	0.0027928	1.973	158830000	6
E3W994;E7ERI8;E7EW49;O75122-3;O75122;J3KR49;B3KR06;E7ENG2;O75122-2;D6RBU8;C9J668;H7C4X8;H7C4I5;H7C5M8;H7C4M5	E3W994;E7ERI8;E7EW49;O75122-3;O75122;J3KR49	CLIP-associating protein 2	CLASP2	Color [DarkGray]				31	31	25	24.9	24.9	20.7	138.86	0	113.48	11143000000	144
Q96MF7;E5RFJ1;E5RIM1;A0A087WTZ8;E5RHW9	Q96MF7;E5RFJ1;E5RIM1;A0A087WTZ8;E5RHW9	E3 SUMO-protein ligase NSE2	NSMCE2	Color [DarkGray]				6	6	6	27.1	27.1	27.1	27.932	0	18.29	3147400000	60
P34913;E5RFU2;E5RFH6;H0YAW7;E5RI53;P34913-3;P34913-2	P34913;E5RFU2;E5RFH6;H0YAW7;E5RI53;P34913-3;P34913-2	Bifunctional epoxide hydrolase 2;Cytosolic epoxide hydrolase 2;Lipid-phosphate phosphatase	EPHX2	Color [DarkGray]				8	8	8	18.4	18.4	18.4	62.615	0	9.2673	2056900000	36
Q6P1N9;E5RG17;G5EA19;U3KQS5;Q6P1N9-2;H0YBX2;E5RGF2;A0A0D9SGD3;E5RK70;E5RG62;E5RID7;E5RI69;E5RJY6;E5RH86	Q6P1N9;E5RG17;G5EA19;U3KQS5;Q6P1N9-2;H0YBX2;E5RGF2;A0A0D9SGD3	Putative deoxyribonuclease TATDN1	TATDN1	Color [DarkGray]				16	16	16	59.3	59.3	59.3	33.601	0	53.443	12296000000	187
Q75QN2;H0YBQ1;E5RIN8;E5RG48;J3KNV5;Q75QN2-2;E5RJL5;E5RJF0;E5RH10;H0YBS1	Q75QN2;H0YBQ1;E5RIN8;E5RG48;J3KNV5;Q75QN2-2;E5RJL5;E5RJF0	Integrator complex subunit 8	INTS8	Color [DarkGray]				3	3	3	3.7	3.7	3.7	113.09	0.00019751	4.1739	375490000	15
Q9H6H4;E5RGS2;Q9H6H4-2	Q9H6H4;E5RGS2	Receptor expression-enhancing protein 4;Receptor expression-enhancing protein	REEP4	Color [DarkGray]				4	4	4	18.3	18.3	18.3	29.395	0	9.9822	2354000000	27
Q9NRG0;E5RGS9	Q9NRG0;E5RGS9	Chromatin accessibility complex protein 1	CHRAC1	Color [DarkGray]				2	2	2	19.8	19.8	19.8	14.71	0	9.0539	2309500000	32
Q96MH6;E5RGT2;Q96MH6-2;H0YAY9;Q49A68;H0YC64;E5RJN2;E5RHU1;E5RJI9	Q96MH6;E5RGT2;Q96MH6-2;H0YAY9;Q49A68;H0YC64;E5RJN2;E5RHU1;E5RJI9	Transmembrane protein 68	TMEM68	Color [DarkGray]				2	2	2	6.8	6.8	6.8	37.424	0.0073017	1.5773	567910000	15
E5RGX2;P53803	E5RGX2;P53803	DNA-directed RNA polymerases I, II, and III subunit RPABC4	POLR2K	Color [DarkGray]				1	1	1	26.9	26.9	26.9	7.9693	0.00019279	3.697	837820000	18
Q93045;E5RGX5;Q93045-2	Q93045;E5RGX5;Q93045-2	Stathmin-2;Stathmin	STMN2	Color [DarkGray]				5	1	1	15.1	5.6	5.6	20.828	0.00056926	3.4147	23120000000	16
Q9Y5V0;E5RHV4;H0YAP1;E5RHR6	Q9Y5V0;E5RHV4;H0YAP1;E5RHR6	Zinc finger protein 706	ZNF706	Color [DarkGray]				1	1	1	14.5	14.5	14.5	8.4977	0.00091075	2.6816	485100000	8
O94905;E5RHW4;E5RJ09;O94905-2;O94905-3	O94905;E5RHW4	Erlin-2	ERLIN2	Color [DarkGray]				17	17	14	49.6	49.6	44	37.839	0	126.93	48137000000	283
O43513;E5RIE8	O43513;E5RIE8	Mediator of RNA polymerase II transcription subunit 7	MED7	Color [DarkGray]				2	2	2	12.4	12.4	12.4	27.245	0.0001929	3.7058	617330000	6
Q6NXR4;E5RIH5;E5RHM7	Q6NXR4;E5RIH5	TELO2-interacting protein 2	TTI2	Color [DarkGray]				3	3	3	6.7	6.7	6.7	56.914	0.00056582	3.2589	497730000	4
Q8TCF1;E5RIS3;Q8TCF1-4;Q8TCF1-3	Q8TCF1;E5RIS3;Q8TCF1-4;Q8TCF1-3	AN1-type zinc finger protein 1	ZFAND1	Color [DarkGray]				2	2	2	10.8	10.8	10.8	30.787	0	20.208	1002200000	7
O75347;E5RIW3;E5RJD8;E5RHG6;O75347-2;E5RIX8	O75347;E5RIW3;E5RJD8;E5RHG6;O75347-2;E5RIX8	Tubulin-specific chaperone A	TBCA	Color [DarkGray]				12	12	12	52.8	52.8	52.8	12.855	0	47.452	81879000000	176
P53677;E5RJ52	P53677;E5RJ52	AP-3 complex subunit mu-2	AP3M2	Color [DarkGray]				5	2	2	12.2	5	5	46.977	0.0058309	1.6957	217890000	4
O15182;E5RK82;E5RJF8;H0YBL5;E5RH67;E5RFM2	O15182;E5RK82;E5RJF8	Centrin-3	CETN3	Color [DarkGray]				4	4	4	21.6	21.6	21.6	19.55	0.0019414	2.1574	227990000	5
E5RK69;E7EMC6;H0YC77	E5RK69;E7EMC6	Annexin	ANXA6	Color [DarkGray]				29	2	2	58.7	7.6	7.6	51.776	0	60.243	2638000000	31
Q7L5N1;E7EM64;H7C3T0	Q7L5N1;E7EM64	COP9 signalosome complex subunit 6	COPS6	Color [DarkGray]				7	7	7	30	30	30	36.163	0	32.405	8010600000	68
J3QLD9;E7EMK3;Q14254;K7EKW9;J3QKZ4	J3QLD9;E7EMK3;Q14254;K7EKW9	Flotillin-2	FLOT2	Color [DarkGray]				22	22	22	56.3	56.3	56.3	47.142	0	112.82	29328000000	243
Q13510;E7EMM4;Q13510-2;Q13510-3	Q13510;E7EMM4;Q13510-2;Q13510-3	Acid ceramidase;Acid ceramidase subunit alpha;Acid ceramidase subunit beta	ASAH1	Color [DarkGray]				16	16	16	37.5	37.5	37.5	44.659	0	109.13	30348000000	175
P41236;E7EMN6;E7EUI7;Q6NXS1	P41236;E7EMN6;E7EUI7;Q6NXS1	Protein phosphatase inhibitor 2;Protein phosphatase inhibitor 2-like protein 3	PPP1R2;PPP1R2P3	Color [DarkGray]				6	6	6	29.3	29.3	29.3	23.015	0	16.103	11601000000	97
Q96FZ2;E7EMP6;D6RGK7;D6RAZ3;D6R9T3;D6RAI0	Q96FZ2;E7EMP6;D6RGK7;D6RAZ3;D6R9T3;D6RAI0	Embryonic stem cell-specific 5-hydroxymethylcytosine-binding protein	HMCES	Color [DarkGray]				4	4	4	15.5	15.5	15.5	40.574	0	16.464	1823400000	23
P61916;J3KMY5;G3V3E8;E7EMS2;G3V3D1;H0YIZ1;G3V2V8;P61916-2	P61916;J3KMY5;G3V3E8;E7EMS2;G3V3D1;H0YIZ1;G3V2V8;P61916-2	Epididymal secretory protein E1	NPC2	Color [DarkGray]				7	7	7	55	55	55	16.57	0	43.532	24628000000	108
O95071;E7EMW7;O95071-2;E7ET84;E5RFK7;H0YBB4;H0YAV7	O95071;E7EMW7;O95071-2	E3 ubiquitin-protein ligase UBR5	UBR5	Color [DarkGray]				24	24	24	11	11	11	309.35	0	58.61	6997100000	78
O95359;E7EMZ9;E9PBC6;O95359-3;O95359-5;O95359-2;Q4VXL4;D6RAA5;Q4VXL8;O95359-6;O95359-1;H0Y9C3;H0Y911;E9PGB3;H0Y9Y7;H0Y954	O95359;E7EMZ9;E9PBC6;O95359-3;O95359-5;O95359-2;Q4VXL4;D6RAA5;Q4VXL8;O95359-6;O95359-1	Transforming acidic coiled-coil-containing protein 2	TACC2	Color [DarkGray]				41	41	38	17.6	17.6	17.1	309.42	0	91.61	20406000000	241
Q9UPN9;E7EN20;H0Y612	Q9UPN9;E7EN20;H0Y612	E3 ubiquitin-protein ligase TRIM33	TRIM33	Color [DarkGray]				25	25	2	26.3	26.3	2.1	122.53	0	89.727	13288000000	228
Q8IZA0;E7EN73;Q8IZA0-2;C9J519;Q8IZA0-3;B1AN15;H0Y4S8	Q8IZA0;E7EN73;Q8IZA0-2;C9J519;Q8IZA0-3	Dyslexia-associated protein KIAA0319-like protein	KIAA0319L	Color [DarkGray]				9	9	9	12.1	12.1	12.1	115.66	0	14.083	2390900000	37
Q15528;Q5T8T7;E7EN96;Q5T8T8;Q15528-2;E9PGW7	Q15528;Q5T8T7;E7EN96;Q5T8T8;Q15528-2;E9PGW7	Mediator of RNA polymerase II transcription subunit 22	MED22	Color [DarkGray]				5	5	5	26	26	26	22.22	0	6.284	2696400000	21
E7ENN3;Q8NF91;Q8NF91-4;A0A0C4DG40;Q8NF91-8;Q8NF91-2;Q8NF91-7;Q8NF91-3;Q5JV20;F8WAI0;H0Y326;H0Y325;Q8NF91-9;Q8NF91-11	E7ENN3;Q8NF91;Q8NF91-4;A0A0C4DG40;Q8NF91-8;Q8NF91-2	Nesprin-1	SYNE1	Color [DarkGray]				7	7	7	0.8	0.8	0.8	964.83	0.005988	1.6672	6748900000	38
Q9UFG5;E7EP72;K7ER12;K7EQW1;A0A087WUU5;K7ELZ1;K7EK56;Q9UFG5-2	Q9UFG5;E7EP72;K7ER12;K7EQW1;A0A087WUU5;K7ELZ1;K7EK56;Q9UFG5-2	UPF0449 protein C19orf25	C19orf25	Color [DarkGray]				2	2	2	24.6	24.6	24.6	12.878	0	8.5429	2157400000	17
P50914;E7EPB3	P50914;E7EPB3	60S ribosomal protein L14	RPL14	Color [DarkGray]				6	6	6	28.4	28.4	28.4	23.432	0	45.692	85681000000	120
Q9P2D0;E9PDR5;E7EPI0;Q9P2D0-2;D6R9F4;H0Y9N7;Q9P2D0-3	Q9P2D0;E9PDR5;E7EPI0;Q9P2D0-2;D6R9F4	Inhibitor of Bruton tyrosine kinase	IBTK	Color [DarkGray]				4	4	4	3.7	3.7	3.7	150.53	0.0016054	2.2957	3773300000	12
P33121;E7EPM6;P33121-3;P33121-2;B7Z3Z9;H0Y9U7;D6RER0;H0Y9Z9;D6RG07;Q9UKU0-7	P33121;E7EPM6;P33121-3;P33121-2;B7Z3Z9	Long-chain-fatty-acid--CoA ligase 1	ACSL1	Color [DarkGray]				18	16	15	27.4	24.6	23.5	77.942	0	26.144	9567500000	134
P55347;E7EPN6;P55347-2;Q96KN3;Q96KN3-2	P55347;E7EPN6;P55347-2;Q96KN3;Q96KN3-2	Homeobox protein PKNOX1;Homeobox protein PKNOX2	PKNOX1;PKNOX2	Color [DarkGray]				2	2	2	3.4	3.4	3.4	47.606	0.0069775	1.593	586230000	16
Q9Y520;E7EPN9;Q9Y520-4;Q9Y520-5;Q9Y520-7;Q9Y520-6;Q9Y520-3;Q9Y520-2;H7C5N8;A0A0A0MS30	Q9Y520;E7EPN9;Q9Y520-4;Q9Y520-5;Q9Y520-7;Q9Y520-6;Q9Y520-3;Q9Y520-2	Protein PRRC2C	PRRC2C	Color [DarkGray]				68	68	66	28.7	28.7	28	316.91	0	323.31	48888000000	598
O14757;J3KN87;E7EPP6;O14757-2;O14757-3;E9PPA5	O14757;J3KN87;E7EPP6;O14757-2;O14757-3;E9PPA5	Serine/threonine-protein kinase Chk1	CHEK1	Color [DarkGray]				5	5	5	9.2	9.2	9.2	54.433	0	5.7132	790220000	19
P19404;E7EPT4	P19404;E7EPT4	NADH dehydrogenase [ubiquinone] flavoprotein 2, mitochondrial	NDUFV2	Color [DarkGray]				12	12	12	55.8	55.8	55.8	27.391	0	157.02	19262000000	166
E7EPT6;F8VNR3;P01135-2;P01135	E7EPT6;F8VNR3;P01135-2;P01135	Protransforming growth factor alpha;Transforming growth factor alpha	TGFA	Color [DarkGray]				1	1	1	6.1	6.1	6.1	17.719	0.0077926	1.5543	265570000	4
O14653;I3L4Z6;E7EQ34;O14653-2;I3L1K7;I3L0K1;O14653-3;I3L3V4;I3NI02	O14653;I3L4Z6;E7EQ34;O14653-2;I3L1K7;I3L0K1;O14653-3;I3L3V4	Golgi SNAP receptor complex member 2	GOSR2	Color [DarkGray]				4	4	4	22.6	22.6	22.6	24.775	0	29.821	1199500000	46
Q9GZZ1;E7EQ69;C9J5D1;Q9GZZ1-2;A0A087WWJ2;B0AZT5;C9JZU6;C9J5J3;A0A0D9SF32;F8WCK0	Q9GZZ1;E7EQ69;C9J5D1;Q9GZZ1-2;A0A087WWJ2;B0AZT5	N-alpha-acetyltransferase 50	NAA50	Color [DarkGray]				9	9	9	55.6	55.6	55.6	19.398	0	49.452	18896000000	149
Q92844;E7EQA9;E7EV32;E7EMT6;E7ENY2;E7EVA2;E7EW82;H7C3L4;E7EWR8;E7EM55;E7ERM9;Q92844-2;Q92844-3	Q92844;E7EQA9;E7EV32;E7EMT6;E7ENY2;E7EVA2;E7EW82;H7C3L4	TRAF family member-associated NF-kappa-B activator	TANK	Color [DarkGray]				3	3	3	7.5	7.5	7.5	47.815	0.00038351	3.6182	356830000	9
Q96RT7;E7EQL8;Q96RT7-2;Q96RT7-3	Q96RT7;E7EQL8;Q96RT7-2;Q96RT7-3	Gamma-tubulin complex component 6	TUBGCP6	Color [DarkGray]				6	6	6	4.9	4.9	4.9	200.5	0	13.798	1018200000	28
P15311;E7EQR4;E9PNP4;V9GZ54	P15311;E7EQR4	Ezrin	EZR	Color [DarkGray]				52	52	40	65.5	65.5	51.7	69.412	0	323.31	546460000000	1102
Q9GZM5;E7EQR8;D6RFI3;D6RGY8;H0Y9A1;D6RBQ1;D6RA04;D6RAY4	Q9GZM5;E7EQR8;D6RFI3;D6RGY8;H0Y9A1	Protein YIPF3;Protein YIPF3, 36 kDa form III	YIPF3	Color [DarkGray]				6	6	6	25.1	25.1	25.1	38.247	0	32.909	3507500000	45
O15347;E9PES6;E7ES08;E7EQU1	O15347;E9PES6;E7ES08;E7EQU1	High mobility group protein B3	HMGB3	Color [DarkGray]				11	10	10	36.5	33	33	22.98	0	105.45	39792000000	128
Q9BTC8;Q9BTC8-2;E7EQY4;E7EV10;E9PCS8;D6W5A2	Q9BTC8;Q9BTC8-2;E7EQY4;E7EV10;E9PCS8;D6W5A2	Metastasis-associated protein MTA3	MTA3	Color [DarkGray]				11	4	4	20.2	8.8	8.8	67.503	0	10.762	1736500000	36
Q16637;E7EQZ4;Q16637-4;Q16637-2;Q16637-3;B4DP61;H0YBZ9;A0A0G2JRX5;A0A0G2JRY6	Q16637;E7EQZ4;Q16637-4;Q16637-2;Q16637-3;B4DP61	Survival motor neuron protein	SMN1;SMN2	Color [DarkGray]				3	3	3	13.6	13.6	13.6	31.848	0	8.2483	781570000	9
Q86VM9;E7ERS3;Q86VM9-2;H3BRH3;H3BP01	Q86VM9;E7ERS3;Q86VM9-2	Zinc finger CCCH domain-containing protein 18	ZC3H18	Color [DarkGray]				10	10	10	10.1	10.1	10.1	106.38	0	18.999	7907700000	80
P46527;E7ES52	P46527;E7ES52	Cyclin-dependent kinase inhibitor 1B	CDKN1B	Color [DarkGray]				1	1	1	17.2	17.2	17.2	22.073	0	10.719	638890000	7
P49768;E7ES96;P49768-2;P49768-7;P49810;P49768-3;E5RFW4;E5RG63;B1AP22;P49768-5;P49768-6;P49810-3	P49768;E7ES96;P49768-2;P49768-7	Presenilin-1;Presenilin-1 NTF subunit;Presenilin-1 CTF subunit;Presenilin-1 CTF12;Presenilin	PSEN1	Color [DarkGray]				4	4	4	9.4	9.4	9.4	52.667	0.0009058	2.5797	6408500000	13
Q7L5Y9;Q7L5Y9-2;E7ESC7;Q7L5Y9-3;D6RIB6;B4DQT1;B4DVN3;Q7L5Y9-4;D6RE80;D6RDW4;D6REW7;Q7L5Y9-5;D6R8Z3;D6RA86;D6RID6	Q7L5Y9;Q7L5Y9-2;E7ESC7;Q7L5Y9-3;D6RIB6;B4DQT1;B4DVN3;Q7L5Y9-4	Macrophage erythroblast attacher	MAEA	Color [DarkGray]				6	6	6	15.9	15.9	15.9	45.287	0	5.4993	1668900000	23
E7ESP4;E7EMF1;E9PB77;D6RG08	E7ESP4;E7EMF1;E9PB77		ITGA2	Color [DarkGray]				23	1	1	30.8	2.1	2.1	102.83	0	87.9	2941400000	18
Q71RG4;K7EKW3;E7ESS3;Q71RG4-2;Q71RG4-3	Q71RG4;K7EKW3;E7ESS3;Q71RG4-2;Q71RG4-3	Transmembrane and ubiquitin-like domain-containing protein 2	TMUB2	Color [DarkGray]				2	2	2	10.9	10.9	10.9	33.788	0	15.485	546260000	7
Q5T5U3;E7ESW5;F8W9U9;Q5T5U3-3;A0A087WW76	Q5T5U3;E7ESW5;F8W9U9;Q5T5U3-3;A0A087WW76	Rho GTPase-activating protein 21	ARHGAP21	Color [DarkGray]				2	2	2	1.1	1.1	1.1	217.33	0.005006	1.7902	132370000	2
Q13330;Q13330-3;E7ESY4;Q13330-2;H0Y4T7;F8VSM3;F8W9Y9;H7C3F3;H0YIT0;E9PF88	Q13330;Q13330-3;E7ESY4;Q13330-2;H0Y4T7;F8VSM3	Metastasis-associated protein MTA1	MTA1	Color [DarkGray]				16	13	10	25	21.4	16.2	80.785	0	43.378	6159300000	104
E7ET48	E7ET48		AIM1L	Color [DarkGray]				18	18	17	52.6	52.6	48.9	49.276	0	63.72	7648700000	89
Q8NCG7;E7ET49;Q8NCG7-2;Q8NCG7-4	Q8NCG7;E7ET49;Q8NCG7-2;Q8NCG7-4	Sn1-specific diacylglycerol lipase beta	DAGLB	Color [DarkGray]				2	2	2	3.3	3.3	3.3	73.731	0.00038462	3.6498	385020000	10
Q86UW9;E7ET89;Q86UW9-2;C9JEH4;C9JII1	Q86UW9;E7ET89;Q86UW9-2	Probable E3 ubiquitin-protein ligase DTX2	DTX2	Color [DarkGray]				3	3	3	5.9	5.9	5.9	67.246	0.00020513	5.1104	692680000	7
Q15154;E7ETA6;Q15154-2;A6NNN6;H0YBA1;E5RGQ4	Q15154;E7ETA6;Q15154-2;A6NNN6	Pericentriolar material 1 protein	PCM1	Color [DarkGray]				50	50	36	26.7	26.7	20.1	228.53	0	245.24	23249000000	397
E7ETB3;Q9ULA0;E7EMB6;C9JBE1;F8WAN0;B9ZVU2;E7EPX3;E5RJ35;C9J1E2;E3W974;C9JRG3	E7ETB3;Q9ULA0;E7EMB6;C9JBE1	Aspartyl aminopeptidase	DNPEP	Color [DarkGray]				21	21	21	60.2	60.2	60.2	54.502	0	211.24	60036000000	374
Q9UQV4;E7ETP9	Q9UQV4;E7ETP9	Lysosome-associated membrane glycoprotein 3	LAMP3	Color [DarkGray]				1	1	1	2.9	2.9	2.9	44.346	0.0063237	1.6479	110890000	1
P05166;E7ETT1;E9PDR0;E7EX59;P05166-2;E7ETT4;E7EUY3;C9JQS9;E9PEC3;F8WBI9;E7ENC1;C9JVY9;H7C5C9;C9JVW9;C9JAW3	P05166;E7ETT1;E9PDR0;E7EX59;P05166-2;E7ETT4;E7EUY3;C9JQS9;E9PEC3;F8WBI9	Propionyl-CoA carboxylase beta chain, mitochondrial	PCCB	Color [DarkGray]				21	21	21	44.3	44.3	44.3	58.215	0	102.98	16654000000	173
P29558;E7ETU5;F6Y5H0;P29558-2;E7EPF2;Q6XE24;C9J9B2;C9JIJ9;Q6XE24-3;Q6XE24-4;Q6XE24-5;Q6XE24-2	P29558;E7ETU5;F6Y5H0;P29558-2;E7EPF2	RNA-binding motif, single-stranded-interacting protein 1	RBMS1	Color [DarkGray]				5	2	2	13.8	7.4	7.4	44.505	0.00020263	4.8453	545520000	3
P09001;H0Y9G6;E7ETU7;D6RC14;E9PF06	P09001;H0Y9G6;E7ETU7;D6RC14;E9PF06	39S ribosomal protein L3, mitochondrial	MRPL3	Color [DarkGray]				9	9	9	28.7	28.7	28.7	38.632	0	11.155	4466100000	52
E7ETY2;Q13428-7;Q13428-5;H0YA99;H0YAB7;H0Y8Y7	E7ETY2;Q13428-7;Q13428-5	Treacle protein	TCOF1	Color [DarkGray]				56	1	0	39.7	1.9	0	152.3	0	20.002	724080000	14
Q9Y6E2;E7ETZ4;Q75MG1;B5MCH7;E7EMS9;B5MCE7;E9PFE3;C9JF98;F8WDX8;Q9Y6E2-2;E9PFD4	Q9Y6E2;E7ETZ4;Q75MG1;B5MCH7;E7EMS9;B5MCE7	Basic leucine zipper and W2 domain-containing protein 2	BZW2	Color [DarkGray]				24	24	23	48.4	48.4	46.8	48.162	0	145.39	66505000000	326
P68400;E7EU96;Q5U5J2;Q8NEV1;P68400-2;A0A087WY74;V9GYA2;V9GY80;V9GYW6	P68400;E7EU96;Q5U5J2;Q8NEV1;P68400-2	Casein kinase II subunit alpha;Casein kinase II subunit alpha 3	CSNK2A1;CSNK2A3	Color [DarkGray]				17	17	17	46.8	46.8	46.8	45.143	0	308.51	41009000000	302
E7EUI8;E7EM57	E7EUI8;E7EM57	Glucose-6-phosphate 1-dehydrogenase	G6PD	Color [DarkGray]				27	1	1	68.7	3.2	3.2	38.521	0.00019592	4.0148	435590000	12
Q9NX74;E7EUN9;I3L4Y9;J3QLD5	Q9NX74;E7EUN9	tRNA-dihydrouridine(20) synthase [NAD(P)+]-like	DUS2	Color [DarkGray]				4	4	4	8.1	8.1	8.1	55.05	0	8.0225	407860000	7
Q04637-8;E7EX73;E9PGM1;E7EUU4;Q04637-7;C9K073;C9J2Z7;H7C044;F8WCF2;C9JHW9;B1AN91;B1AN92	Q04637-8;E7EX73;E9PGM1;E7EUU4;Q04637-7	Eukaryotic translation initiation factor 4 gamma 1	EIF4G1	Color [DarkGray]				64	64	0	41.7	41.7	0	175.62	0	323.31	151470000000	949
Q14493;H0YAE8;E7EUV9;F8W8D3;Q14493-2;H7C4H8	Q14493;H0YAE8;E7EUV9;F8W8D3;Q14493-2;H7C4H8	Histone RNA hairpin-binding protein	SLBP	Color [DarkGray]				4	4	4	12.6	12.6	12.6	31.285	0.00020542	5.1509	2691000000	49
E7EVA0;P27816;P27816-2;P27816-4;B5MEG9;H7C456;P27816-7;P27816-3	E7EVA0;P27816;P27816-2	Microtubule-associated protein;Microtubule-associated protein 4	MAP4	Color [DarkGray]				59	59	4	28.2	28.2	2	245.44	0	305.05	210600000000	781
O60941;Q9Y4J8;O60941-2;M0R021;M0QZ28;E9PEY4;E7EVB6;Q9Y4J8-8;Q9Y4J8-12;Q9Y4J8-6;Q9Y4J8-10;Q9Y4J8-11;Q9Y4J8-16;Q9Y4J8-5;O60941-6;O60941-3;O60941-5;Q9Y4J8-4;Q9Y4J8-3;O60941-4;O60941-7;Q9Y4J8-13;Q9Y4J8-2;Q9Y4J8-14;Q9Y4J8-15	O60941;Q9Y4J8;O60941-2;M0R021;M0QZ28;E9PEY4;E7EVB6;Q9Y4J8-8;Q9Y4J8-12;Q9Y4J8-6;Q9Y4J8-10;Q9Y4J8-11;Q9Y4J8-16;Q9Y4J8-5;O60941-6;O60941-3;O60941-5;Q9Y4J8-4;Q9Y4J8-3;O60941-4;O60941-7;Q9Y4J8-13;Q9Y4J8-2;Q9Y4J8-14;Q9Y4J8-15	Dystrobrevin beta;Dystrobrevin alpha;Dystrobrevin	DTNB;DTNA	Color [DarkGray]				1	1	1	1.9	1.9	1.9	71.355	0.00056148	3.1093	466310000	8
Q676U5;Q676U5-2;E7EVC7;Q676U5-3;Q676U5-5;C9J1B2;C9J8C6;Q676U5-4;C9JAY7;C9JK97	Q676U5;Q676U5-2;E7EVC7;Q676U5-3;Q676U5-5	Autophagy-related protein 16-1	ATG16L1	Color [DarkGray]				8	8	8	15.2	15.2	15.2	68.264	0	11.428	4915900000	48
H7C229;E7EVJ5;Q96F07-2;Q96F07;E7EW33	H7C229;E7EVJ5;Q96F07-2;Q96F07;E7EW33	Cytoplasmic FMR1-interacting protein 2	CYFIP2	Color [DarkGray]				19	4	4	17.5	3.7	3.7	129.7	0.0001944	3.8678	910140000	13
Q14534;E7EVQ6;H0YBN7;E5RJH9	Q14534;E7EVQ6;H0YBN7	Squalene monooxygenase	SQLE	Color [DarkGray]				4	4	4	6.6	6.6	6.6	63.922	0	6.2052	1280000000	14
E7EVZ5;Q8NBM8	E7EVZ5;Q8NBM8	Prenylcysteine oxidase-like	PCYOX1L	Color [DarkGray]				1	1	1	2.7	2.7	2.7	45.679	0.0012599	2.4465	299090000	3
Q8TAG9;E7EW84;Q8TAG9-2;F2Z3K0;B1AP46	Q8TAG9;E7EW84;Q8TAG9-2	Exocyst complex component 6	EXOC6	Color [DarkGray]				7	5	5	9	7	7	93.721	0	29.772	1238100000	31
Q9Y2Z2;Q9Y2Z2-2;E7EWX0;E9PHR8;E7EWI1;Q9Y2Z2-3;Q9Y2Z2-5;Q9Y2Z2-4;Q9Y2Z2-6	Q9Y2Z2;Q9Y2Z2-2;E7EWX0;E9PHR8;E7EWI1;Q9Y2Z2-3;Q9Y2Z2-5;Q9Y2Z2-4;Q9Y2Z2-6	Protein MTO1 homolog, mitochondrial	MTO1	Color [DarkGray]				1	1	1	1.5	1.5	1.5	79.963	0.00056518	3.2378	103330000	2
E7EWM1	E7EWM1		NCOA2	Color [DarkGray]				3	3	1	3.5	3.5	1.3	102.73	0.00074143	2.9368	1020000000	10
O43674;E7EWP0;H0Y886;O43674-2	O43674;E7EWP0;H0Y886;O43674-2	NADH dehydrogenase [ubiquinone] 1 beta subcomplex subunit 5, mitochondrial	NDUFB5	Color [DarkGray]				4	4	4	21.2	21.2	21.2	21.75	0	7.7222	5383100000	62
Q5H8A4;E7EWV1;Q5H8A4-2;E7EM50;D6RFE8;Q5H8A4-5;Q5H8A4-6;Q5H8A4-4;Q5H8A4-3;D6R9J9	Q5H8A4;E7EWV1;Q5H8A4-2;E7EM50;D6RFE8;Q5H8A4-5;Q5H8A4-6;Q5H8A4-4;Q5H8A4-3	GPI ethanolamine phosphate transferase 2	PIGG	Color [DarkGray]				3	3	3	3.8	3.8	3.8	108.17	0.0001932	3.7405	215400000	5
P23588;E7EX17;P23588-2;F8VX11;F8VP89;F8VSC7;F8W0K0;F8VYE9;F8VRU1	P23588;E7EX17;P23588-2;F8VX11	Eukaryotic translation initiation factor 4B	EIF4B	Color [DarkGray]				39	39	39	58.4	58.4	58.4	69.15	0	323.31	82787000000	488
E7EX90;Q14203-3;Q14203;Q14203-6;Q14203-4;Q14203-5;Q14203-2;Q6AWB1;E7EWF7;C9JJD0;C9JZA4;C9JTE5;C9JJN7;C9JKG6;E9PCY0;C9JUI8;C9J1B7	E7EX90;Q14203-3;Q14203;Q14203-6;Q14203-4;Q14203-5;Q14203-2;Q6AWB1	Dynactin subunit 1	DCTN1;DKFZp686E0752	Color [DarkGray]				40	40	40	40.4	40.4	40.4	139.09	0	323.31	46647000000	510
E7EX92	E7EX92		AIM1L	Color [DarkGray]				5	1	1	21.3	5.4	5.4	37.866	0.00074006	2.9103	928690000	11
Q8WVB6-2;E7EXA6;Q8WVB6;A0A0D9SF58;Q8WVB6-3;F8WCC1;H0Y7D3	Q8WVB6-2;E7EXA6;Q8WVB6;A0A0D9SF58;Q8WVB6-3	Chromosome transmission fidelity protein 18 homolog	CHTF18	Color [DarkGray]				13	12	12	14.6	13.9	13.9	110.21	0	32.918	3902500000	91
E9PAV3;F8VZJ2;F8W0W4;H0YHX9;Q13765;E9PAV3-2;F8W1N5;F8VNW4;Q9BZK3;F8VZ58	E9PAV3;F8VZJ2;F8W0W4;H0YHX9;Q13765;E9PAV3-2;F8W1N5;F8VNW4	Nascent polypeptide-associated complex subunit alpha, muscle-specific form;Nascent polypeptide-associated complex subunit alpha	NACA	Color [DarkGray]				4	4	4	2.6	2.6	2.6	205.42	0	120.92	51848000000	133
E9PB61;Q86V81	E9PB61;Q86V81	THO complex subunit 4	ALYREF	Color [DarkGray]				12	12	12	56.8	56.8	56.8	27.557	0	323.31	89065000000	230
O95208;O95208-2;F6PQP6;E9PBC1;I3L2B2;O95208-3;I3L356;I3L2H1;O95208-5;J3KSF8;J3KTF6;J3KSA6;J3KSC7;J3QLN2	O95208;O95208-2;F6PQP6;E9PBC1;I3L2B2;O95208-3;I3L356;I3L2H1;O95208-5	Epsin-2	EPN2	Color [DarkGray]				6	6	5	7.8	7.8	6.2	68.481	0	8.338	2043100000	47
P17029;E9PC66;B3KRF7;C9JRM9;Q9P0L1;Q9NYW8;Q5TYW1;Q15937;P17014;P0CG31;Q8NF99;P15622;Q13398;Q96NL3;P17021;Q9UJN7;Q3KQV3;Q9HCX3;Q9BSG1;Q8TAW3;Q8TF45;Q4V348;P52740;Q9Y2P7;Q8IVP9;Q6ZMS4;P17014-4;Q68CY6;A0A087X2B0;C9J6L6;B0AZN8;A0A087X063;A0A087WYR5;F5H032;A0A087WYZ0;A0A0C4DH15;S4R3B8;H0Y3T8;M0QX82;A0A0A0MTK1;M0QZ59;J3KQR4;E7EQD3;Q8IVP9-2;Q9BSG1-3;Q9BSG1-4;Q9BSG1-2;P17014-3;Q9Y2P7-2;P17014-2;Q13398-5;…	P17029;E9PC66;B3KRF7	Zinc finger protein with KRAB and SCAN domains 1	ZKSCAN1	Color [DarkGray]				14	14	12	34.5	34.5	29.7	63.629	0	65.234	5398500000	97
E9PC69;Q7KZI7;Q7KZI7-16;Q7KZI7-8;Q7KZI7-14;Q7KZI7-4;Q7KZI7-15;Q7KZI7-9;Q7KZI7-11;Q7KZI7-13;Q7KZI7-5;Q7KZI7-3;Q7KZI7-6;E7ETY4;Q7KZI7-7;Q7KZI7-2;Q7KZI7-12;Q7KZI7-10;F5H6N2;F5H4F6;F5H4J8	E9PC69;Q7KZI7;Q7KZI7-16;Q7KZI7-8;Q7KZI7-14;Q7KZI7-4;Q7KZI7-15;Q7KZI7-9;Q7KZI7-11;Q7KZI7-13;Q7KZI7-5;Q7KZI7-3;Q7KZI7-6;E7ETY4;Q7KZI7-7;Q7KZI7-2;Q7KZI7-12;Q7KZI7-10	Serine/threonine-protein kinase MARK2	MARK2	Color [DarkGray]				20	20	17	31.9	31.9	29	86.69	0	43.015	9036800000	99
Q13144;E9PC74;H7C2X0;C9JRD9	Q13144;E9PC74	Translation initiation factor eIF-2B subunit epsilon	EIF2B5	Color [DarkGray]				10	10	10	18.2	18.2	18.2	80.379	0	42.276	8203300000	111
O94876;Q6N039;E9PC87;O94876-2	O94876;Q6N039;E9PC87;O94876-2	Transmembrane and coiled-coil domains protein 1	TMCC1;DKFZp686H13261	Color [DarkGray]				2	2	2	3.4	3.4	3.4	72.082	0.00074543	3.0498	170290000	6
P14635;E9PC90;P14635-2;D6RHI0;H0YA62	P14635;E9PC90;P14635-2	G2/mitotic-specific cyclin-B1	CCNB1	Color [DarkGray]				5	5	5	11.5	11.5	11.5	48.337	0	8.9134	1603100000	21
Q02338;E9PCG9;C9K0G7;H7C2W1;A0A0G2JRH6;C9JM78;C9JQ90;A0A0G2JRX6	Q02338;E9PCG9;C9K0G7	D-beta-hydroxybutyrate dehydrogenase, mitochondrial	BDH1	Color [DarkGray]				8	8	8	34.7	34.7	34.7	38.157	0	39.282	3053400000	47
Q8TEU7;E9PCH4;Q8TEU7-4;Q8TEU7-2;A0A0A6YYB7;A0A0A0MR23;Q8TEU7-5;Q8TEU7-3;D6RE77;B7Z7Y1;A0A0A6YYJ1;Q8TEU7-6	Q8TEU7;E9PCH4;Q8TEU7-4;Q8TEU7-2;A0A0A6YYB7;A0A0A0MR23;Q8TEU7-5;Q8TEU7-3;D6RE77;B7Z7Y1	Rap guanine nucleotide exchange factor 6	RAPGEF6	Color [DarkGray]				5	5	5	3.3	3.3	3.3	179.42	0.00019739	4.1446	799870000	10
O95249;E9PCW1;G5E9T8;A0A087WYX5;B4DQA8;K7EJC8;O95249-2;Q96QI9;F6RU00	O95249;E9PCW1;G5E9T8;A0A087WYX5;B4DQA8;K7EJC8;O95249-2	Golgi SNAP receptor complex member 1	GOSR1	Color [DarkGray]				11	11	11	46.4	46.4	46.4	28.612	0	23.502	5448400000	72
O43795;E9PDF6;E7EQD9;H7C2Y7;C9JYW1;C9JUP5;Q8N1T3;Q8N1T3-3	O43795;E9PDF6	Unconventional myosin-Ib	MYO1B	Color [DarkGray]				46	46	1	48	48	1.4	131.98	0	323.31	94518000000	573
Q05084;E9PDL4;Q05084-3;Q05084-2	Q05084;E9PDL4;Q05084-3;Q05084-2	Islet cell autoantigen 1	ICA1	Color [DarkGray]				4	4	2	7.7	7.7	3.9	54.644	0	6.5844	599030000	12
Q03001;Q03001-8;E9PEB9;E9PHM6;F6QMI7;E7ERU0;F8W9J4;Q03001-3;Q6P0N6;E7ETB9;Q03001-9;Q03001-13;H0YC82;Q03001-10;H0YAT7;Q5T0V7	Q03001;Q03001-8;E9PEB9;E9PHM6;F6QMI7;E7ERU0;F8W9J4	Dystonin	DST	Color [DarkGray]				16	14	13	2.5	2.2	2	860.65	0.00091224	2.7045	5906500000	12
Q69YH5;E9PEI0	Q69YH5;E9PEI0	Cell division cycle-associated protein 2	CDCA2	Color [DarkGray]				5	5	5	5.4	5.4	5.4	112.68	0.0019438	2.1718	866540000	8
Q8WYH8;E9PEN0;Q8WYH8-2;Q9UNL4;Q9UNL4-2;Q9UNL4-4;Q9UNL4-5;Q9UNL4-8;Q9UNL4-3;Q9UNL4-7;Q9UNL4-6	Q8WYH8;E9PEN0;Q8WYH8-2	Inhibitor of growth protein 5	ING5	Color [DarkGray]				3	3	3	11.7	11.7	11.7	27.75	0.0058369	1.7055	2052300000	7
P17010;E9PEP7;P17010-2;P17010-3;Q9Y462;Q9Y462-2;Q9Y462-3	P17010;E9PEP7;P17010-2;P17010-3	Zinc finger X-chromosomal protein	ZFX	Color [DarkGray]				9	9	1	10.4	10.4	1.6	90.521	0	7.1374	2576600000	40
O15530;E9PER6;O15530-2;O15530-3;O15530-4;Q6A1A2;O15530-5;H3BPW1;H3BQ10	O15530;E9PER6;O15530-2;O15530-3;O15530-4;Q6A1A2;O15530-5	3-phosphoinositide-dependent protein kinase 1;Putative 3-phosphoinositide-dependent protein kinase 2	PDPK1;PDPK2P	Color [DarkGray]				7	7	7	14.2	14.2	14.2	63.151	0.00020313	4.912	1509000000	25
Q9Y4P3;E9PF19;Q96E41;A0A087WXC6;F8WDI9;F8WCR3	Q9Y4P3;E9PF19;Q96E41	Transducin beta-like protein 2	TBL2	Color [DarkGray]				21	21	21	49.2	49.2	49.2	49.797	0	78.13	16943000000	224
P15309;E9PFE6;P15309-2;P15309-3	P15309;E9PFE6;P15309-2;P15309-3	Prostatic acid phosphatase;PAPf39	ACPP	Color [DarkGray]				2	2	2	5.2	5.2	5.2	44.566	0	7.7046	280630000	4
Q9UJ41;E9PFK9;Q9UJ41-2;Q9UJ41-4;Q9UJ41-3;Q3HKR1;A0A0A0MSJ3;V9GYI8;C9JDA2;E9PHB8	Q9UJ41;E9PFK9;Q9UJ41-2;Q9UJ41-4;Q9UJ41-3;Q3HKR1;A0A0A0MSJ3	Rab5 GDP/GTP exchange factor	RABGEF1	Color [DarkGray]				11	11	11	18.1	18.1	18.1	79.37	0	12.089	1843900000	58
Q86SQ0;E9PGF6;E9PFQ4;Q86SQ0-2;Q86SQ0-3;G5E9V3	Q86SQ0;E9PGF6;E9PFQ4;Q86SQ0-2;Q86SQ0-3	Pleckstrin homology-like domain family B member 2	PHLDB2	Color [DarkGray]				5	5	5	4	4	4	142.16	0	11.789	1086100000	30
Q14738;E9PFR3;H0Y8C4;Q14738-3;Q14738-2;H7C5Q9;H0YJ35	Q14738;E9PFR3;H0Y8C4;Q14738-3;Q14738-2	Serine/threonine-protein phosphatase 2A 56 kDa regulatory subunit delta isoform	PPP2R5D	Color [DarkGray]				17	17	12	32.7	32.7	22.3	69.991	0	60.189	10981000000	172
Q8IW35;E9PG22;Q8IW35-2	Q8IW35;E9PG22;Q8IW35-2	Centrosomal protein of 97 kDa	CEP97	Color [DarkGray]				3	3	3	4.2	4.2	4.2	96.98	0.0001935	3.7595	372170000	10
Q5TG12;E9PGC5;Q15262-2;Q15262-3;Q15262-4;Q15262;H0Y6P5;H0Y6V4;A0A0G2JQF6;H0YDP9;P28827;E7EPS8;P28827-2	Q5TG12;E9PGC5;Q15262-2;Q15262-3;Q15262-4;Q15262	Protein-tyrosine-phosphatase;Receptor-type tyrosine-protein phosphatase kappa	PTPRK	Color [DarkGray]				11	11	11	9.7	9.7	9.7	164.2	0	51.766	4760500000	67
Q15418;Q15418-2;E9PGT3;Q15418-4;Q15418-3;Q5SVM6;E9PAN7;E9PMM7;Q5SVM7	Q15418;Q15418-2;E9PGT3;Q15418-4;Q15418-3	Ribosomal protein S6 kinase alpha-1;Ribosomal protein S6 kinase	RPS6KA1	Color [DarkGray]				40	40	27	61.1	61.1	42	82.722	0	185.63	63885000000	519
Q05682-4;E9PGZ1;Q05682-5;Q05682;Q05682-3;Q05682-6;Q05682-2;E7EX44;C9J813;C9JEK3;C9JE79;F8WE61	Q05682-4;E9PGZ1;Q05682-5;Q05682;Q05682-3;Q05682-6;Q05682-2;E7EX44;C9J813	Caldesmon	CALD1	Color [Black]				12	12	11	24.2	24.2	22.9	62.663	0	20.456	7464500000	40
Q9Y4E5;E9PH99;Q9Y4E5-2;D6RIA1;D6RAV4	Q9Y4E5;E9PH99;Q9Y4E5-2	Zinc finger protein 451	ZNF451	Color [DarkGray]				9	9	9	9.3	9.3	9.3	121.48	0	10.974	1755200000	40
Q15003;E9PHA2;C9J470;Q15003-2;C9JZP1;H7C415	Q15003;E9PHA2;C9J470;Q15003-2	Condensin complex subunit 2	NCAPH	Color [DarkGray]				26	26	26	46.2	46.2	46.2	82.562	0	198.71	27920000000	202
Q96RQ3;E9PHF7;F5GYT8;E9PG35;G5E9X5	Q96RQ3;E9PHF7;F5GYT8;E9PG35;G5E9X5	Methylcrotonoyl-CoA carboxylase subunit alpha, mitochondrial	MCCC1	Color [DarkGray]				9	9	9	19.6	19.6	19.6	80.472	0	91.336	3746800000	50
P11117;E9PHY0;B7Z7D2;E9PQY3;E9PKW9;E9PQW9;B7Z6U3;E9PP23;P11117-2	P11117;E9PHY0;B7Z7D2;E9PQY3;E9PKW9;E9PQW9;B7Z6U3;E9PP23;P11117-2	Lysosomal acid phosphatase	ACP2	Color [DarkGray]				4	4	4	8	8	8	48.344	0.0063194	1.6375	866320000	10
E9PHY5;O43491-4;E9PK52;O43491-3;E9PII3;O43491-2;I6L9B1;E9PQD2;E9PRG1;E9PIG0;E9PQN0;E9PJP4;E9PPC9;Q9Y2J2-4;B2RB02;Q9Y2J2-3;J3QS83;J3KT37;J3QS55	E9PHY5;O43491-4;E9PK52;O43491-3;E9PII3;O43491-2;I6L9B1	Band 4.1-like protein 2	EPB41L2	Color [DarkGray]				61	1	0	70.1	1.3	0	104.36	0	40.422	8642700000	36
Q8NDA8;E9PHY8;Q8NDA8-3;Q8NDA8-7;Q8NDA8-2;Q8NDA8-6;Q8NDA8-5;Q8NDA8-4	Q8NDA8;E9PHY8;Q8NDA8-3	Maestro heat-like repeat-containing protein family member 1	MROH1	Color [DarkGray]				6	6	6	4.2	4.2	4.2	181.25	0	11.864	907800000	25
Q13952;Q5T6K7;E9PI99;Q5T6K5;Q13952-6;Q13952-7;Q13952-2;Q13952-5;Q13952-3;A0A0A0MT00;E9PL11;Q13952-4;E9PJA8;E9PQR2	Q13952;Q5T6K7;E9PI99;Q5T6K5;Q13952-6;Q13952-7;Q13952-2;Q13952-5;Q13952-3;A0A0A0MT00;E9PL11;Q13952-4	Nuclear transcription factor Y subunit gamma	NFYC	Color [DarkGray]				4	4	4	8.3	8.3	8.3	50.302	0.00019527	3.9554	2647500000	50
Q53GL7;E9PM86;E9PSE7;E9PIA6;E9PIK9;E9PJI2;E9PPV8;E9PPE7;E9PK67;E9PNI7;E9PPU2;E9PQQ6;E9PSG8;E9PLE8;F8W8G7	Q53GL7;E9PM86;E9PSE7;E9PIA6;E9PIK9;E9PJI2;E9PPV8;E9PPE7;E9PK67;E9PNI7;E9PPU2;E9PQQ6	Poly [ADP-ribose] polymerase 10	PARP10	Color [DarkGray]				3	3	3	4.2	4.2	4.2	110	0.005986	1.6612	214830000	5
E9PIE4	E9PIE4		MTCH2	Color [DarkGray]				8	1	1	43.3	4.6	4.6	28.662	0	8.7431	442890000	11
O14683;E9PN66;E9PKN9;E9PS55;E9PMW4;E9PQ46;E9PIN5;E9PIK4;U3KQ32;E9PKZ4;E9PPM1;E9PNB3;E9PMY0	O14683;E9PN66;E9PKN9;E9PS55;E9PMW4;E9PQ46;E9PIN5;E9PIK4;U3KQ32;E9PKZ4;E9PPM1;E9PNB3;E9PMY0	Tumor protein p53-inducible protein 11	TP53I11	Color [DarkGray]				3	3	3	18	18	18	21.054	0.0001952	3.9518	1040700000	9
Q13315;E9PIN0;E9PRG7;Q6P7P1;M0QXY8;E9PIQ5;A0A087X0E9	Q13315;E9PIN0;E9PRG7;Q6P7P1;M0QXY8;E9PIQ5;A0A087X0E9	Serine-protein kinase ATM	ATM	Color [DarkGray]				4	4	4	1.3	1.3	1.3	350.68	0.00019384	3.784	486880000	11
E9PIR9;Q8N1P7;J3KQW1	E9PIR9;Q8N1P7	Absent in melanoma 1-like protein	AIM1L	Color [DarkGray]				11	11	8	17.9	17.9	13	86.721	0	31.818	4939200000	70
Q6SPF0;E9PIW9;F8WDT5	Q6SPF0;E9PIW9	Atherin	SAMD1	Color [DarkGray]				4	4	4	7.1	7.1	7.1	56.051	0.0001994	4.429	1254300000	23
Q9P1Y6;E9PJ24;F8WEF5;Q9P1Y6-2;Q9P1Y6-3	Q9P1Y6;E9PJ24;F8WEF5;Q9P1Y6-2;Q9P1Y6-3	PHD and RING finger domain-containing protein 1	PHRF1	Color [DarkGray]				10	10	10	8.9	8.9	8.9	178.66	0	24.92	3473300000	57
Q5BJD5;E9PJ42;Q5BJD5-3;Q5BJD5-2	Q5BJD5;E9PJ42;Q5BJD5-3;Q5BJD5-2	Transmembrane protein 41B	TMEM41B	Color [DarkGray]				2	2	2	9.3	9.3	9.3	32.513	0	25.674	4046600000	36
Q9BQE4;E9PJB8;E9PN30	Q9BQE4;E9PJB8;E9PN30	Selenoprotein S	VIMP	Color [DarkGray]				2	2	2	12.2	12.2	12.2	21.163	0.0012604	2.4489	255280000	6
O75676;E9PJN1;O75676-2;A0A0A6YYC0;E9PKU3	O75676;E9PJN1;O75676-2;A0A0A6YYC0	Ribosomal protein S6 kinase alpha-4;Ribosomal protein S6 kinase	RPS6KA4	Color [DarkGray]				10	10	9	13.3	13.3	12.3	85.605	0	15.024	3342600000	58
Q9NRS6;E9PK26;E9PMW6;Q9NRS6-2	Q9NRS6;E9PK26;E9PMW6;Q9NRS6-2	Sorting nexin-15	SNX15	Color [DarkGray]				2	2	2	6.1	6.1	6.1	38.291	0.0019479	2.2084	404990000	9
Q9NYF8-3;E9PK91;E9PK09;E9PQN2;E9PKI6;E9PJA7;H0YF00;H0YF63	Q9NYF8-3;E9PK91;E9PK09;E9PQN2;E9PKI6	Bcl-2-associated transcription factor 1	BCLAF1	Color [DarkGray]				34	1	1	38	1.8	1.8	100.23	0.00090662	2.5912	862520000	17
Q6IQ23;E9PKC0;H0YDE2;Q6IQ23-2;Q6IQ23-3;E9PL74	Q6IQ23;E9PKC0;H0YDE2;Q6IQ23-2;Q6IQ23-3;E9PL74	Pleckstrin homology domain-containing family A member 7	PLEKHA7	Color [DarkGray]				5	5	5	5.4	5.4	5.4	127.13	0	9.095	1760900000	31
Q5H9R7;H7BXH2;E9PKF6;Q5H9R7-6;Q5H9R7-2;Q5H9R7-5;Q5H9R7-3;Q5H9R7-4;E9PQP7;H0YEN2;E9PK08;E9PNN8;H0YDW1;E9PJD8;E9PKG4;H0YEV0	Q5H9R7;H7BXH2;E9PKF6;Q5H9R7-6;Q5H9R7-2;Q5H9R7-5;Q5H9R7-3;Q5H9R7-4;E9PQP7;H0YEN2	Serine/threonine-protein phosphatase 6 regulatory subunit 3	PPP6R3	Color [DarkGray]				28	28	28	33.8	33.8	33.8	97.668	0	197.77	25165000000	372
Q92989;E9PL17;Q92989-2	Q92989;E9PL17;Q92989-2	Polyribonucleotide 5-hydroxyl-kinase Clp1	CLP1	Color [DarkGray]				4	4	4	8.2	8.2	8.2	47.645	0.00056487	3.2353	1788000000	20
E9PQG4;E9PL24;Q5VU43-2;Q5VU43;A0A0A0MRL8;A0A0A0MRL9;A0A0C4DFQ0;A0A087WVF8;A0A0A0MRM0;A0A0A0MRM1;A0A087WX83;A0A075B749;Q5VU43-6;Q5VU43-7;Q5VU43-3;Q5VU43-4;A0A087X229	E9PQG4;E9PL24;Q5VU43-2;Q5VU43;A0A0A0MRL8;A0A0A0MRL9;A0A0C4DFQ0;A0A087WVF8;A0A0A0MRM0;A0A0A0MRM1;A0A087WX83;A0A075B749;Q5VU43-6;Q5VU43-7;Q5VU43-3;Q5VU43-4	Myomegalin	PDE4DIP	Color [DarkGray]				8	8	8	12.6	12.6	12.6	85.353	0	6.4375	1390200000	22
E9PL57;F8VSA6;E9PS38;S4R3E9;Q86V88;Q86V88-3;Q86V88-2	E9PL57;F8VSA6;E9PS38;S4R3E9		NEDD8-MDP1;NEDD8	Color [DarkGray]				5	5	2	30.6	30.6	17.1	19.536	0	10.251	13766000000	86
Q9BVG9;E9PS47;E9PLE4	Q9BVG9;E9PS47;E9PLE4	Phosphatidylserine synthase 2	PTDSS2	Color [DarkGray]				2	2	2	7.8	7.8	7.8	56.252	0	7.3308	671650000	9
Q8N9N8;E9PLI6;E9PS76;E9PQD0;E9PS30;E9PNH5	Q8N9N8;E9PLI6;E9PS76;E9PQD0;E9PS30;E9PNH5	Probable RNA-binding protein EIF1AD	EIF1AD	Color [DarkGray]				4	4	4	34.5	34.5	34.5	19.053	0	23.994	1754000000	40
P55786;E9PLK3;P55786-2;A6NEC2;H0YDG0;E9PP11;A6NEC2-2;H0YCQ5;E9PJY4;E9PPD4;E9PJ74;E9PRQ5;A6NEC2-3;E9PJF9;E9PPZ2	P55786;E9PLK3;P55786-2	Puromycin-sensitive aminopeptidase	NPEPPS	Color [DarkGray]				44	44	44	53.3	53.3	53.3	103.28	0	323.31	124340000000	662
Q9BQB6;I3L3B4;F8W9H0;E9PLN8;Q9BQB6-3;Q9BQB6-2	Q9BQB6;I3L3B4;F8W9H0;E9PLN8;Q9BQB6-3;Q9BQB6-2	Vitamin K epoxide reductase complex subunit 1	VKORC1	Color [DarkGray]				1	1	1	8	8	8	18.234	0.00020068	4.5893	1467400000	18
E9PLY5	E9PLY5		MACF1	Color [DarkGray]				40	1	1	31.4	0.9	0.9	159.92	0.00020471	5.0813	581780000	13
Q16798;E9PMB9;Q16798-2;E9PNN2	Q16798;E9PMB9	NADP-dependent malic enzyme, mitochondrial;Malic enzyme	ME3	Color [DarkGray]				8	7	6	18.2	16.7	15.2	67.068	0	48.176	3386900000	57
Q7Z589;E9PMC9;Q7Z589-2;Q7Z589-6;Q7Z589-5;Q7Z589-4;Q7Z589-7;E9PPE6	Q7Z589;E9PMC9;Q7Z589-2;Q7Z589-6;Q7Z589-5;Q7Z589-4;Q7Z589-7	Protein EMSY	EMSY;C11orf30	Color [DarkGray]				3	3	2	2	2	1.4	141.47	0.00091158	2.6943	3718500000	25
P54105;E9PMI6;J3KN38;E9PJF4;E9PQ83	P54105;E9PMI6;J3KN38;E9PJF4	Methylosome subunit pICln	CLNS1A	Color [DarkGray]				6	6	6	41.8	41.8	41.8	26.215	0	144.13	10819000000	100
Q9BPY3;G3V179;E9PMJ2;J3KP39;E9PMW3;E9PIM5	Q9BPY3;G3V179;E9PMJ2;J3KP39;E9PMW3;E9PIM5	Protein FAM118B	FAM118B	Color [DarkGray]				2	2	2	5.7	5.7	5.7	39.499	0.00056338	3.1813	1231100000	19
Q00613;E9PMQ6;Q00613-2;E9PI02;A0A087X1F9;Q03933;Q03933-2	Q00613;E9PMQ6;Q00613-2;E9PI02;A0A087X1F9	Heat shock factor protein 1	HSF1	Color [DarkGray]				9	9	9	18	18	18	57.26	0	25.617	6629800000	75
P48509;E9PMR4;E9PRJ3	P48509;E9PMR4;E9PRJ3	CD151 antigen;Tetraspanin	CD151	Color [DarkGray]				4	4	4	13.8	13.8	13.8	28.295	0	5.7663	27081000000	46
Q8WWI1-3;E9PMS6;Q8WWI1;J3KP06;Q8WWI1-2;Q8WWI1-4;E9PMT2;A0A0A0MTE2;Q8WWI1-5	Q8WWI1-3;E9PMS6;Q8WWI1;J3KP06;Q8WWI1-2;Q8WWI1-4;E9PMT2;A0A0A0MTE2;Q8WWI1-5	LIM domain only protein 7	LMO7	Color [DarkGray]				57	57	0	47.5	47.5	0	153.67	0	323.31	45276000000	601
O75964;E9PN17	O75964;E9PN17	ATP synthase subunit g, mitochondrial	ATP5L	Color [DarkGray]				4	4	4	44.7	44.7	44.7	11.428	0	17.12	17889000000	59
Q9H7C9;E9PNP3;E9PR47;E9PIQ4;E9PJP1;E9PLK9;K4DI89;Q9H7C9-3;Q9H7C9-2	Q9H7C9;E9PNP3;E9PR47;E9PIQ4	Mth938 domain-containing protein	AAMDC	Color [DarkGray]				5	5	5	45.1	45.1	45.1	13.332	0	5.5498	1326600000	25
P13987;E9PNW4;E9PR17;H0YET2	P13987;E9PNW4;E9PR17;H0YET2	CD59 glycoprotein	CD59	Color [DarkGray]				4	4	4	25	25	25	14.177	0	34.869	22493000000	72
Q8ND30;E9PP16;Q8ND30-3;Q8ND30-2;E9PIK8;H0YDJ2;H0YET1;E9PI79;F5H7K5;E9PJA0	Q8ND30;E9PP16;Q8ND30-3;Q8ND30-2	Liprin-beta-2	PPFIBP2	Color [DarkGray]				21	18	18	29.1	25.7	25.7	98.543	0	104.47	9164200000	176
Q9Y315;E9PPM8;G3V158;E9PMH9;E9PML7;E9PPK3;E9PJ44;E9PJB9	Q9Y315;E9PPM8;G3V158	Deoxyribose-phosphate aldolase	DERA	Color [DarkGray]				10	10	10	39	39	39	35.23	0	21.423	5239600000	46
Q8WW01;F2Z3M0;E9PPN1;H0YCV5;Q8WW01-2	Q8WW01;F2Z3M0;E9PPN1;H0YCV5;Q8WW01-2	tRNA-splicing endonuclease subunit Sen15	TSEN15	Color [DarkGray]				1	1	1	13.5	13.5	13.5	18.641	0	5.7396	417910000	12
Q16890;E9PPQ1;J3KNE7;Q16890-5;E9PNK6;Q16890-4;Q16890-3;Q16890-2;E9PNQ9	Q16890;E9PPQ1;J3KNE7;Q16890-5;E9PNK6;Q16890-4;Q16890-3;Q16890-2;E9PNQ9	Tumor protein D53	TPD52L1	Color [DarkGray]				10	10	10	59.8	59.8	59.8	22.449	0	83.558	15701000000	112
P15407;E9PPX2;P15407-2;E9PKL5	P15407;E9PPX2;P15407-2	Fos-related antigen 1	FOSL1	Color [DarkGray]				4	4	4	11.4	11.4	11.4	29.413	0.00019837	4.2832	1287000000	16
O43292;E9PPZ9;O43292-2;E9PLV6;E9PLG8;E9PQ31;E9PM94;E9PM11	O43292;E9PPZ9;O43292-2;E9PLV6	Glycosylphosphatidylinositol anchor attachment 1 protein	GPAA1	Color [DarkGray]				5	5	5	8.9	8.9	8.9	67.622	0	13.481	1684600000	25
E9PQ56	E9PQ56		PUF60	Color [DarkGray]				16	1	1	80.2	9.3	9.3	34.529	0.0084161	1.4864	348720000	1
Q9BZD4;E9PQC4;B1AQT4;E9PP32;E9PKH1;B1AQT3	Q9BZD4;E9PQC4	Kinetochore protein Nuf2	NUF2	Color [DarkGray]				5	5	5	11	11	11	54.303	0.00019712	4.1206	647920000	13
Q9Y296;E9PQE8;J3KP27;Q9Y296-2;E9PKS9;G3V1A0;G5EA23;E9PN70	Q9Y296;E9PQE8;J3KP27;Q9Y296-2;E9PKS9	Trafficking protein particle complex subunit 4	TRAPPC4	Color [DarkGray]				4	4	4	18.7	18.7	18.7	24.34	0.00056721	3.3138	2780300000	13
P62861;E9PR30;E9PM49	P62861;E9PR30	40S ribosomal protein S30	FAU	Color [DarkGray]				3	3	3	30.5	30.5	30.5	6.6478	0.00019908	4.3911	40186000000	34
Q7Z412;E9PRC5;Q7Z412-2	Q7Z412;E9PRC5;Q7Z412-2	Peroxisome assembly protein 26	PEX26	Color [DarkGray]				1	1	1	3.6	3.6	3.6	33.898	0.00074363	3.0005	166450000	4
O95084;E9PRR2	O95084;E9PRR2	Serine protease 23	PRSS23	Color [DarkGray]				1	1	1	5.7	5.7	5.7	43.001	0	9.4037	732000000	1
Q96KG9;E9PS17;Q96KG9-2;E9PK59;Q96KG9-3;Q96KG9-4;E9PPN3;Q96KG9-5;Q96KG9-6;A0A0A0MQX4;H0YCI6;H0YDH0	Q96KG9;E9PS17;Q96KG9-2;E9PK59;Q96KG9-3;Q96KG9-4;E9PPN3;Q96KG9-5;Q96KG9-6	N-terminal kinase-like protein	SCYL1	Color [DarkGray]				21	21	21	35.5	35.5	35.5	89.63	0	114.92	11846000000	143
E9PSI1;E9PQI5;E9PQ80;O15321;E9PMQ9;O15321-2;E9PL78;E9PJM1;H0YI89;E9PJC4;E9PQY7;E9PS99;G3V1B9;E9PNW2	E9PSI1;E9PQI5;E9PQ80		CHMP4A	Color [DarkGray]				15	15	6	18.9	18.9	9.1	92.386	0	80.051	13624000000	138
F1T0E5;Q9ULU8;Q9ULU8-2;Q9ULU8-3;Q9ULU8-4;H7C4P2;H7C4T6;Q9ULU8-5;H7C538;H7C4K9;A0A0C4DGY2	F1T0E5;Q9ULU8;Q9ULU8-2;Q9ULU8-3;Q9ULU8-4	Calcium-dependent secretion activator 1	CADPS	Color [DarkGray]				14	14	11	12.6	12.6	9.9	152	0	29.172	4641100000	97
J3KNL6;F1T0I1;O15027;O15027-2;O15027-4;O15027-3;O15027-5;X6RGP5;A0A0C4DH09;Q8N9G1	J3KNL6;F1T0I1;O15027;O15027-2;O15027-4;O15027-3;O15027-5;X6RGP5	Protein transport protein Sec16A	SEC16A	Color [DarkGray]				53	53	53	31.5	31.5	31.5	251.89	0	305.75	50550000000	563
F2Z2B0;Q9Y5J6	F2Z2B0;Q9Y5J6	Mitochondrial import inner membrane translocase subunit Tim10 B	TIMM10B	Color [DarkGray]				2	2	2	22.5	22.5	22.5	7.7277	0.00073869	2.8924	415070000	17
Q16875;F2Z2I2;Q5W015;Q5VX20;Q16875-3;Q16875-2;Q16875-4	Q16875;F2Z2I2;Q5W015;Q5VX20;Q16875-3;Q16875-2;Q16875-4	6-phosphofructo-2-kinase/fructose-2,6-bisphosphatase 3;6-phosphofructo-2-kinase;Fructose-2,6-bisphosphatase	PFKFB3	Color [DarkGray]				5	3	3	9.4	5.6	5.6	59.608	0.00056211	3.1227	340370000	12
Q9Y4A5;H0Y4W2;F2Z2U4;Q9Y4A5-2	Q9Y4A5;H0Y4W2;F2Z2U4;Q9Y4A5-2	Transformation/transcription domain-associated protein	TRRAP	Color [DarkGray]				27	27	27	8	8	8	437.6	0	49.689	5897600000	135
Q99829;F2Z2V0;B0QZ18;A6PVH9;E7ENH5;Q5JX58;Q5JX59;Q5JX60;Q5JX44;Q5JX45;Q5JX56;Q5JX55;Q5JX61;Q5JX52;Q5JX54;H0Y524;Q5JX57;E7EV27;Q5JX53	Q99829;F2Z2V0;B0QZ18;A6PVH9;E7ENH5;Q5JX58;Q5JX59;Q5JX60;Q5JX44;Q5JX45;Q5JX56	Copine-1	CPNE1	Color [DarkGray]				14	14	14	31.3	31.3	31.3	59.058	0	142.32	25400000000	142
Q8IZ69;F2Z2W7;Q8IZ69-2;C9K041;H7C100	Q8IZ69;F2Z2W7;Q8IZ69-2	tRNA (uracil-5-)-methyltransferase homolog A	TRMT2A	Color [DarkGray]				6	6	6	12.5	12.5	12.5	68.725	0	9.021	3661300000	40
Q9C0E2;F2Z2X4	Q9C0E2;F2Z2X4	Exportin-4	XPO4	Color [DarkGray]				20	20	20	24	24	24	130.14	0	185.75	8832900000	164
Q13889;F5GWD3;Q13889-2;F5H6X0;F5GXG6;H0YFF7;F5GX35;F5H4K7;A0A087WYD5	Q13889;F5GWD3;Q13889-2;F5H6X0;F5GXG6;H0YFF7;F5GX35;F5H4K7	General transcription factor IIH subunit 3	GTF2H3	Color [DarkGray]				4	4	4	13.3	13.3	13.3	34.378	0.0002	4.5127	838080000	31
Q00169;F5GWE5;I3L4H1;I3L471;I3L4C0;I3L4U7;I3L459;I3L2X8;I3L3W1;I3NI10	Q00169;F5GWE5;I3L4H1	Phosphatidylinositol transfer protein alpha isoform	PITPNA	Color [DarkGray]				9	7	7	40.7	34.4	34.4	31.806	0	129.88	7074000000	88
O00750;F5GWN5	O00750;F5GWN5	Phosphatidylinositol 4-phosphate 3-kinase C2 domain-containing subunit beta	PIK3C2B	Color [DarkGray]				3	3	3	2.3	2.3	2.3	184.77	0	14.472	866430000	12
Q9H4A3;Q9H4A3-5;F5GWT4;Q9H4A3-2;Q9H4A3-6;Q9H4A3-7;Q9H4A3-4;Q96J92-3;F6UYG0;K7ENT7;Q96J92-2;H0YH68;H0YFF1	Q9H4A3;Q9H4A3-5;F5GWT4;Q9H4A3-2;Q9H4A3-6;Q9H4A3-7;Q9H4A3-4	Serine/threonine-protein kinase WNK1	WNK1	Color [DarkGray]				15	15	12	6.5	6.5	5.3	250.79	0	22.573	5214800000	82
Q5HYJ3;F5GX09;Q5HYJ3-2;Q5HYJ3-3;F5H5F4	Q5HYJ3;F5GX09;Q5HYJ3-2;Q5HYJ3-3	Protein FAM76B	FAM76B	Color [DarkGray]				5	5	5	17.1	17.1	17.1	38.708	0	9.1336	1019700000	23
Q8TB96;F5GXC5;H3BUJ1	Q8TB96;F5GXC5;H3BUJ1	T-cell immunomodulatory protein	ITFG1	Color [DarkGray]				3	3	3	5.7	5.7	5.7	68.107	0.00020358	4.9626	1545400000	34
O75251;F5H5N1;F5GXJ1;O75251-2;A0A087WXF6;A0A087WTI3	O75251;F5H5N1;F5GXJ1;O75251-2;A0A087WXF6;A0A087WTI3	NADH dehydrogenase [ubiquinone] iron-sulfur protein 7, mitochondrial	NDUFS7	Color [DarkGray]				2	2	2	8.5	8.5	8.5	23.563	0.00056732	3.3442	3079800000	19
Q9NX18;F8W679;M0QYN2;F5GXW4;M0R060;F5GYJ5;F5H5T6;F5H8E2	Q9NX18;F8W679;M0QYN2;F5GXW4;M0R060;F5GYJ5;F5H5T6;F5H8E2	Succinate dehydrogenase assembly factor 2, mitochondrial	SDHAF2	Color [DarkGray]				2	2	2	10.2	10.2	10.2	19.599	0.0066485	1.6228	400170000	4
P61803;F5GXX5;F5H895;A0A0B4J239	P61803;F5GXX5;F5H895;A0A0B4J239	Dolichyl-diphosphooligosaccharide--protein glycosyltransferase subunit DAD1	DAD1	Color [DarkGray]				4	4	4	35.4	35.4	35.4	12.497	0	13.638	15494000000	52
Q9Y3B8;F5GYG5;H0YG54;H0YGR4;Q9Y3B8-2;F5H784;H0YF66;F5H7P1;Q9BTR4;F5H6P8;H0YG37	Q9Y3B8;F5GYG5;H0YG54;H0YGR4;Q9Y3B8-2	Oligoribonuclease, mitochondrial	REXO2	Color [DarkGray]				10	10	1	45.6	45.6	6.3	26.832	0	36.754	9886600000	74
Q9NRL3;F5GYK2;Q9NRL3-3;M0R0P4;R4GN16;M0QZM0;Q9NRL3-2;M0R2A7;M0QYS2;M0R317;M0QXN2;M0R0W8	Q9NRL3;F5GYK2;Q9NRL3-3	Striatin-4	STRN4	Color [DarkGray]				11	9	9	20.3	18.1	18.1	80.595	0	40.974	3970100000	79
P61421;J3QL14;R4GN72;F5GYQ1	P61421;J3QL14;R4GN72;F5GYQ1	V-type proton ATPase subunit d 1	ATP6V0D1	Color [DarkGray]				4	4	4	10.3	10.3	10.3	40.329	0.00020292	4.8927	2395100000	44
Q9NP50;F5H6U2;F5GZ82;H0YGG0	Q9NP50;F5H6U2;F5GZ82	Protein FAM60A	FAM60A	Color [DarkGray]				3	3	3	13.6	13.6	13.6	24.852	0.00019459	3.8945	794820000	17
Q9Y3C0;F5GZ97;F5GWI9;F5GXZ7;H0YGN0;F5H0A7;F5GXZ4;F5H2P1	Q9Y3C0;F5GZ97;F5GWI9;F5GXZ7	WASH complex subunit CCDC53	CCDC53	Color [DarkGray]				5	5	5	30.4	30.4	30.4	21.172	0	16.687	2557300000	51
F5GZB4;H7BZ41;Q8IVV2;J3KRE7;Q8IVV2-3;C9J269;F5GXP0;J3QKX9;Q8IVV2-4;Q8IVV2-5	F5GZB4;H7BZ41;Q8IVV2	Lipoxygenase homology domain-containing protein 1	LOXHD1	Color [DarkGray]				6	6	6	3.1	3.1	3.1	252.56	0.0084175	1.4868	2316400000	14
F5H001;F5GZH1;F5H7N8;P78380-2;P78380-3;P78380;F5H0N6;B7ZAN8;J3QTI8;F5H3G7	F5H001;F5GZH1;F5H7N8;P78380-2;P78380-3;P78380	Oxidized low-density lipoprotein receptor 1;Oxidized low-density lipoprotein receptor 1, soluble form	OLR1	Color [DarkGray]				3	3	3	32.7	32.7	32.7	12.03	0.00056296	3.1471	434670000	11
Q9H0R8;F5GZY7;Q9H0R8-2;F5GX12;F5H007;G3V1T7	Q9H0R8;F5GZY7;Q9H0R8-2	Gamma-aminobutyric acid receptor-associated protein-like 1	GABARAPL1	Color [DarkGray]				4	2	2	23.1	13.7	13.7	14.044	0.0095606	1.4393	1144200000	20
Q5BKT4;Q5I7T1;F8VWA9;F5H5T2;F8VXJ0;F5GZZ6	Q5BKT4;Q5I7T1;F8VWA9;F5H5T2;F8VXJ0;F5GZZ6	Dol-P-Glc:Glc(2)Man(9)GlcNAc(2)-PP-Dol alpha-1,2-glucosyltransferase;Putative Dol-P-Glc:Glc(2)Man(9)GlcNAc(2)-PP-Dol alpha-1,2-glucosyltransferase	ALG10;ALG10B	Color [DarkGray]				1	1	1	3.8	3.8	3.8	55.605	0.00073678	2.8589	422470000	10
Q9H267;F5H008;Q9H267-2	Q9H267;F5H008;Q9H267-2	Vacuolar protein sorting-associated protein 33B	VPS33B	Color [DarkGray]				8	8	8	14.3	14.3	14.3	70.584	0	11.506	1318700000	17
Q9NQX3;Q9NQX3-2;F5H039;G3V582;H0YJ30;G3V4R0;G3V355;H0YJR5;G3V4D2	Q9NQX3;Q9NQX3-2;F5H039;G3V582;H0YJ30	Gephyrin;Molybdopterin adenylyltransferase;Molybdopterin molybdenumtransferase	GPHN	Color [DarkGray]				17	17	17	27.6	27.6	27.6	79.748	0	51.041	5813800000	109
F5H0B0;H0YC42;H0YC44;P55327-8	F5H0B0;H0YC42			Color [DarkGray]				10	2	0	46.8	8.5	0	27.468	0	6.169	2621000000	19
Q9UJX4;F5H0F9;Q9UJX4-3;F5GY68;Q9UJX4-2;H0YFB5;F5H3S5;F5H0N1	Q9UJX4;F5H0F9;Q9UJX4-3;F5GY68;Q9UJX4-2	Anaphase-promoting complex subunit 5	ANAPC5	Color [DarkGray]				5	5	5	8.2	8.2	8.2	85.076	0	8.8407	1627300000	16
Q2M296;Q2M296-3;F5H0M7;Q2M296-4;Q2M296-2	Q2M296;Q2M296-3;F5H0M7;Q2M296-4;Q2M296-2	Methenyltetrahydrofolate synthase domain-containing protein	MTHFSD	Color [DarkGray]				2	2	2	12.5	12.5	12.5	42.172	0.00019869	4.3459	911680000	2
Q9NZD2;F5H0U5;F5GZ49;H0YFS9	Q9NZD2;F5H0U5	Glycolipid transfer protein	GLTP	Color [DarkGray]				5	5	5	22	22	22	23.85	0	18.798	4676900000	37
F5H6C1;F5H126;O43581-2;O43581;F5GZC2;F5H1N2;F5H8G7;F5GX00	F5H6C1;F5H126;O43581-2;O43581;F5GZC2;F5H1N2	Synaptotagmin-7	SYT7	Color [DarkGray]				5	5	5	11.7	11.7	11.7	58.019	0	10.108	1048800000	15
Q96B01;F5H1Y0;H0YGT5;Q96B01-3;Q96B01-2	Q96B01;F5H1Y0;H0YGT5;Q96B01-3;Q96B01-2	RAD51-associated protein 1	RAD51AP1	Color [DarkGray]				1	1	1	3.7	3.7	3.7	38.457	0.0016063	2.3055	73619000	2
P52926;P52926-2;F5H2U8;F5H2A4;F5H6H0;P52926-3;P52926-6;P52926-4;P52926-5	P52926;P52926-2;F5H2U8;F5H2A4;F5H6H0;P52926-3;P52926-6;P52926-4;P52926-5	High mobility group protein HMGI-C	HMGA2	Color [DarkGray]				3	3	3	32.1	32.1	32.1	11.832	0	67.116	889160000	38
Q9ULV3;F5H2X7;Q9ULV3-5;H0Y5D5;Q9ULV3-2;Q9BTG3;Q5SYW2;Q9ULV3-3;Q9ULV3-4;F6VD24	Q9ULV3;F5H2X7;Q9ULV3-5;H0Y5D5;Q9ULV3-2;Q9BTG3;Q5SYW2;Q9ULV3-3;Q9ULV3-4	Cip1-interacting zinc finger protein	CIZ1	Color [DarkGray]				12	12	12	17.1	17.1	17.1	100.04	0	23.367	2703500000	49
Q15436;F5H365;Q15436-2;G3V4V1;G3V1W4;G3V3G5;G3V2R6;G3V5X8;G3V4Q2	Q15436;F5H365;Q15436-2	Protein transport protein Sec23A	SEC23A	Color [DarkGray]				25	22	22	43.1	40.3	40.3	86.16	0	309.08	27066000000	208
Q99816;F5H442;Q99816-2;J3QRU6;J3QKS4	Q99816;F5H442;Q99816-2	Tumor susceptibility gene 101 protein	TSG101	Color [DarkGray]				11	11	11	29	29	29	43.944	0	31.872	11060000000	95
Q14186;F5H452;Q5JSB6;Q5JSB5	Q14186;F5H452;Q5JSB6;Q5JSB5	Transcription factor Dp-1	TFDP1	Color [DarkGray]				3	3	3	10	10	10	45.07	0.00038204	3.5438	1349300000	10
O95471;I3L3M4;K7EP40;K7EL87;F5H496;I3L3X1;O95471-2	O95471;I3L3M4;K7EP40;K7EL87;F5H496;I3L3X1;O95471-2	Claudin-7;Claudin	CLDN7	Color [DarkGray]				1	1	1	8.1	8.1	8.1	22.418	0	11.248	318000000	6
P55209;F5H4R6;H0YIV4;P55209-2;F8VY35;F8W0J6;F8VUX1;H0YH88;H0YHC3;F8W020;F8VXI6;F8VVB5;B7Z4K9	P55209;F5H4R6;H0YIV4;P55209-2;F8VY35;F8W0J6;F8VUX1;H0YH88;H0YHC3;F8W020;F8VXI6	Nucleosome assembly protein 1-like 1	NAP1L1	Color [DarkGray]				15	13	1	59.8	57	4.9	45.374	0	318.23	96192000000	224
Q16342;F5H4V9;Q16342-3	Q16342;F5H4V9;Q16342-3	Programmed cell death protein 2	PDCD2	Color [DarkGray]				1	1	1	3.5	3.5	3.5	38.592	0.00074613	3.0653	216230000	13
Q12849;F5H5I6;H0Y8R1;H0YAK1;Q12849-5;H0YAM1	Q12849;F5H5I6;H0Y8R1;H0YAK1;Q12849-5	G-rich sequence factor 1	GRSF1	Color [DarkGray]				17	17	17	53.5	53.5	53.5	53.126	0	189.59	35838000000	234
P12694;F5H5P2;P12694-2;F5GXU9;M0R0C8;H0YH31	P12694;F5H5P2;P12694-2;F5GXU9	2-oxoisovalerate dehydrogenase subunit alpha, mitochondrial	BCKDHA	Color [DarkGray]				19	19	19	50.6	50.6	50.6	50.47	0	120.83	15529000000	185
P18440;F5H5R8	P18440;F5H5R8	Arylamine N-acetyltransferase 1	NAT1	Color [DarkGray]				2	2	2	9	9	9	33.898	0.00091693	2.7793	460830000	12
Q8NHQ9;F5H5U2;E7EX41;Q8NHQ9-2;F5H2I2;F5H735	Q8NHQ9;F5H5U2;E7EX41	ATP-dependent RNA helicase DDX55	DDX55	Color [DarkGray]				8	8	8	16	16	16	68.546	0	70.702	2784700000	44
Q9Y3E0;F5H6U7;F5GWD8;F5GXH6;G3V1U5	Q9Y3E0;F5H6U7;F5GWD8;F5GXH6;G3V1U5	Vesicle transport protein GOT1B	GOLT1B	Color [DarkGray]				2	2	2	16.7	16.7	16.7	15.425	0	42.125	964990000	23
P10620;F5H7F6;F5H6X2;P10620-2	P10620;F5H7F6;F5H6X2;P10620-2	Microsomal glutathione S-transferase 1	MGST1	Color [DarkGray]				1	1	1	8.4	8.4	8.4	17.598	0.00091811	2.7976	2256000000	11
Q96GC5;F5H702;Q96GC5-3;F5H8D0	Q96GC5;F5H702;Q96GC5-3	39S ribosomal protein L48, mitochondrial	MRPL48	Color [DarkGray]				5	5	5	25.5	25.5	25.5	23.934	0	13.955	3035500000	50
Q96C57;F5H7W8;E7ENF1;F5H3K2;F5H8B7;G5EA44	Q96C57;F5H7W8;E7ENF1;F5H3K2;F5H8B7;G5EA44	Uncharacterized protein C12orf43	C12orf43	Color [DarkGray]				6	6	6	33.6	33.6	33.6	28.17	0	59.233	2279700000	46
Q9UBL3;F5H8F7;Q9UBL3-3;Q9UBL3-2;H0YBF6;H0YAQ0	Q9UBL3;F5H8F7;Q9UBL3-3;Q9UBL3-2	Set1/Ash2 histone methyltransferase complex subunit ASH2	ASH2L	Color [DarkGray]				14	14	14	25.3	25.3	25.3	68.722	0	27.901	8270500000	151
Q03426;F5H8H2;A0A0B4J236;F5H092;F5H163;F5H368;F5GXC0	Q03426;F5H8H2	Mevalonate kinase	MVK	Color [DarkGray]				7	7	7	19.9	19.9	19.9	42.45	0	24.291	3164400000	40
F6QDS0;Q9UMR2;Q9UMR2-2;H3BQK0;Q9UMR2-4;H3BN59;H3BMQ5;H3BTX1	F6QDS0;Q9UMR2;Q9UMR2-2;H3BQK0;Q9UMR2-4	ATP-dependent RNA helicase DDX19B	DDX19A;DDX19B	Color [Maroon]				23	2	2	51.4	7.5	7.5	54.017	0	22.013	864710000	14
Q99571;F6SFZ6;Q99571-3;Q99571-2;F5H1M6	Q99571;F6SFZ6;Q99571-3;Q99571-2;F5H1M6	P2X purinoceptor 4;P2X purinoceptor	P2RX4	Color [DarkGray]				3	3	3	7.7	7.7	7.7	43.369	0.0001998	4.4798	903480000	20
Q6L8Q7;F6T1Q0;Q6L8Q7-2	Q6L8Q7;F6T1Q0;Q6L8Q7-2	2,5-phosphodiesterase 12	PDE12	Color [DarkGray]				18	18	18	44.8	44.8	44.8	67.351	0	215.67	17661000000	205
Q9Y2W6;Q5SZR4;F6TB26;Q9Y2W6-3;E9PKN8;B7ZAG4	Q9Y2W6;Q5SZR4;F6TB26;Q9Y2W6-3	Tudor and KH domain-containing protein	TDRKH	Color [DarkGray]				5	5	5	11.4	11.4	11.4	62.045	0	17.001	1781100000	32
Q9NZJ6;F6WGP0;Q5T063	Q9NZJ6;F6WGP0;Q5T063	Ubiquinone biosynthesis O-methyltransferase, mitochondrial	COQ3	Color [DarkGray]				2	2	2	8.7	8.7	8.7	41.054	0.00020202	4.7806	368290000	4
Q9BPX6;F6XEV2;Q9BPX6-2;Q9BPX6-3;S4R3W3;E9PQV6;Q9BPX6-5;Q9BPX6-4;S4R3D7;S4R3V1	Q9BPX6;F6XEV2;Q9BPX6-2;Q9BPX6-3;S4R3W3;E9PQV6;Q9BPX6-5;Q9BPX6-4;S4R3D7	Calcium uptake protein 1, mitochondrial	MICU1	Color [DarkGray]				4	4	4	6.9	6.9	6.9	54.351	0.0019411	2.1491	1583100000	27
O00220;F8U8C0	O00220;F8U8C0	Tumor necrosis factor receptor superfamily member 10A	TNFRSF10A	Color [DarkGray]				2	2	2	4.9	4.9	4.9	50.089	0.00020113	4.6628	935420000	16
P08962;F8VNT9;F8VV56;F8W022;F8VWK8;P08962-3;P08962-2	P08962;F8VNT9;F8VV56;F8W022;F8VWK8;P08962-3;P08962-2	CD63 antigen;Tetraspanin	CD63	Color [DarkGray]				2	2	2	7.6	7.6	7.6	25.636	0	11.056	7626200000	28
Q9H4P4;F8VVY2;F8VNZ6;F8VSP7;F8VSB6;Q9H4P4-2	Q9H4P4;F8VVY2;F8VNZ6;F8VSP7;F8VSB6;Q9H4P4-2	E3 ubiquitin-protein ligase NRDP1	RNF41	Color [DarkGray]				2	2	2	5	5	5	35.905	0.0079378	1.5213	352860000	6
Q6P1Q0;H0YIV5;F8VP71;F8VVQ3;F8VZA2;Q6P1Q0-4;Q6P1Q0-2;Q6P1Q0-7;H0YHF4;F8VR33;F8VS60;F8W1Z2;Q6P1Q0-5	Q6P1Q0;H0YIV5;F8VP71;F8VVQ3;F8VZA2;Q6P1Q0-4;Q6P1Q0-2;Q6P1Q0-7;H0YHF4;F8VR33;F8VS60;F8W1Z2;Q6P1Q0-5	LETM1 domain-containing protein 1	LETMD1	Color [DarkGray]				2	2	2	6.7	6.7	6.7	41.79	0.0012635	2.493	284350000	4
P27708;F8VPD4;H7C3Z5;H7C2E4;H7BZB3	P27708;F8VPD4	CAD protein;Glutamine-dependent carbamoyl-phosphate synthase;Aspartate carbamoyltransferase;Dihydroorotase	CAD	Color [DarkGray]				64	64	62	39.2	39.2	38.5	242.98	0	323.31	101690000000	811
P55061;F8VQW0;F8VX73;F8VPI1;F8W201;F8W086;F8VR05;F8VQQ5;F8VSI7;F8VVJ4;P55061-2;F8W1G3	P55061;F8VQW0;F8VX73;F8VPI1;F8W201;F8W086;F8VR05;F8VQQ5;F8VSI7;F8VVJ4;P55061-2;F8W1G3	Bax inhibitor 1	TMBIM6	Color [DarkGray]				2	2	2	8.9	8.9	8.9	26.537	0.00019257	3.6788	1766400000	32
Q99700;H0YH87;F8WB06;F8VQP2;V9GY86;Q99700-2;Q99700-4;Q99700-5;F8VRK6;F8VVY6;F8W0B5;F8WB05	Q99700;H0YH87;F8WB06;F8VQP2;V9GY86;Q99700-2;Q99700-4;Q99700-5	Ataxin-2	ATXN2	Color [DarkGray]				18	17	17	15.3	14.7	14.7	140.28	0	82.188	5998800000	120
Q9H8H3;F8VQX6;H0YI09	Q9H8H3;F8VQX6;H0YI09	Methyltransferase-like protein 7A	METTL7A	Color [DarkGray]				3	3	3	17.2	17.2	17.2	28.319	0	27.638	655180000	9
P25208;F8VSL3	P25208;F8VSL3	Nuclear transcription factor Y subunit beta	NFYB	Color [DarkGray]				2	2	2	12.1	12.1	12.1	22.831	0.0019497	2.2207	283530000	4
Q9UIF9;J3KPG5;F8VU39;Q9UIF9-2;Q9UIF9-3;A0A0C4DGI9;H0YII3;H0YHL2;H0YHQ7	Q9UIF9;J3KPG5;F8VU39;Q9UIF9-2;Q9UIF9-3;A0A0C4DGI9	Bromodomain adjacent to zinc finger domain protein 2A	BAZ2A	Color [DarkGray]				26	26	26	18.6	18.6	18.6	211.2	0	179.65	9868300000	189
Q9NYL4;F8VU90;Q9NYL4-2;H0YHM7;E9PAR0	Q9NYL4;F8VU90;Q9NYL4-2	Peptidyl-prolyl cis-trans isomerase FKBP11;Peptidyl-prolyl cis-trans isomerase	FKBP11	Color [DarkGray]				4	4	4	14.4	14.4	14.4	22.18	0	10.186	4829000000	24
Q96QD8;F8VUY8	Q96QD8;F8VUY8	Sodium-coupled neutral amino acid transporter 2	SLC38A2	Color [DarkGray]				1	1	1	4.2	4.2	4.2	56.025	0	13.741	1428000000	8
Q9NZN8;F8VV52;Q9NZN8-4;Q9NZN8-5;F8VP97;Q9NZN8-2;F8W145;F8VRS8;F8VVY1;F8VUB4;F8VX63;F8VQD8;A0A087X050;F8VQF4;H0YH84;Q9NZN8-3;F8VWH8;H0YI11;H0YHT8;F8VVD4;F8VRJ3;H0YI80	Q9NZN8;F8VV52;Q9NZN8-4;Q9NZN8-5;F8VP97;Q9NZN8-2;F8W145;F8VRS8	CCR4-NOT transcription complex subunit 2	CNOT2	Color [DarkGray]				16	16	16	42.4	42.4	42.4	59.737	0	51.044	6842300000	78
F8VV59;B7Z9C2;F8W118;P55209-3;F8VRJ2	F8VV59;B7Z9C2;F8W118;P55209-3;F8VRJ2	Nucleosome assembly protein 1-like 1	NAP1L1	Color [DarkGray]				15	1	1	69.7	4	4	38.028	0.00091508	2.7492	937230000	13
P61923;F8VVA7;F8W651;P61923-4;F8VYZ4;P61923-5;F8VXB1;F8VUC5;F8W156;F8VYK5;F8VXR1;P61923-2;P61923-3;F8VYE0	P61923;F8VVA7;F8W651;P61923-4;F8VYZ4;P61923-5;F8VXB1;F8VUC5;F8W156	Coatomer subunit zeta-1	COPZ1	Color [DarkGray]				7	7	7	53.7	53.7	53.7	20.198	0	165.81	11915000000	80
Q8NCJ5;F8VWW7	Q8NCJ5;F8VWW7	SPRY domain-containing protein 3	SPRYD3	Color [DarkGray]				1	1	1	3.2	3.2	3.2	49.693	0.0027948	1.9813	109560000	1
Q9H2H9;F8VX04;F8VX12	Q9H2H9;F8VX04	Sodium-coupled neutral amino acid transporter 1	SLC38A1	Color [DarkGray]				3	3	3	4.9	4.9	4.9	54.047	0.00074419	3.0134	3874500000	41
Q8TAQ2-2;F8VXC8;Q8TAQ2-3;Q8TAQ2;F8VZW6	Q8TAQ2-2;F8VXC8;Q8TAQ2-3;Q8TAQ2	SWI/SNF complex subunit SMARCC2	SMARCC2	Color [DarkGray]				44	32	32	40.5	32.2	32.2	124.84	0	241.04	36271000000	396
Q99590;F8VXG7;Q99590-2;A0A0A0MTP7;A0A087WTB7	Q99590;F8VXG7;Q99590-2	Protein SCAF11	SCAF11	Color [DarkGray]				23	23	23	17.1	17.1	17.1	164.65	0	97.609	12213000000	185
P00973;F8VXY3;P00973-2;P00973-4;P00973-3;H0YIB8;H0YI20	P00973;F8VXY3;P00973-2;P00973-4;P00973-3;H0YIB8;H0YI20	2-5-oligoadenylate synthase 1	OAS1	Color [DarkGray]				2	2	2	8.5	8.5	8.5	46.028	0.0016103	2.3536	419730000	1
P36873;F8VYE8;P36873-2;F8VR82;F8W0W8;A0A087WYY5;H0Y3Y6;F8WE71;F8W1A0	P36873;F8VYE8;P36873-2;F8VR82;F8W0W8	Serine/threonine-protein phosphatase PP1-gamma catalytic subunit;Serine/threonine-protein phosphatase	PPP1CC	Color [DarkGray]				19	3	3	62.5	9	9	36.983	0	14.223	8476000000	42
P54619;F8VYY9;P54619-2;P54619-3;H0YHF8;H0YIC9;F8VZX1;Q9UGJ0;E9PGP6;Q9UGJ0-2;Q9UGJ0-3	P54619;F8VYY9;P54619-2;P54619-3;H0YHF8;H0YIC9	5-AMP-activated protein kinase subunit gamma-1	PRKAG1	Color [DarkGray]				8	8	8	25.7	25.7	25.7	37.579	0	13.954	3132000000	49
F8VZX2;H3BRU6;F8W0G4;F8VXH9;F8W1G6;J3QT27;P57721-2;P57721-3;H3BND9;F8VTZ0	F8VZX2;H3BRU6;F8W0G4;F8VXH9		PCBP2	Color [DarkGray]				18	2	1	78.5	9.7	4.7	33.8	0	55.512	1727100000	11
Q8IXM2;F8W038;Q8IXM2-3;H0YIS7;F8W1H0;Q8IXM2-2	Q8IXM2;F8W038;Q8IXM2-3;H0YIS7;F8W1H0;Q8IXM2-2	Chromatin complexes subunit BAP18	BAP18;C17orf49;RNASEK-C17orf49	Color [DarkGray]				9	9	9	60.5	60.5	60.5	17.9	0	154.17	15605000000	159
Q8NEY8-2;F8W0Q9;Q8NEY8-9;Q8NEY8-8;Q8NEY8;Q8NEY8-6;F8WF16;B7Z8L1;F8W6A0;Q8NEY8-3;Q8NEY8-5;F8VPY7;F8VWU8;Q8NEY8-7;F8VRK2;F8VXV7;REV__K7EN69	Q8NEY8-2;F8W0Q9;Q8NEY8-9;Q8NEY8-8;Q8NEY8;Q8NEY8-6;F8WF16;B7Z8L1;F8W6A0;Q8NEY8-3;Q8NEY8-5	Periphilin-1	PPHLN1	Color [DarkGray]				12	12	12	28.3	28.3	28.3	43.397	0	12.306	8418000000	92
P54819;F8W1A4;P54819-2;P54819-6;P54819-5;P54819-3;F8VY04;P54819-4;F8VZG5;G3V213;F8VPP1	P54819;F8W1A4;P54819-2;P54819-6;P54819-5;P54819-3;F8VY04;P54819-4;F8VZG5	Adenylate kinase 2, mitochondrial;Adenylate kinase 2, mitochondrial, N-terminally processed;Adenylate kinase 2, mitochondrial	AK2	Color [DarkGray]				24	24	24	79.1	79.1	79.1	26.477	0	323.31	230950000000	615
Q15434;F8W1T6;F8VV01;F8VQS9;F5H5C8	Q15434;F8W1T6	RNA-binding motif, single-stranded-interacting protein 2	RBMS2	Color [DarkGray]				6	6	3	17	17	10.6	43.958	0	10.977	5301200000	61
Q8N6T3;F8W1U7;E5RHT6;Q8N6T3-4;Q8N6T3-3;E5RHC5;F8VWH9;Q8N6T3-5;Q8N6T3-2;E5RHH7	Q8N6T3;F8W1U7;E5RHT6;Q8N6T3-4;Q8N6T3-3;E5RHC5;F8VWH9;Q8N6T3-5;Q8N6T3-2	ADP-ribosylation factor GTPase-activating protein 1	ARFGAP1	Color [DarkGray]				8	8	8	20.9	20.9	20.9	44.667	0	59.044	6690100000	131
Q92560;F8W6N3;H0Y8E8	Q92560;F8W6N3	Ubiquitin carboxyl-terminal hydrolase BAP1;Ubiquitin carboxyl-terminal hydrolase	BAP1	Color [DarkGray]				4	4	4	5.9	5.9	5.9	80.361	0	5.6423	384540000	16
F8W7C6;A0A087WV22;H7C123;H7C2C5;H7C2U2	F8W7C6;A0A087WV22		RPL10	Color [DarkGray]				11	1	1	54	11	11	18.565	0	7.7062	427070000	10
Q96A26;F8W7Q4;E9PH05	Q96A26;F8W7Q4;E9PH05	Protein FAM162A	FAM162A	Color [DarkGray]				8	8	8	46.1	46.1	46.1	17.342	0	49.832	17383000000	81
Q15811;F8W7U0;Q15811-12;Q15811-11;Q15811-3;Q15811-10;Q15811-7;Q15811-2;Q15811-4;Q15811-9;Q15811-8;A8CTZ0;Q15811-13;Q15811-6;Q15811-5;H0Y523;C9JQZ7;CON__ENSEMBL:ENSBTAP00000001528	Q15811;F8W7U0;Q15811-12;Q15811-11;Q15811-3;Q15811-10;Q15811-7;Q15811-2;Q15811-4;Q15811-9;Q15811-8;A8CTZ0;Q15811-13;Q15811-6;Q15811-5	Intersectin-1	ITSN1	Color [DarkGray]				3	3	2	2.3	2.3	1.8	195.42	0	6.0051	518530000	6
Q9HBM0;F8W8C2;F2Z3A6;Q9HBM0-2	Q9HBM0;F8W8C2;F2Z3A6;Q9HBM0-2	Vezatin	VEZT	Color [DarkGray]				5	5	5	10.4	10.4	10.4	88.664	0	13.212	1675200000	17
Q969Q5;F8W8H5	Q969Q5;F8W8H5	Ras-related protein Rab-24	RAB24	Color [DarkGray]				2	2	2	9.9	9.9	9.9	23.124	0.0031337	1.9295	391560000	5
P31483;F8W8I6;E5RGV5;P31483-3;E5RG67;F8WE16	P31483;F8W8I6;E5RGV5;P31483-3;E5RG67	Nucleolysin TIA-1 isoform p40	TIA1	Color [DarkGray]				10	7	2	34.5	25.9	8.8	42.963	0	149.74	8074500000	88
O43493;O43493-2;J3KQ45;F8W8W7;O43493-5;O43493-3;O43493-4;O43493-6	O43493;O43493-2;J3KQ45;F8W8W7;O43493-5;O43493-3;O43493-4;O43493-6	Trans-Golgi network integral membrane protein 2	TGOLN2	Color [DarkGray]				12	12	12	25.8	25.8	25.8	51.112	0	52.047	4292800000	103
Q8N4H5;F8W8Z9;Q8N4H5-3;Q8N4H5-2;H3BUX3;H0YFG9	Q8N4H5;F8W8Z9;Q8N4H5-3;Q8N4H5-2	Mitochondrial import receptor subunit TOM5 homolog	TOMM5	Color [DarkGray]				4	4	4	64.7	64.7	64.7	6.0352	0.00020173	4.7706	15068000000	29
Q9Y6M1;F8W930;Q9Y6M1-1;Q9Y6M1-5;Q9Y6M1-6;Q9Y6M1-3;Q9Y6M1-4	Q9Y6M1;F8W930;Q9Y6M1-1;Q9Y6M1-5;Q9Y6M1-6;Q9Y6M1-3;Q9Y6M1-4	Insulin-like growth factor 2 mRNA-binding protein 2	IGF2BP2	Color [DarkGray]				26	24	24	41.7	38.4	38.4	66.121	0	323.31	31053000000	257
Q567U6;F8W9X7;H7C050	Q567U6;F8W9X7	Coiled-coil domain-containing protein 93	CCDC93	Color [DarkGray]				14	14	14	23.6	23.6	23.6	73.197	0	21.137	5249200000	74
Q13613;Q8NEC6;F8WA39;Q13613-2;H0YDX3;E9PIH9;E9PPP8;F8W764;F8W8S8;H7BZJ1;H7C406	Q13613;Q8NEC6;F8WA39;Q13613-2;H0YDX3	Myotubularin-related protein 1	MTMR1	Color [DarkGray]				5	5	5	9.3	9.3	9.3	74.677	0	14.883	989750000	14
Q9H8H2;F8WAJ0;Q9H8H2-2;Q9H8H2-4;Q9H8H2-3	Q9H8H2;F8WAJ0;Q9H8H2-2;Q9H8H2-4	Probable ATP-dependent RNA helicase DDX31	DDX31	Color [DarkGray]				5	5	5	6.7	6.7	6.7	94.086	0.00020517	5.1248	934360000	11
P63027;J3QRU4;F8WCA0;L7N2F9;K7ENK9;K7EKX0;P23763;F5GZV7;P23763-2;P23763-3	P63027;J3QRU4;F8WCA0;L7N2F9;K7ENK9;K7EKX0	Vesicle-associated membrane protein 2	VAMP2;VAMP3	Color [DarkGray]				4	1	1	34.5	13.8	13.8	12.663	0	35.665	1394500000	22
P59998;F8WCF6;P59998-3;H7C0A3;F8WDD7;A0A0A6YYG9;P59998-2;R4GN08;P59998-4;F8WE39;F8WDW3	P59998;F8WCF6;P59998-3;H7C0A3;F8WDD7;A0A0A6YYG9;P59998-2	Actin-related protein 2/3 complex subunit 4	ARPC4;ARPC4-TTLL3	Color [DarkGray]				7	7	7	47.6	47.6	47.6	19.667	0	92.74	31781000000	101
Q66PJ3-2;F8WCT1;Q66PJ3;F5GYV5;Q66PJ3-3;A0A0C4DH18;A0A0C4DG62;Q66PJ3-7;Q66PJ3-5;H7BZV4;Q66PJ3-4;F8WEP2;F5H7X4;A0A0A0MTG7;Q66PJ3-6	Q66PJ3-2;F8WCT1;Q66PJ3;F5GYV5;Q66PJ3-3;A0A0C4DH18;A0A0C4DG62;Q66PJ3-7;Q66PJ3-5;H7BZV4;Q66PJ3-4	ADP-ribosylation factor-like protein 6-interacting protein 4	ARL6IP4	Color [DarkGray]				7	7	7	20.3	20.3	20.3	44.158	0	158.69	6518800000	68
Q96NT0;F8WCZ3	Q96NT0;F8WCZ3	Coiled-coil domain-containing protein 115	CCDC115	Color [DarkGray]				3	3	3	17.2	17.2	17.2	19.76	0	9.7053	461370000	6
Q92685;F8WF93;H7BZZ2;F8WE30;H7C0X4	Q92685;F8WF93;H7BZZ2;F8WE30;H7C0X4	Dol-P-Man:Man(5)GlcNAc(2)-PP-Dol alpha-1,3-mannosyltransferase	ALG3	Color [DarkGray]				1	1	1	2.7	2.7	2.7	50.126	0.00019822	4.2549	155520000	10
Q8IW19;F8WET0;E9PRH6	Q8IW19;F8WET0	Aprataxin and PNK-like factor	APLF	Color [DarkGray]				3	3	3	6.5	6.5	6.5	56.955	0.001264	2.4976	1854800000	5
Q16630;Q16630-2;F8WJN3;Q16630-3;F8W084	Q16630;Q16630-2;F8WJN3;Q16630-3	Cleavage and polyadenylation specificity factor subunit 6	CPSF6	Color [DarkGray]				15	15	15	30.7	30.7	30.7	59.209	0	323.31	44139000000	260
P49821;G3V0I5;P49821-2;B4DE93;E9PMX3;E9PQP1;E9PPS5;E9PPR0;E9PJL9;H0YD04;H0YE81;E9PLC6;E9PPD6	P49821;G3V0I5;P49821-2;B4DE93	NADH dehydrogenase [ubiquinone] flavoprotein 1, mitochondrial	NDUFV1	Color [DarkGray]				19	19	19	46.3	46.3	46.3	50.817	0	111.32	37360000000	215
O14920;G3V105;E5RGW5;O14920-3;O14920-4;O14920-2;J3KNS5;E5RJH2;E5RGA0;E5RIW0;E5RFT3;E5RFG5	O14920;G3V105;E5RGW5;O14920-3;O14920-4;O14920-2	Inhibitor of nuclear factor kappa-B kinase subunit beta	IKBKB	Color [DarkGray]				5	5	5	7.5	7.5	7.5	86.563	0	11.882	1120600000	33
Q9NY33;G3V1D3;G3V180;Q9NY33-4;Q9NY33-2;E9PQ14;E9PPK9;E9PKK8;E9PNX5;E9PQF2	Q9NY33;G3V1D3;G3V180;Q9NY33-4	Dipeptidyl peptidase 3	DPP3	Color [DarkGray]				33	33	33	56.2	56.2	56.2	82.588	0	271.18	62343000000	346
P57764;G3V1A6;E9PIB2;E9PQ48;E9PNZ0;E9PQR9	P57764;G3V1A6;E9PIB2	Gasdermin-D	GSDMD	Color [DarkGray]				6	6	6	19.8	19.8	19.8	52.8	0	62.895	6252000000	77
G3V1L9;Q07157;H0YKB1;H0YLT6	G3V1L9;Q07157	Tight junction protein ZO-1	TJP1	Color [DarkGray]				76	76	3	54.1	54.1	2.5	197.46	0	323.31	94800000000	939
Q969J3;G3V1P3;Q969J3-2	Q969J3;G3V1P3;Q969J3-2	Loss of heterozygosity 12 chromosomal region 1 protein	LOH12CR1	Color [DarkGray]				9	9	9	50	50	50	22.222	0	52.809	3118900000	54
Q9Y324;G3V5S9;G3V1S4;G3V2M5	Q9Y324;G3V5S9;G3V1S4;G3V2M5	rRNA-processing protein FCF1 homolog	FCF1	Color [DarkGray]				2	2	2	12.1	12.1	12.1	23.369	0	8.389	1048700000	29
Q96KN7;G3V577;G3V236;G3V3F7;Q96KN7-6;Q96KN7-4;Q96KN7-5	Q96KN7;G3V577;G3V236;G3V3F7;Q96KN7-6;Q96KN7-4;Q96KN7-5	X-linked retinitis pigmentosa GTPase regulator-interacting protein 1	RPGRIP1	Color [DarkGray]				1	1	1	0.7	0.7	0.7	146.68	0.0050104	1.8028	285850000	8
P59768;G3V3J9;G3V2N0	P59768;G3V3J9;G3V2N0	Guanine nucleotide-binding protein G(I)/G(S)/G(O) subunit gamma-2;Guanine nucleotide-binding protein subunit gamma	GNG2	Color [DarkGray]				1	1	1	19.7	19.7	19.7	7.8501	0.007298	1.5738	412620000	5
P07910;G3V2Q1;G3V576;P07910-3;G3V555;G3V575;G3V5V7;B4DSU6;O60812;B7ZW38;B2RXH8;A0A0G2JPF8;A0A0G2JNQ3;P0DMR1;G3V4M8;G3V2H6;Q86SE5;E5RG71;B3KT61;Q86SE5-3	P07910;G3V2Q1;G3V576;P07910-3;G3V555;G3V575;G3V5V7	Heterogeneous nuclear ribonucleoproteins C1/C2	HNRNPC	Color [DarkGray]				26	1	1	64.1	10.1	10.1	33.67	0	97.529	2718900000	25
P07311;G3V2U7;G3V3F8	P07311;G3V2U7	Acylphosphatase-1;Acylphosphatase	ACYP1	Color [DarkGray]				6	6	5	58.6	58.6	51.5	11.261	0	20.077	2881200000	35
Q9Y4I1;G3V394;Q9Y4I1-2;Q9Y4I1-3;A0A087WY00;F8W6H6;Q9UES5;O95317;E7ERV5	Q9Y4I1;G3V394;Q9Y4I1-2;Q9Y4I1-3;A0A087WY00;F8W6H6	Unconventional myosin-Va	MYO5A	Color [DarkGray]				32	25	1	18.5	15.3	0.8	215.4	0	33.658	12483000000	119
G3V3G9;Q5TAQ9;V9GY54;H0YDY4;Q5TAQ9-2;Q5TAQ8;V9GZ39;V9GYZ9	G3V3G9;Q5TAQ9	DDB1- and CUL4-associated factor 8	DCAF8	Color [DarkGray]				13	13	9	23	23	17	84.752	0	48.035	6984200000	108
Q96FK6;G3V4B8	Q96FK6;G3V4B8	WD repeat-containing protein 89	WDR89	Color [DarkGray]				3	3	3	10.3	10.3	10.3	43.214	0	8.3869	1628900000	27
P07910-2;G3V4C1;G3V4W0;B4DY08;B2R5W2;P07910-4;G3V2D6;G3V251;G3V5X6;G3V3K6	P07910-2;G3V4C1;G3V4W0;B4DY08;B2R5W2;P07910-4;G3V2D6;G3V251	Heterogeneous nuclear ribonucleoproteins C1/C2	HNRNPC	Color [DarkGray]				28	28	3	64.5	64.5	8.2	32.337	0	323.31	501550000000	585
Q9H9C1;G3V4K3;Q9H9C1-2	Q9H9C1;G3V4K3;Q9H9C1-2	Spermatogenesis-defective protein 39 homolog	VIPAS39	Color [DarkGray]				2	2	2	6.9	6.9	6.9	57.005	0	5.4035	513090000	3
Q13572;G3V4M9;Q13572-2	Q13572;G3V4M9	Inositol-tetrakisphosphate 1-kinase	ITPK1	Color [DarkGray]				3	3	3	11.8	11.8	11.8	45.621	0	25.157	2288600000	33
Q9GZR7;G3V529;Q9GZR7-2;F5GYL3;A0A087WXU8	Q9GZR7;G3V529;Q9GZR7-2;F5GYL3;A0A087WXU8	ATP-dependent RNA helicase DDX24	DDX24	Color [DarkGray]				29	29	29	37	37	37	96.331	0	109.37	28623000000	344
Q9H6D7;G3V541;H0YIZ6;H0YJ09;G3V4X7;G3V5A5;Q9H6D7-3;Q9H6D7-4;G3V2I5;G3V5Z2;G3V2T6;Q9H6D7-2	Q9H6D7;G3V541;H0YIZ6;H0YJ09;G3V4X7;G3V5A5;Q9H6D7-3;Q9H6D7-4	HAUS augmin-like complex subunit 4	HAUS4	Color [DarkGray]				4	4	4	11.8	11.8	11.8	42.399	0	11.086	590890000	20
Q8N128;G3V583;Q8N128-2;G3V3Z5	Q8N128;G3V583;Q8N128-2	Protein FAM177A1	FAM177A1	Color [DarkGray]				4	4	4	22.1	22.1	22.1	23.757	0	10.012	1534900000	39
O15320;G3V599;O15320-4;O15320-3;O15320-10;O15320-8;O15320-5;O15320-6;O15320-9;O15320-7;O15320-2;Q96RT6;A4FU28;Q86UF2;A4D2H0;Q8IX94;P0CG41;G3V5K6;G3V3C4;Q8IX95	O15320;G3V599;O15320-4;O15320-3;O15320-10;O15320-8;O15320-5;O15320-6;O15320-9;O15320-7;O15320-2	cTAGE family member 5	CTAGE5	Color [DarkGray]				29	29	29	38.9	38.9	38.9	90.995	0	201.41	19621000000	340
P24941;G3V5T9;P24941-2;E7ESI2;Q00526;G3V317;K7EJ83	P24941;G3V5T9;P24941-2;E7ESI2	Cyclin-dependent kinase 2	CDK2	Color [DarkGray]				10	8	8	40.3	33.9	33.9	33.929	0	13.709	1940400000	21
Q9Y2Z9;G3XA86;Q9Y2Z9-3;G3V2L5;G3V4A6;G3V434;A0A0D9SFJ1;Q9Y2Z9-2;G3V3A1	Q9Y2Z9;G3XA86;Q9Y2Z9-3;G3V2L5;G3V4A6;G3V434	Ubiquinone biosynthesis monooxygenase COQ6, mitochondrial	COQ6	Color [DarkGray]				5	5	5	9	9	9	50.869	0.00020408	5.0272	16223000000	61
Q5HY98;G3XAE0;M0QXI4	Q5HY98;G3XAE0;M0QXI4	Zinc finger protein 766	ZNF766	Color [DarkGray]				2	1	1	5.1	3.4	3.4	54.506	0.009065	1.4555	3215800000	21
P51003;G3XAH6;A0A0C4DGK1;G3V2A0;P51003-2;G3V3I9;G3V457;Q9NRJ5;H0YJL4;H7C3W0;F8WAT4;H0YJ00	P51003;G3XAH6;A0A0C4DGK1;G3V2A0;P51003-2	Poly(A) polymerase alpha	PAPOLA	Color [DarkGray]				12	12	10	19.1	19.1	16.4	82.842	0	32.096	4292900000	86
P07942;G3XAI2;E7EPA6	P07942;G3XAI2	Laminin subunit beta-1	LAMB1	Color [DarkGray]				23	23	23	13.5	13.5	13.5	198.04	0	116.25	13598000000	154
Q5BKY9;G3XAI9;Q8N9E0;Q5BKY9-2	Q5BKY9;G3XAI9;Q8N9E0;Q5BKY9-2	Protein FAM133B;Protein FAM133A	FAM133B;FAM133A	Color [DarkGray]				3	3	3	11.7	11.7	11.7	28.385	0.0019486	2.2102	1635700000	12
Q15629;G3XAN4;Q15629-2	Q15629;G3XAN4;Q15629-2	Translocating chain-associated membrane protein 1	TRAM1	Color [DarkGray]				2	2	2	8.3	8.3	8.3	43.071	0	7.6244	1628100000	4
O95248;O95248-4;G5E933;H0Y5W8	O95248;O95248-4;G5E933	Myotubularin-related protein 5	SBF1	Color [DarkGray]				10	10	10	6.3	6.3	6.3	208.31	0	18.656	2304500000	50
Q13615;G5E953;Q13615-3;Q13615-2;Q9NYA4;J3QR65	Q13615;G5E953;Q13615-3;Q13615-2;Q9NYA4;J3QR65	Myotubularin-related protein 3;Myotubularin-related protein 4	MTMR3;MTMR4	Color [DarkGray]				2	2	2	1.8	1.8	1.8	133.62	0.00038402	3.6359	398610000	4
Q5VW38;Q5VW38-2;G5E994;Q5VW38-3;U3KQD2	Q5VW38;Q5VW38-2;G5E994;Q5VW38-3;U3KQD2	Protein GPR107	GPR107	Color [DarkGray]				4	4	4	7	7	7	66.99	0	5.6036	560810000	14
Q9HB58;G5E9C0;Q9HB58-5;Q9HB58-3;Q9HB58-7;Q9HB58-6;Q9HB58-2;Q9HB58-4;C9JZQ4;E7EM70	Q9HB58;G5E9C0;Q9HB58-5;Q9HB58-3;Q9HB58-7;Q9HB58-6;Q9HB58-2	Sp110 nuclear body protein	SP110	Color [DarkGray]				3	3	3	4.5	4.5	4.5	78.395	0.0014368	2.3949	745420000	11
Q15653;I3L4X3;G5E9C2;Q15653-2;I3L1A4	Q15653;I3L4X3;G5E9C2;Q15653-2;I3L1A4	NF-kappa-B inhibitor beta	NFKBIB	Color [DarkGray]				4	4	4	19.4	19.4	19.4	37.771	0	10.222	673400000	4
Q07889;G5E9C8;Q07889-2	Q07889;G5E9C8	Son of sevenless homolog 1	SOS1	Color [DarkGray]				5	5	5	3.8	3.8	3.8	152.46	0.0012606	2.4491	635660000	16
Q9BQ52;G5E9D5;Q9BQ52-4;E7ES68;Q9BQ52-3;Q9BQ52-2;H7C2I4;V9GYS7;J3QRS2;V9GYU5;J3QL08;V9GZ72;J3QQT1;J3QLK4	Q9BQ52;G5E9D5;Q9BQ52-4;E7ES68;Q9BQ52-3	Zinc phosphodiesterase ELAC protein 2	ELAC2	Color [DarkGray]				24	24	24	36.2	36.2	36.2	92.218	0	189.81	24496000000	259
Q8N6H7;G5E9L0;A0A0D9SF70;Q8N6H7-2;E9PQP3;E9PIY6;Q8N6H7-3;E9PMU9;H0YDN9	Q8N6H7;G5E9L0;A0A0D9SF70;Q8N6H7-2;E9PQP3;E9PIY6;Q8N6H7-3	ADP-ribosylation factor GTPase-activating protein 2	ARFGAP2	Color [DarkGray]				16	16	12	33.4	33.4	25.9	56.72	0	38.125	8466700000	107
P35080-2;G5E9Q6;C9J0J7	P35080-2;G5E9Q6;C9J0J7	Profilin-2;Profilin	PFN2	Color [DarkGray]				7	2	2	62.1	13.6	13.6	15.088	0.00038256	3.5672	320400000	12
Q9H0J9;G5E9U9	Q9H0J9;G5E9U9	Poly [ADP-ribose] polymerase 12	PARP12	Color [DarkGray]				2	1	1	4.9	3.7	3.7	79.063	0	7.1547	190160000	5
Q969F9;G5E9V4;Q969F9-2;H7C5G2	Q969F9;G5E9V4;Q969F9-2;H7C5G2	Hermansky-Pudlak syndrome 3 protein	HPS3	Color [DarkGray]				4	4	4	5	5	5	113.73	0	7.0002	892510000	25
P82650;G5E9W7;G5E9V5;H7C5H3;H7C5F2;P82650-2;H7C5L9;C9J5D8	P82650;G5E9W7;G5E9V5;H7C5H3;H7C5F2;P82650-2	28S ribosomal protein S22, mitochondrial	MRPS22	Color [DarkGray]				14	14	14	45	45	45	41.28	0	74.878	22867000000	185
Q92870;Q92870-2;H0YAJ5;G5E9Y1;Q92870-4;D6RB55;D6RDY3;H0Y943;D6RB00;H0Y9U9;H0YA92	Q92870;Q92870-2;H0YAJ5;G5E9Y1;Q92870-4;D6RB55	Amyloid beta A4 precursor protein-binding family B member 2	APBB2	Color [DarkGray]				5	5	5	9	9	9	83.373	0.00074474	3.0372	480790000	8
Q8TCG2;G5E9Z4	Q8TCG2;G5E9Z4	Phosphatidylinositol 4-kinase type 2-beta	PI4K2B	Color [DarkGray]				3	3	3	7.1	7.1	7.1	54.744	0	5.5959	283480000	6
Q92879;G5EA30;Q92879-2;Q92879-3;Q92879-4;Q92879-6;Q92879-5;E9PSH0;E9PQK4;E9PKU1;F5H4Y5;F5H0D8;E9PKA1;O95319;V9GYD9;Q5VZZ6;E9PC62;O95319-5;O95319-2;O95319-4;O95319-3;V9GY47	Q92879;G5EA30;Q92879-2;Q92879-3;Q92879-4;Q92879-6;Q92879-5	CUGBP Elav-like family member 1	CELF1	Color [DarkGray]				15	15	15	32.5	32.5	32.5	52.063	0	66.836	16446000000	132
G5EA35;P57730	G5EA35;P57730	Caspase recruitment domain-containing protein 18	CARD18	Color [DarkGray]				2	2	2	45.1	45.1	45.1	5.7437	0.0019466	2.2027	2513600000	19
P30260;P30260-2;G5EA36;I3L328;F6QPS0;I3L2Z8;I3L225;I3L394;I3L3H6	P30260;P30260-2;G5EA36	Cell division cycle protein 27 homolog	CDC27	Color [DarkGray]				12	12	12	15.5	15.5	15.5	91.866	0	37.555	6908200000	73
Q9Y606;G8JLB3;Q9Y606-2;F5H1S9;F5GXL3;F5GY32;F5H168;F8W9U5;F5H1B2	Q9Y606;G8JLB3;Q9Y606-2;F5H1S9	tRNA pseudouridine synthase A, mitochondrial;tRNA pseudouridine synthase	PUS1	Color [DarkGray]				20	20	20	48.5	48.5	48.5	47.47	0	80.112	16067000000	182
P31943;G8JLB6;E9PCY7;D6RBM0;D6RIU0;D6RFM3;E5RGV0;D6RIT2;D6RAM1;D6R9T0;E7EN40;D6RDU3;D6RJ04;D6RIH9;H0YB39;E7EQJ0;H0YBD7;D6RDL0;E5RGH4;H0YBG7;D6RF17;H0YAQ2;D6R9D3;E5RJ94	P31943;G8JLB6;E9PCY7;D6RBM0;D6RIU0;D6RFM3;E5RGV0;D6RIT2	Heterogeneous nuclear ribonucleoprotein H;Heterogeneous nuclear ribonucleoprotein H, N-terminally processed	HNRNPH1	Color [DarkGray]				22	22	13	61.2	61.2	41.4	49.229	0	323.31	461750000000	860
Q8IUD2;G8JLD3;X6RLX0;Q8IUD2-2;Q8IUD2-3;X6RM00;Q8IUD2-4;Q8IUD2-5;K7EPP6;K7EPD6;K7EKH8;K7EIZ7	Q8IUD2;G8JLD3;X6RLX0;Q8IUD2-2;Q8IUD2-3;X6RM00;Q8IUD2-4;Q8IUD2-5	ELKS/Rab6-interacting/CAST family member 1	ERC1	Color [DarkGray]				25	25	19	24.1	24.1	19.2	128.08	0	59.917	6776800000	131
Q9NZ43;G8JLK1;M0QYT5;M0QZE0;Q9NZ43-3;Q9NZ43-2;M0QZZ6	Q9NZ43;G8JLK1;M0QYT5	Vesicle transport protein USE1	USE1	Color [DarkGray]				10	10	10	36.7	36.7	36.7	29.371	0	21.808	4163000000	82
P78537;G8JLQ3;P78537-2;F8W099;F8W606;A0A087WSV2;F8W036;F8VP73	P78537;G8JLQ3;P78537-2	Biogenesis of lysosome-related organelles complex 1 subunit 1	BLOC1S1	Color [DarkGray]				4	4	4	25.5	25.5	25.5	17.262	0.00019681	4.0945	1814700000	31
Q8IXH7;Q8IXH7-4;X6RLT1;H0UI80;Q8IXH7-3	Q8IXH7;Q8IXH7-4;X6RLT1;H0UI80	Negative elongation factor C/D	NELFCD;TH1L	Color [DarkGray]				11	11	11	23.1	23.1	23.1	66.246	0	69.517	8407000000	109
O43824;H0Y2S1	O43824;H0Y2S1	Putative GTP-binding protein 6	GTPBP6	Color [DarkGray]				5	5	5	11	11	11	56.883	0	14.126	1652000000	38
Q01433;Q01433-2;H0Y360;Q01433-5;Q01433-3;Q01433-4;H0YCL9;H0YF16;E9PJF6;E9PIJ1	Q01433;Q01433-2;H0Y360;Q01433-5;Q01433-3;Q01433-4	AMP deaminase 2	AMPD2	Color [DarkGray]				19	19	18	18.8	18.8	18.8	100.69	0	19.015	7466900000	111
O60762;Q5QPK2;H0Y368;Q5QPJ9	O60762;Q5QPK2;H0Y368	Dolichol-phosphate mannosyltransferase subunit 1	DPM1	Color [DarkGray]				9	9	9	34.2	34.2	34.2	29.634	0	19.846	11950000000	121
H0Y3N9;Q9UPP1-4;Q9UPP1;Q9UPP1-3;Q9UPP1-2;Q9UPP1-5;H0Y589;H0Y7M8;H7BZB7	H0Y3N9;Q9UPP1-4;Q9UPP1;Q9UPP1-3;Q9UPP1-2;Q9UPP1-5	Histone lysine demethylase PHF8	PHF8	Color [DarkGray]				7	6	6	7.6	6.1	6.1	105.85	0.00019497	3.9289	976400000	22
H0Y400	H0Y400		DDX39B	Color [DarkGray]				7	1	1	43.3	5.9	5.9	21.679	0.0033049	1.902	756570000	3
O43414;H0Y4B0;O43414-3;O43414-2;F6QUN3;F6UGJ8	O43414;H0Y4B0;O43414-3;O43414-2;F6QUN3	ERI1 exoribonuclease 3	ERI3	Color [DarkGray]				4	4	4	14.5	14.5	14.5	37.238	0	10.602	1353600000	31
Q9Y282;H0Y5K5;Q9Y282-3;H0Y621;Q9Y282-2;H0Y802;H0Y6Z0;A6PVJ2;A0A0C4DH46	Q9Y282;H0Y5K5;Q9Y282-3;H0Y621;Q9Y282-2	Endoplasmic reticulum-Golgi intermediate compartment protein 3	ERGIC3	Color [DarkGray]				9	9	9	28.7	28.7	28.7	43.222	0	45.831	10460000000	66
Q96ME1;Q96ME1-4;H0Y6I6;Q96ME1-2;Q96ME1-3	Q96ME1;Q96ME1-4;H0Y6I6;Q96ME1-2;Q96ME1-3	F-box/LRR-repeat protein 18	FBXL18	Color [DarkGray]				4	4	4	6.6	6.6	6.6	88.34	0.00019654	4.0783	835570000	13
Q02447;H0Y6K5;H0Y7L6;Q02447-4;Q02447-3;Q02447-5;Q02447-6;Q02447-2	Q02447;H0Y6K5;H0Y7L6;Q02447-4;Q02447-3;Q02447-5;Q02447-6;Q02447-2	Transcription factor Sp3	SP3	Color [DarkGray]				7	7	7	11.4	11.4	11.4	81.924	0	69.281	5323900000	84
Q8IXM6;H0Y6T6;Q8IXM6-2	Q8IXM6;H0Y6T6;Q8IXM6-2	Nurim	NRM	Color [DarkGray]				3	3	3	11.8	11.8	11.8	29.379	0.00019798	4.2365	2579000000	28
Q96G21;H0Y714;B8ZZ47;E7ENR5;B9A008;F8WCN0	Q96G21;H0Y714;B8ZZ47;E7ENR5;B9A008	U3 small nucleolar ribonucleoprotein protein IMP4	IMP4	Color [DarkGray]				13	13	13	43.6	43.6	43.6	33.756	0	105.25	10266000000	91
O75787;H0Y750;O75787-2;H7C3E1	O75787;H0Y750;O75787-2;H7C3E1	Renin receptor	ATP6AP2	Color [DarkGray]				3	3	3	8	8	8	39.008	0.00020768	5.3843	968140000	28
Q9Y4B4;H0Y760	Q9Y4B4;H0Y760	Helicase ARIP4	RAD54L2	Color [DarkGray]				2	2	2	1.2	1.2	1.2	162.77	0.0082714	1.5153	219770000	3
P01033;Q5H9A7;H0Y789	P01033;Q5H9A7;H0Y789	Metalloproteinase inhibitor 1	TIMP1	Color [DarkGray]				3	3	3	17.9	17.9	17.9	23.171	0.00019516	3.9491	942580000	13
P62158;H0Y7A7;E7ETZ0;E7EMB3;Q96HY3;G3V361;M0QZ52;F8WBR5;G3V226;G3V479;P27482;C9J7T9;P02585	P62158;H0Y7A7;E7ETZ0;E7EMB3;Q96HY3;G3V361	Calmodulin	CALM1;CALM2	Color [DarkGray]				15	15	15	98.7	98.7	98.7	16.837	0	323.31	220150000000	413
Q9UG56;H0Y7P7;Q9UG56-2;B1AKM8;B1AKM6	Q9UG56;H0Y7P7;Q9UG56-2;B1AKM8;B1AKM6	Phosphatidylserine decarboxylase proenzyme;Phosphatidylserine decarboxylase alpha chain;Phosphatidylserine decarboxylase beta chain	PISD	Color [DarkGray]				7	7	7	17.1	17.1	17.1	46.671	0	7.531	2174500000	37
P40692;H0Y818;P40692-3;P40692-2;A0A087WX20;H0Y4N0;E7EUC9;H0Y806;F2Z298;E9PF25	P40692;H0Y818;P40692-3;P40692-2	DNA mismatch repair protein Mlh1	MLH1	Color [DarkGray]				12	12	12	18.7	18.7	18.7	84.6	0	33.943	4585000000	69
Q9P246;H0Y860;Q9P246-2;H7C5A5;Q9P246-3;H7C5K2;R4GN82;R4GMP0;R4GNC5;H7C5C6	Q9P246;H0Y860;Q9P246-2;H7C5A5;Q9P246-3;H7C5K2	Stromal interaction molecule 2	STIM2	Color [DarkGray]				7	6	6	12.7	10.6	10.6	83.97	0	9.6299	1254200000	25
Q9H0R3;H0Y870;H0Y861;Q8TDQ4;Q5SSC2;H0Y8D0;H7C5C5;Q9H0R3-2	Q9H0R3;H0Y870;H0Y861;Q8TDQ4;Q5SSC2;H0Y8D0	Transmembrane protein 222	TMEM222	Color [DarkGray]				3	3	3	28.8	28.8	28.8	23.23	0	13.049	613390000	3
Q9NZJ7;H0Y8C3;Q9NZJ7-2;F6WFU6	Q9NZJ7;H0Y8C3;Q9NZJ7-2;F6WFU6	Mitochondrial carrier homolog 1	MTCH1	Color [DarkGray]				2	2	2	5.4	5.4	5.4	41.544	0.00090827	2.6173	714930000	8
H0Y8U5	H0Y8U5		CTBP1	Color [DarkGray]				4	1	1	33.7	15.2	15.2	19.365	0	13.28	318370000	1
Q8N4T8;H0Y962;Q8N4T8-2;D6RAV8;D6RJF4;D6RGF2	Q8N4T8;H0Y962;Q8N4T8-2;D6RAV8;D6RJF4;D6RGF2	Carbonyl reductase family member 4	CBR4	Color [DarkGray]				2	2	2	11.4	11.4	11.4	25.301	0.00038066	3.4634	1922900000	20
Q96J42;H0Y997;Q96J42-2	Q96J42;H0Y997;Q96J42-2	Thioredoxin domain-containing protein 15	TXNDC15	Color [DarkGray]				1	1	1	3.9	3.9	3.9	39.885	0.0012597	2.444	616880000	14
Q96EY4;H0Y9X1;D6RA57;D6RE67;D6RC31	Q96EY4;H0Y9X1;D6RA57;D6RE67;D6RC31	Translation machinery-associated protein 16	TMA16	Color [DarkGray]				6	6	6	30	30	30	23.864	0	70.455	8650600000	51
Q9H0N5;H0YA52	Q9H0N5;H0YA52	Pterin-4-alpha-carbinolamine dehydratase 2	PCBD2	Color [DarkGray]				3	2	2	24.6	19.2	19.2	14.365	0.00056689	3.2921	309370000	8
Q7LG56;Q7LG56-6;H0YAV1;Q7LG56-5;A0A0C4DGZ6;Q7LG56-2	Q7LG56;Q7LG56-6;H0YAV1;Q7LG56-5	Ribonucleoside-diphosphate reductase subunit M2 B	RRM2B	Color [DarkGray]				5	4	4	9.7	7.7	7.7	40.736	0	5.6449	772950000	19
Q15390;H0YBZ4;Q15390-2	Q15390;H0YBZ4;Q15390-2	Mitochondrial fission regulator 1	MTFR1	Color [DarkGray]				2	2	2	7.2	7.2	7.2	37	0	5.6742	342490000	13
Q8N9N2;Q8N9N2-2;H0YCB3;H0YER2;H0YE76;E9PKM6;E9PM82;E9PQZ6	Q8N9N2;Q8N9N2-2;H0YCB3;H0YER2;H0YE76	Activating signal cointegrator 1 complex subunit 1	ASCC1	Color [DarkGray]				3	3	3	7.5	7.5	7.5	45.509	0.0063151	1.6336	507260000	4
H0YCK3;P55265-3;P55265-2	H0YCK3;P55265-3;P55265-2	Double-stranded RNA-specific adenosine deaminase	ADAR	Color [DarkGray]				46	1	1	42.8	1.9	1.9	132.65	0.00056711	3.309	720370000	2
Q5T3F8;H0YCP6;H3BLW6;Q5T3F8-3;Q5T3F8-2	Q5T3F8;H0YCP6;H3BLW6;Q5T3F8-3	CSC1-like protein 2	TMEM63B	Color [DarkGray]				3	3	3	3.2	3.2	3.2	94.957	0.0019363	2.117	11111000000	17
P16070;H0YD13;P16070-18;P16070-12;P16070-14;P16070-13;P16070-11;P16070-10;P16070-16;P16070-8;P16070-17;P16070-6;P16070-4;P16070-3;P16070-7;P16070-5;H0Y2P0;H0YE40;J3KN83;H0YDW7;H0YCV9;H0Y5E4;P16070-15;P16070-9;E9PKC6;Q86UZ1;H0YDX6;H0YD17;P16070-19	P16070;H0YD13;P16070-18;P16070-12;P16070-14;P16070-13;P16070-11;P16070-10;P16070-16;P16070-8;P16070-17;P16070-6;P16070-4;P16070-3;P16070-7;P16070-5;H0Y2P0;H0YE40	CD44 antigen	CD44	Color [DarkGray]				7	7	7	10.6	10.6	10.6	81.537	0	115.35	10944000000	96
Q8WXA3;H0YD93;Q8WXA3-2;Q8WXA3-3;Q8WXA3-4;X6R3F0;Q8WXA3-5;Q5TC51	Q8WXA3;H0YD93;Q8WXA3-2;Q8WXA3-3;Q8WXA3-4;X6R3F0;Q8WXA3-5	RUN and FYVE domain-containing protein 2	RUFY2	Color [DarkGray]				6	6	6	8.7	8.7	8.7	75.054	0	7.1456	5003800000	13
Q9BVK2;H0YDQ1;H0YDD3;Q9BVK2-2	Q9BVK2;H0YDQ1;H0YDD3;Q9BVK2-2	Probable dolichyl pyrophosphate Glc1Man9GlcNAc2 alpha-1,3-glucosyltransferase	ALG8	Color [DarkGray]				2	2	2	3.2	3.2	3.2	60.087	0.006974	1.5902	1224900000	19
P53041;H0YDU8;A8MU39;E7EU14;M0R196;A0A087WY80	P53041;H0YDU8;A8MU39	Serine/threonine-protein phosphatase 5;Serine/threonine-protein phosphatase	PPP5C	Color [DarkGray]				16	16	16	33.7	33.7	33.7	56.878	0	38.856	14373000000	122
H0YE51	H0YE51		MSRB2	Color [DarkGray]				3	3	1	25.8	25.8	5.8	13.219	0.00091475	2.7473	2736500000	7
P28347;H0YE88;J3KP52;E9PKB7;H0YEJ9;P28347-2;Q99594;B5MCM0	P28347;H0YE88;J3KP52;E9PKB7;H0YEJ9;P28347-2;Q99594	Transcriptional enhancer factor TEF-1;Transcriptional enhancer factor TEF-5	TEAD1;TEAD3	Color [DarkGray]				6	6	4	19.5	19.5	15	47.945	0	30.42	3872800000	69
O60232;H0YEB6;G3V1B8;H0YEK1;E9PN57;E9PK41	O60232;H0YEB6;G3V1B8;H0YEK1	Sjoegren syndrome/scleroderma autoantigen 1	SSSCA1	Color [DarkGray]				6	6	6	49.2	49.2	49.2	21.474	0	95.463	3611100000	52
H0YEF7;H0YEH1;H0YE97;H0YEY8;H0YD48	H0YEF7;H0YEH1;H0YE97;H0YEY8;H0YD48		PICALM	Color [DarkGray]				6	1	1	27.8	9.3	9.3	31.358	0	11.876	287000000	1
O14893;H0YEL0;O14893-3;O14893-2;H0YDP6;G5EA29	O14893;H0YEL0;O14893-3;O14893-2;H0YDP6	Gem-associated protein 2	GEMIN2	Color [DarkGray]				4	4	4	13.9	13.9	13.9	31.585	0	6.9141	2189800000	44
Q9HBU6;H0YH69;H0YFP7;Q9HBU6-2	Q9HBU6;H0YH69;H0YFP7;Q9HBU6-2	Ethanolamine kinase 1	ETNK1	Color [DarkGray]				2	2	2	7.1	7.1	7.1	50.968	0.00056807	3.3575	542820000	15
H0YHD9	H0YHD9		KRT72	Color [DarkGray]				3	2	1	11.9	11.9	5.6	14.471	0.0058259	1.6842	8507400000	28
H0YIV9;O43716;F8VRU3;J3KMY1	H0YIV9;O43716	Glutamyl-tRNA(Gln) amidotransferase subunit C, mitochondrial	GATC	Color [DarkGray]				5	5	4	39.9	39.9	29.2	18.606	0	21.156	18348000000	109
Q13362;Q13362-4;Q13362-5;Q13362-3;H0YJ75;Q96B13;H0YN84;H0YJ49;H0YJU0;H0YJ12;G3V2U3	Q13362;Q13362-4;Q13362-5;Q13362-3;H0YJ75;Q96B13	Serine/threonine-protein phosphatase 2A 56 kDa regulatory subunit gamma isoform	PPP2R5C	Color [DarkGray]				12	7	2	27.3	15.3	3.8	61.06	0	21.005	2772800000	52
Q5J8M3;S4R329;H0YK61;H0YNK0;H0YNK8;Q5J8M3-3;Q5J8M3-2;H0YLP8;H0YMH5	Q5J8M3;S4R329;H0YK61;H0YNK0;H0YNK8;Q5J8M3-3;Q5J8M3-2;H0YLP8	ER membrane protein complex subunit 4	EMC4	Color [DarkGray]				3	3	3	22.4	22.4	22.4	20.086	0	9.7688	1610400000	32
P46779;H0YKD8;P46779-2;P46779-3;H0YMF4;P46779-4;P46779-5;H0YLP6	P46779;H0YKD8;P46779-2;P46779-3;H0YMF4;P46779-4;P46779-5;H0YLP6	60S ribosomal protein L28	RPL28	Color [DarkGray]				10	10	10	51.1	51.1	51.1	15.747	0	25.307	95242000000	98
Q96G23;Q5SZE2;Q5SZE3;H0YKH6;Q5SZE4;Q5SZE1;H0YNU7	Q96G23;Q5SZE2;Q5SZE3;H0YKH6;Q5SZE4;Q5SZE1;H0YNU7	Ceramide synthase 2	CERS2	Color [DarkGray]				2	2	2	6.6	6.6	6.6	44.876	0	27.67	10352000000	44
H0YKQ8;Q9UHW9;Q9UHW9-2;H0YMQ9;B3KXX3;Q9UHW9-6;Q9UHW9-5;Q9UHW9-3;Q9UHW9-4;H0YNJ5;Q9UP95;J3QSF2;I3L4N6;Q9UP95-4;Q9UP95-3;Q9UP95-5;Q9UP95-2;Q9UP95-6;Q9UP95-7	H0YKQ8;Q9UHW9;Q9UHW9-2;H0YMQ9;B3KXX3;Q9UHW9-6;Q9UHW9-5;Q9UHW9-3;Q9UHW9-4	Solute carrier family 12 member 6	SLC12A6	Color [DarkGray]				5	5	5	5.4	5.4	5.4	103.82	0	15.85	1952100000	29
Q6N043;H0YL38;Q6N043-2;H0YLA6;Q6N043-3;Q6N043-4;H0YN90;Q6N043-6	Q6N043;H0YL38;Q6N043-2;H0YLA6;Q6N043-3;Q6N043-4	Zinc finger protein 280D	ZNF280D	Color [DarkGray]				5	3	3	5.6	4	4	109.28	0.00090744	2.6027	977910000	4
Q9Y448;H0YM11;V9GY01;Q9Y448-3;Q9Y448-2	Q9Y448;H0YM11;V9GY01;Q9Y448-3;Q9Y448-2	Small kinetochore-associated protein	KNSTRN	Color [DarkGray]				2	2	2	6.6	6.6	6.6	35.438	0.0055087	1.7415	245800000	3
O75179;H0YM23;O75179-7;O75179-2;O75179-6;O75179-4;O75179-3;O75179-5;H0YLQ3	O75179;H0YM23;O75179-7;O75179-2;O75179-6;O75179-4;O75179-3	Ankyrin repeat domain-containing protein 17	ANKRD17	Color [DarkGray]				28	14	14	12.7	6.4	6.4	274.25	0	23.447	4240200000	69
H0YM31;A0A0A0MS74;Q16822-2;H0YNG4;H0YMU6;H0YMA5;H0YMY3	H0YM31;A0A0A0MS74;Q16822-2	Phosphoenolpyruvate carboxykinase [GTP], mitochondrial	PCK2	Color [DarkGray]				26	1	1	59.5	2.2	2.2	54.644	0.00056412	3.201	1444300000	31
Q15004;H0YMA4;H0YKX3;Q15004-2	Q15004;H0YMA4;H0YKX3	PCNA-associated factor	KIAA0101	Color [DarkGray]				3	3	3	35.1	35.1	35.1	11.986	0	20.705	794430000	12
O94788;H0YMG7;O94788-4;O94788-2;O94788-3;H0YKL3;Q9UED3	O94788;H0YMG7;O94788-4;O94788-2;O94788-3;H0YKL3	Retinal dehydrogenase 2	ALDH1A2	Color [DarkGray]				6	3	3	6.6	3.3	3.3	56.723	0.0077834	1.5384	2789300000	16
Q9Y6I4;Q6JHV3;H0YMI4;H0YLB7;H0YKU8;Q9Y6I4-2;H0YL81;H0YLG0;H0YMP6	Q9Y6I4;Q6JHV3;H0YMI4;H0YLB7;H0YKU8;Q9Y6I4-2	Ubiquitin carboxyl-terminal hydrolase 3;Ubiquitin carboxyl-terminal hydrolase	USP3	Color [DarkGray]				6	6	6	13.7	13.7	13.7	58.896	0	6.7688	1249600000	33
Q9ULG1;H0YMN5	Q9ULG1;H0YMN5	DNA helicase INO80	INO80	Color [DarkGray]				5	5	5	3.4	3.4	3.4	176.75	0.00019301	3.7164	644510000	7
Q71UM5;H0YMV8;C9JLI6;C9J1C5	Q71UM5;H0YMV8;C9JLI6	40S ribosomal protein S27-like;40S ribosomal protein S27	RPS27L	Color [DarkGray]				4	2	2	39.3	14.3	14.3	9.4771	0	9.3226	12524000000	47
Q9BW66;H0YN33;Q9BW66-3;H0YKY0;Q9BW66-2	Q9BW66;H0YN33;Q9BW66-3	Cyclin-dependent kinase 2-interacting protein	CINP	Color [DarkGray]				3	3	3	17.9	17.9	17.9	24.324	0.00020296	4.8932	457270000	5
Q8TCT8;H0YNA7	Q8TCT8;H0YNA7	Signal peptide peptidase-like 2A	SPPL2A	Color [DarkGray]				2	2	2	4.4	4.4	4.4	58.143	0.00020243	4.8347	3296900000	31
P67812;H0YNG3;P67812-4;P67812-3;H0YKT4;P67812-2;H0YNX5;P0C7V7;H0YNA5	P67812;H0YNG3;P67812-4;P67812-3;H0YKT4;P67812-2	Signal peptidase complex catalytic subunit SEC11A;Signal peptidase complex catalytic subunit SEC11	SEC11A	Color [DarkGray]				5	5	5	21.2	21.2	21.2	20.625	0	30.017	10953000000	67
Q9Y3B6;H0YNH6	Q9Y3B6;H0YNH6	ER membrane protein complex subunit 9	EMC9	Color [DarkGray]				1	1	1	6.2	6.2	6.2	23.061	0.00090992	2.6606	176800000	6
Q8N4P3;H0YNP9;Q8N4P3-2;H0YKT9	Q8N4P3;H0YNP9;Q8N4P3-2;H0YKT9	Guanosine-3,5-bis(diphosphate) 3-pyrophosphohydrolase MESH1	HDDC3	Color [DarkGray]				5	5	5	31.3	31.3	31.3	20.329	0	13.637	2472600000	32
O43488;H3BLU7;H7C5H7;Q8NHP1;O95154	O43488;H3BLU7	Aflatoxin B1 aldehyde reductase member 2	AKR7A2	Color [DarkGray]				12	12	12	47.4	47.4	47.4	39.589	0	100.25	19096000000	157
Q92841;H3BLZ8;Q92841-3;Q92841-1;Q92841-2	Q92841;H3BLZ8;Q92841-3;Q92841-1;Q92841-2	Probable ATP-dependent RNA helicase DDX17	DDX17	Color [DarkGray]				42	33	33	55	43.2	43.2	80.272	0	323.31	195140000000	597
Q9Y5A7;H3BM14;H3BM74;Q9Y5A7-2;C9JRT6;F8WDB6;H7C5E1;C9J7X7;H7C5N1;F8WDL9	Q9Y5A7;H3BM14;H3BM74;Q9Y5A7-2;C9JRT6;F8WDB6	NEDD8 ultimate buster 1	NUB1	Color [DarkGray]				9	9	9	15.8	15.8	15.8	70.537	0	43.964	4134100000	62
H3BM67;H3BUP2;H3BUN4;O60936;O60936-3;O60936-1;H3BQJ5;J3QLT7	H3BM67;H3BUP2;H3BUN4;O60936;O60936-3;O60936-1	Nucleolar protein 3	NOL3	Color [DarkGray]				6	6	6	73.4	73.4	73.4	15.022	0	70.426	7362600000	108
Q9H8T0;H3BM79;Q9H8T0-2	Q9H8T0;H3BM79;Q9H8T0-2	AKT-interacting protein	AKTIP	Color [DarkGray]				1	1	1	7.5	7.5	7.5	33.128	0.00019596	4.0177	230580000	2
P56211;H3BMD8;H3BQ52;P56211-2;H3BTD3	P56211;H3BMD8;H3BQ52;P56211-2;H3BTD3	cAMP-regulated phosphoprotein 19	ARPP19	Color [DarkGray]				6	5	5	58.9	49.1	49.1	12.323	0	11.57	7511100000	61
Q9H2V7;Q9H2V7-3;H3BT44;H3BPQ9;H3BR82;H3BMF4;Q9H2V7-5;Q9H2V7-2	Q9H2V7;Q9H2V7-3;H3BT44;H3BPQ9;H3BR82;H3BMF4;Q9H2V7-5;Q9H2V7-2	Protein spinster homolog 1	SPNS1	Color [DarkGray]				1	1	1	2.7	2.7	2.7	56.629	0.00056064	3.0939	230380000	1
Q96AX1;H3BMM5;F5H6Y0;F5H2X5	Q96AX1;H3BMM5	Vacuolar protein sorting-associated protein 33A	VPS33A	Color [DarkGray]				5	5	5	7.7	7.7	7.7	67.61	0	7.2869	1786900000	44
Q15287;H3BV80;H3BMM9;H3BTC0;Q15287-3;Q15287-2;H3BPG5;H3BMS0;H3BRK4;H3BTV0;H3BNI3;H3BP82;H3BTR6;H3BUG0;H3BTY0;H3BNU7;H3BUL0	Q15287;H3BV80;H3BMM9;H3BTC0;Q15287-3;Q15287-2;H3BPG5;H3BMS0	RNA-binding protein with serine-rich domain 1	RNPS1	Color [DarkGray]				7	7	7	27.9	27.9	27.9	34.208	0	158.41	29489000000	148
Q9UHA3;H3BMQ2	Q9UHA3;H3BMQ2	Probable ribosome biogenesis protein RLP24	RSL24D1	Color [DarkGray]				1	1	1	7.4	7.4	7.4	19.621	0	8.9577	2976700000	13
Q9UL45;H3BPR6;H3BU57;H3BN13;H3BST1;Q9UL45-2	Q9UL45;H3BPR6;H3BU57;H3BN13;H3BST1;Q9UL45-2	Biogenesis of lysosome-related organelles complex 1 subunit 6	BLOC1S6	Color [DarkGray]				1	1	1	11	11	11	19.743	0	6.8271	796040000	2
H3BN98;I3L246;H3BV27;H3BT37;I3L303;Q15041;H3BPJ2;Q15041-3;Q15041-2;H3BTX6;H3BS91	H3BN98;I3L246		RPS15A	Color [DarkGray]				9	9	3	38.8	38.8	19.4	27.168	0	92.328	101280000000	146
Q9NVM4;H3BPZ8;H3BNC0;Q9NVM4-4;Q9NVM4-3;H3BSS9	Q9NVM4;H3BPZ8;H3BNC0;Q9NVM4-4;Q9NVM4-3;H3BSS9	Protein arginine N-methyltransferase 7	PRMT7	Color [DarkGray]				2	2	2	4.2	4.2	4.2	78.458	0.0012629	2.4889	353420000	6
Q8NBZ0;J3KNE2;H3BNM4;I3NI13;I3L270;Q8NBZ0-2	Q8NBZ0;J3KNE2;H3BNM4;I3NI13;I3L270;Q8NBZ0-2	INO80 complex subunit E	INO80E	Color [DarkGray]				3	3	3	16.4	16.4	16.4	26.478	0	5.9243	715000000	9
P80404;H3BRN4;H3BNQ7;H3BPW8;H3BRJ1;H3BMJ9;H3BRT1	P80404;H3BRN4;H3BNQ7	4-aminobutyrate aminotransferase, mitochondrial	ABAT	Color [DarkGray]				13	13	13	35.4	35.4	35.4	56.438	0	35.542	6201900000	105
Q99547;H3BSB3;H3BNT4;H3BNK8;H3BU96	Q99547;H3BSB3;H3BNT4	M-phase phosphoprotein 6	MPHOSPH6	Color [DarkGray]				6	6	6	31.9	31.9	31.9	19.024	0	7.5291	3043500000	59
P06865;H3BS10;H3BP20;H3BU85;H3BTD4;P06865-2;A0A087WUJ7	P06865;H3BS10;H3BP20	Beta-hexosaminidase subunit alpha;Beta-hexosaminidase	HEXA	Color [DarkGray]				15	15	15	28	28	28	60.702	0	91.583	27137000000	128
Q99807;H3BP28;H3BTN8;I3L1T0;Q99807-2;H3BSZ3;H3BS11	Q99807;H3BP28;H3BTN8;I3L1T0;Q99807-2;H3BSZ3;H3BS11	5-demethoxyubiquinone hydroxylase, mitochondrial	COQ7	Color [DarkGray]				4	4	4	24.9	24.9	24.9	24.277	0.0003841	3.6359	1405200000	16
P53602;H3BP35;H3BQ47;A0A087WV85	P53602;H3BP35	Diphosphomevalonate decarboxylase	MVD	Color [DarkGray]				6	6	6	16.5	16.5	16.5	43.404	0	8.0219	1743800000	36
P34949;H3BPB8;H3BP57;H3BMZ9;H3BPP3;H3BT48;H3BUZ9;H3BPM5;F5GX71;P34949-2;H3BQX0;H3BNY8;H3BPU7;H3BU66;H3BT46;H3BN01;H3BUG1;B4DYB8	P34949;H3BPB8;H3BP57;H3BMZ9;H3BPP3;H3BT48;H3BUZ9;H3BPM5;F5GX71;P34949-2;H3BQX0;H3BNY8;H3BPU7;H3BU66;H3BT46	Mannose-6-phosphate isomerase	MPI	Color [DarkGray]				11	11	11	32.2	32.2	32.2	46.655	0	71.912	13550000000	119
O96000;H3BPJ9;O96000-2;H3BV16	O96000;H3BPJ9;O96000-2;H3BV16	NADH dehydrogenase [ubiquinone] 1 beta subcomplex subunit 10	NDUFB10	Color [DarkGray]				9	9	9	51.7	51.7	51.7	20.776	0	54.3	21438000000	104
Q16775;H3BPK3;Q16775-2;H3BPQ4;H3BQW8;Q16775-3;H3BV79	Q16775;H3BPK3;Q16775-2;H3BPQ4;H3BQW8	Hydroxyacylglutathione hydrolase, mitochondrial	HAGH	Color [DarkGray]				8	8	8	33.8	33.8	33.8	33.805	0	20.126	6376700000	75
Q9UGJ1;H3BPU4;Q9UGJ1-2	Q9UGJ1;H3BPU4;Q9UGJ1-2	Gamma-tubulin complex component 4	TUBGCP4	Color [DarkGray]				4	4	4	8.2	8.2	8.2	76.088	0	7.4342	1155300000	26
Q6P4F7;H3BQ41;H3BR51;Q6P4F7-2;Q6P4F7-3	Q6P4F7;H3BQ41;H3BR51;Q6P4F7-2;Q6P4F7-3	Rho GTPase-activating protein 11A	ARHGAP11A	Color [DarkGray]				2	2	2	1.8	1.8	1.8	113.86	0.008436	1.5059	288160000	3
Q8NDF8-5;Q8NDF8;H3BQM0;Q8NDF8-3;Q8NDF8-2;Q8NDF8-4;E9PC61	Q8NDF8-5;Q8NDF8;H3BQM0;Q8NDF8-3;Q8NDF8-2;Q8NDF8-4	Non-canonical poly(A) RNA polymerase PAPD5	PAPD5	Color [DarkGray]				4	4	4	7.3	7.3	7.3	75.8	0	11.821	1233500000	16
O95149;H3BQR0;H3BTA6;H3BSK1;H3BRI5	O95149;H3BQR0;H3BTA6;H3BSK1;H3BRI5	Snurportin-1	SNUPN	Color [DarkGray]				1	1	1	2.5	2.5	2.5	41.142	0.0055115	1.7502	103400000	1
Q96K21;H3BRF9;Q96K21-2;H3BN64;Q96K21-4;Q96K21-3;H3BRM1;H3BUW6	Q96K21;H3BRF9;Q96K21-2;H3BN64;Q96K21-4;Q96K21-3;H3BRM1	Abscission/NoCut checkpoint regulator	ZFYVE19	Color [DarkGray]				8	7	7	17	15.5	15.5	51.546	0	16.09	3467000000	73
O14562;H3BRL3;H3BUM8	O14562;H3BRL3;H3BUM8	Ubiquitin domain-containing protein UBFD1	UBFD1	Color [DarkGray]				6	6	6	20.1	20.1	20.1	33.382	0	11.709	16717000000	47
Q96CD2;H3BRQ0;Q96CD2-2;H3BPW5;H3BU63;H3BSE3;H3BQB0	Q96CD2;H3BRQ0;Q96CD2-2;H3BPW5;H3BU63;H3BSE3;H3BQB0	Phosphopantothenoylcysteine decarboxylase	PPCDC	Color [DarkGray]				2	2	2	10.8	10.8	10.8	22.395	0.00019402	3.8171	295770000	15
P55789;H3BRW3;H3BRD2	P55789;H3BRW3;H3BRD2	FAD-linked sulfhydryl oxidase ALR;Sulfhydryl oxidase	GFER	Color [DarkGray]				3	3	3	24.9	24.9	24.9	23.449	0	18.028	747790000	23
Q9H5H4;H3BS42	Q9H5H4;H3BS42	Zinc finger protein 768	ZNF768	Color [DarkGray]				6	6	6	10.9	10.9	10.9	60.228	0	8.3912	1475900000	32
Q66K89;H3BUJ7;H3BSL4;H3BQZ4	Q66K89;H3BUJ7;H3BSL4;H3BQZ4	Transcription factor E4F1	E4F1	Color [DarkGray]				2	2	1	3.1	3.1	1.9	83.495	0.005343	1.754	139160000	5
P60520;H3BSM5;H3BU36;H3BQ50	P60520;H3BSM5	Gamma-aminobutyric acid receptor-associated protein-like 2	GABARAPL2	Color [DarkGray]				5	5	3	31.6	31.6	22.2	13.667	0.00019612	4.034	1377600000	16
Q9NXV2;H3BSS5	Q9NXV2;H3BSS5	BTB/POZ domain-containing protein KCTD5	KCTD5	Color [DarkGray]				2	2	2	10.7	10.7	10.7	26.092	0	5.7782	388320000	11
Q8N9N7;H3BSW0	Q8N9N7;H3BSW0	Leucine-rich repeat-containing protein 57	LRRC57	Color [DarkGray]				6	6	6	24.7	24.7	24.7	26.754	0	14.031	2744400000	43
Q9Y5N6;H3BT22	Q9Y5N6;H3BT22	Origin recognition complex subunit 6	ORC6	Color [DarkGray]				3	3	3	13.9	13.9	13.9	28.107	0.00074129	2.9313	480170000	8
P60510;H3BTA2;H3BV22;I3L4X0;H3BPN5;H3BVE3	P60510;H3BTA2;H3BV22	Serine/threonine-protein phosphatase 4 catalytic subunit;Serine/threonine-protein phosphatase	PPP4C	Color [DarkGray]				8	6	6	35.8	30.9	30.9	35.08	0	32.13	4981500000	32
Q5JPH6;H3BTB7;Q5JPH6-2	Q5JPH6;H3BTB7;Q5JPH6-2	Probable glutamate--tRNA ligase, mitochondrial	EARS2	Color [DarkGray]				5	5	5	8.6	8.6	8.6	58.688	0.00020683	5.2924	1359800000	24
O14662;O14662-5;H3BU86;O14662-2;O14662-4;Q96NX8;B7ZBM8;O14662-6;F8W9Z6;C9K0W8;B7ZBM4;B7ZBM5;O14662-3;E9PND6;H0YEW0	O14662;O14662-5;H3BU86;O14662-2;O14662-4;Q96NX8;B7ZBM8;O14662-6;F8W9Z6;C9K0W8	Syntaxin-16	STX16;STX16-NPEPL1	Color [DarkGray]				9	9	9	40.6	40.6	40.6	37.031	0	60.156	3376600000	47
O14735;H3BUR9;B3KY94;O14735-3;O14735-2	O14735;H3BUR9;B3KY94;O14735-3;O14735-2	CDP-diacylglycerol--inositol 3-phosphatidyltransferase	CDIPT	Color [DarkGray]				2	2	2	8.5	8.5	8.5	23.539	0.00020036	4.5447	2905500000	20
Q9NWW5;H3BUV4;H3BNF1;H3BUT1;H3BRN7;H3BTY4	Q9NWW5;H3BUV4;H3BNF1;H3BUT1	Ceroid-lipofuscinosis neuronal protein 6	CLN6	Color [DarkGray]				3	3	1	14.5	14.5	6.8	35.919	0	56.326	2478500000	41
Q96S82;H3BV23;H3BUV9	Q96S82;H3BV23;H3BUV9	Ubiquitin-like protein 7	UBL7	Color [DarkGray]				2	2	2	5	5	5	40.51	0.0002021	4.7995	937950000	31
H3BUX2;O43169;D6RFH4;J3QR91	H3BUX2;O43169;D6RFH4	Cytochrome b5 type B	CYB5B	Color [DarkGray]				7	1	1	68.6	7.9	7.9	15.716	0.00074683	3.0735	1236500000	9
P28676;H7C2Z6;H7BXD5;C9JIZ3;C9JWQ8	P28676;H7C2Z6;H7BXD5	Grancalcin	GCA	Color [DarkGray]				5	5	5	29	29	29	24.01	0	11.021	1658200000	46
Q9H0E3;H7BXF5;Q9H0E3-3;Q9H0E3-2	Q9H0E3;H7BXF5;Q9H0E3-3;Q9H0E3-2	Histone deacetylase complex subunit SAP130	SAP130	Color [DarkGray]				13	13	13	13.7	13.7	13.7	110.32	0	19.156	5398300000	111
H7BXI1;A0FGR8-2;A0FGR8-4;A0FGR8-5	H7BXI1;A0FGR8-2	Extended synaptotagmin-2	ESYT2	Color [DarkGray]				21	21	1	32.5	32.5	1.6	98.008	0	94.63	18433000000	214
Q9NYR9;K7ERG2;H7BXP1;Q9NYR9-3;Q9NYR9-2	Q9NYR9;K7ERG2;H7BXP1;Q9NYR9-3;Q9NYR9-2	NF-kappa-B inhibitor-interacting Ras-like protein 2	NKIRAS2	Color [DarkGray]				1	1	1	6.3	6.3	6.3	21.508	0.0027918	1.9691	393300000	4
Q7L2E3;Q7L2E3-2;H7BXY3;Q7L2E3-3	Q7L2E3;Q7L2E3-2;H7BXY3;Q7L2E3-3	Putative ATP-dependent RNA helicase DHX30	DHX30	Color [DarkGray]				25	25	25	22.8	22.8	22.8	133.94	0	38.614	8308100000	145
H7BY36	H7BY36		EWSR1	Color [DarkGray]				6	2	2	22.4	6.2	6.2	32.071	0.00074253	2.9616	321790000	27
Q9BVL2;Q5JRG1;H7BYF2;Q9BVL2-2;Q9BVL2-3	Q9BVL2;Q5JRG1;H7BYF2;Q9BVL2-2;Q9BVL2-3	Nucleoporin p58/p45	NUPL1	Color [DarkGray]				11	11	11	20.9	20.9	20.9	60.896	0	18.196	9029000000	47
H7BYY1;F5H7S3;B7Z596;P09493-2;H0YK48;P09493-5;H0YN06	H7BYY1;F5H7S3;B7Z596;P09493-2;H0YK48;P09493-5	Tropomyosin alpha-1 chain	TPM1	Color [DarkGray]				32	7	7	69	18.1	18.1	28.747	0	53.53	12409000000	97
Q53RY4;H7BZ70;Q53RY4-2	Q53RY4;H7BZ70;Q53RY4-2	Keratinocyte-associated protein 3	KRTCAP3	Color [DarkGray]				1	1	1	6.2	6.2	6.2	25.627	0.00091358	2.7345	119710000	1
H7BZJ3	H7BZJ3		PDIA3	Color [DarkGray]				8	1	1	69.9	11.4	11.4	13.519	0	47.372	27176000000	33
P57076;H7BZW1;C9JX57;D3DSE6;C9J818;F8VZ95;H7C2R6;Q9NX33	P57076;H7BZW1;C9JX57;D3DSE6;C9J818;F8VZ95;H7C2R6	UPF0769 protein C21orf59	C21orf59	Color [DarkGray]				4	4	4	14.8	14.8	14.8	33.224	0	7.8875	1481100000	25
Q9BSR8;H7C0D5	Q9BSR8;H7C0D5	Protein YIPF4	YIPF4	Color [DarkGray]				2	2	2	7.4	7.4	7.4	27.082	0.00074115	2.9313	1715500000	17
H7C0N4	H7C0N4		SF1	Color [DarkGray]				5	1	1	33.9	9.4	9.4	18.639	0.0026325	2.046	535590000	12
Q7Z3C6;H7C152;Q7Z3C6-2;H7C1G6	Q7Z3C6;H7C152;Q7Z3C6-2;H7C1G6	Autophagy-related protein 9A	ATG9A	Color [DarkGray]				2	2	2	3.5	3.5	3.5	94.446	0.00020589	5.1845	522610000	5
P61966;H7C1E4;P61966-2	P61966;H7C1E4;P61966-2	AP-1 complex subunit sigma-1A	AP1S1	Color [DarkGray]				2	2	2	15.8	15.8	15.8	18.733	0	64.786	3392600000	35
Q6BDS2;H7C1J4	Q6BDS2;H7C1J4	UHRF1-binding protein 1	UHRF1BP1	Color [DarkGray]				6	6	6	5.8	5.8	5.8	159.48	0	6.928	149460000000	31
O15155;H7C1N3;C9JTT8;Q68DU7;O15155-2	O15155;H7C1N3;C9JTT8;Q68DU7;O15155-2	BET1 homolog	BET1;DKFZp781C0425	Color [DarkGray]				2	2	2	24.6	24.6	24.6	13.289	0	38.885	3556500000	26
Q5T0F9;H7C1U3;Q5T0F9-2;H0Y517;Q5T0F9-3;Q5T0F9-4	Q5T0F9;H7C1U3;Q5T0F9-2;H0Y517;Q5T0F9-3	Coiled-coil and C2 domain-containing protein 1B	CC2D1B	Color [DarkGray]				5	4	4	7.3	6.5	6.5	94.223	0	6.2364	1384200000	18
Q9BUR5;H7C1U8;Q9BUR5-2;G3V1B6	Q9BUR5;H7C1U8;Q9BUR5-2	Apolipoprotein O	APOO	Color [DarkGray]				5	5	5	26.8	26.8	26.8	22.284	0	47.895	5052500000	58
O95858;H7C285	O95858;H7C285	Tetraspanin-15	TSPAN15	Color [DarkGray]				3	3	3	14.6	14.6	14.6	33.165	0	5.4986	710860000	14
H7C2F2	H7C2F2		CD99	Color [A=255, R=128, G=64, B=64]				4	1	1	55.2	8	8	20.619	0	35.088	760590000	18
Q99848;H7C2Q8	Q99848;H7C2Q8	Probable rRNA-processing protein EBP2	EBNA1BP2	Color [DarkGray]				20	20	20	51	51	51	34.852	0	116.4	37984000000	253
Q96C92;Q96C92-4;H7C331;Q96C92-3;Q96C92-2	Q96C92;Q96C92-4;H7C331;Q96C92-3;Q96C92-2	Serologically defined colon cancer antigen 3	SDCCAG3	Color [DarkGray]				1	1	1	2.5	2.5	2.5	47.961	0.001604	2.2836	159160000	1
Q2PZI1;H7C3M5;Q2PZI1-2	Q2PZI1;H7C3M5;Q2PZI1-2	Probable C-mannosyltransferase DPY19L1	DPY19L1	Color [DarkGray]				2	2	2	4.1	4.1	4.1	77.318	0.0019373	2.1249	254090000	7
H7C3M7	H7C3M7		FARP2	Color [DarkGray]				3	3	2	6	6	4.4	51.593	0.00090843	2.6203	285150000	4
Q2TAZ0;H7C3T2;Q2TAZ0-3	Q2TAZ0;H7C3T2;Q2TAZ0-3	Autophagy-related protein 2 homolog A	ATG2A	Color [DarkGray]				5	5	4	2.6	2.6	2.3	212.86	0.001937	2.123	7859000000	13
H7C417;O76054;Q9UDX5;B5MC22;B3KRD8;O76054-5;O76054-4	H7C417;O76054;Q9UDX5;B5MC22;B3KRD8;O76054-5;O76054-4	SEC14-like protein 2;Mitochondrial fission process protein 1	SEC14L2;MTFP1	Color [DarkGray]				2	2	2	7.1	7.1	7.1	37.434	0.00019547	3.968	791820000	19
H7C561	H7C561		SF1	Color [DarkGray]				6	3	0	23.6	10.6	0	30.216	0.00091025	2.6616	1294100000	14
O95178;H7C5B8	O95178;H7C5B8	NADH dehydrogenase [ubiquinone] 1 beta subcomplex subunit 2, mitochondrial	NDUFB2	Color [DarkGray]				1	1	1	10.5	10.5	10.5	12.058	0.0016132	2.3779	343560000	8
Q2TAA2;H7C5G1;Q2TAA2-2;C9JE02;C9JDY4;C9J5J2	Q2TAA2;H7C5G1;Q2TAA2-2;C9JE02	Isoamyl acetate-hydrolyzing esterase 1 homolog	IAH1	Color [DarkGray]				4	4	4	19	19	19	27.598	0	5.5714	1941900000	14
Q9BTF0;H7C5V1;Q9BTF0-2	Q9BTF0;H7C5V1;Q9BTF0-2	THUMP domain-containing protein 2	THUMPD2	Color [DarkGray]				2	2	2	4.8	4.8	4.8	56.432	0.00090926	2.6385	502120000	10
Q06547;H9ZYI9;Q06547-4;Q06547-3;Q06547-2;H0YNZ0;F5H7I4	Q06547;H9ZYI9;Q06547-4;Q06547-3;Q06547-2	GA-binding protein subunit beta-1	GABPB1	Color [DarkGray]				5	5	5	13.7	13.7	13.7	42.482	0	51.274	1562700000	36
I3L0E3;Q9Y2R5;E9PE17	I3L0E3;Q9Y2R5;E9PE17	28S ribosomal protein S17, mitochondrial	hCG_1984214;MRPS17	Color [DarkGray]				4	4	3	25.3	25.3	21.8	25.72	0	33.139	3802600000	42
Q9NUU7;I3L0H8;I3L352;Q9NUU7-2;Q9UMR2-3;H3BTB3;J3QRH0;H3BSL8;Q9UHL0;H0YD26;E9PR46;J3QL17;Q9UHL0-2	Q9NUU7;I3L0H8;I3L352;Q9NUU7-2;Q9UMR2-3	ATP-dependent RNA helicase DDX19A;ATP-dependent RNA helicase DDX19B	DDX19A;DDX19B	Color [DarkGray]				24	24	3	48.7	48.7	4.8	53.974	0	126.59	30877000000	260
P46459;I3L0N3;P46459-2;I3L2G1;I3L0L3;K7EQD6;I3L338;I3L4Q9	P46459;I3L0N3;P46459-2	Vesicle-fusing ATPase	NSF	Color [DarkGray]				39	39	38	60.6	60.6	59.7	82.593	0	323.31	83414000000	606
Q96NB1;I3L269;I3L0U4;I3NI25	Q96NB1;I3L269;I3L0U4;I3NI25	LisH domain-containing protein FOPNL	FOPNL	Color [DarkGray]				1	1	1	7.5	7.5	7.5	19.777	0.0079419	1.5243	62314000	2
P52429;I3L112;P52429-2	P52429;I3L112	Diacylglycerol kinase epsilon;Diacylglycerol kinase	DGKE	Color [DarkGray]				5	5	5	9.9	9.9	9.9	63.926	0	6.9459	1040900000	12
Q9BSJ6;I3L427;I3L419;I3L156;Q9BSJ6-2	Q9BSJ6;I3L427;I3L419;I3L156;Q9BSJ6-2	Protein FAM64A	FAM64A	Color [DarkGray]				1	1	1	8.5	8.5	8.5	27.48	0.0007428	2.9809	214270000	1
P10636-5;P10636-3;P10636-2;I3L170;P10636-4;P10636-8;P10636;P10636-6;P10636-7;A0A0G2JQJ7;A0A0G2JPD5;A0A0G2JS76;A0A0G2JMX7;P10636-9	P10636-5;P10636-3;P10636-2;I3L170;P10636-4;P10636-8;P10636;P10636-6;P10636-7;A0A0G2JQJ7;A0A0G2JPD5;A0A0G2JS76;A0A0G2JMX7;P10636-9	Microtubule-associated protein tau;Microtubule-associated protein	MAPT	Color [DarkGray]				3	3	3	8.8	8.8	8.8	42.603	0.00090645	2.5909	869490000	5
Q9BZG8;I3L1H5;I3L3X9;Q9BZG8-3;Q9BZG8-2;U3KQN3;A0A0A0MTR4	Q9BZG8;I3L1H5;I3L3X9;Q9BZG8-3;Q9BZG8-2	Diphthamide biosynthesis protein 1	DPH1	Color [DarkGray]				3	3	3	6.8	6.8	6.8	48.805	0.00090876	2.627	673450000	9
Q96CP2;I3L1Y9;I3L4I0;Q4VC44;I3L0R3;I3L231;Q4VC44-2;Q4VC44-3	Q96CP2;I3L1Y9;I3L4I0	FLYWCH family member 2	FLYWCH2	Color [DarkGray]				8	8	8	59.3	59.3	59.3	14.563	0	25.51	6317000000	98
I3L2B0;I3L318;I3L4B5	I3L2B0		CLUH	Color [DarkGray]				25	1	1	25.7	1.1	1.1	138.23	0.00073692	2.861	706840000	17
P57678;I3L2C7;I3L4A4;I3L399;I3L4M4;E7EN12	P57678;I3L2C7	Gem-associated protein 4	GEMIN4	Color [DarkGray]				12	12	12	12.4	12.4	12.4	120.04	0	13.594	3013600000	65
Q9UPN4;Q9UPN4-2;I3L2J8;Q9UPN4-3;I3L2X7;I3L4M5;I3L316	Q9UPN4;Q9UPN4-2;I3L2J8;Q9UPN4-3;I3L2X7	Centrosomal protein of 131 kDa	CEP131	Color [DarkGray]				17	17	17	16	16	16	122.15	0	22.464	3404800000	74
Q8IWR0;I3L2K5;I3L3S2;I3L3F9;I3L1Y3;I3L382;I3L2N8;I3L323	Q8IWR0;I3L2K5	Zinc finger CCCH domain-containing protein 7A	ZC3H7A	Color [DarkGray]				4	4	4	5.1	5.1	5.1	110.54	0.00019857	4.312	342880000	6
O14641;I3L2N2;I3L2W9;I3L0M7;I3L0Z8;C9K0P9;A0A087WWA7	O14641;I3L2N2;I3L2W9	Segment polarity protein dishevelled homolog DVL-2	DVL2	Color [DarkGray]				9	9	7	17.7	17.7	14.7	78.947	0	20.36	3014400000	55
P17481;I3L383;I3L3R1;P31273;P20719;P09629;P09067;P28356;P31268;P09630;P31274;Q00444;P31267;V9GYH0;A0A087X222;P09630-2	P17481;I3L383;I3L3R1;P31273	Homeobox protein Hox-B8;Homeobox protein Hox-C8	HOXB8;HOXC8	Color [DarkGray]				3	2	2	13.2	9.9	9.9	27.573	0.00020149	4.751	1378800000	22
Q9BRA0;I3L3Z2;A0A0B4J297;I3L310;I3L4V0;Q9BRA0-2	Q9BRA0;I3L3Z2;A0A0B4J297;I3L310;I3L4V0;Q9BRA0-2	N-alpha-acetyltransferase 38, NatC auxiliary subunit	NAA38	Color [DarkGray]				2	2	2	23.2	23.2	23.2	13.514	0.00056754	3.3486	804790000	22
Q96FZ7;I3L4A1;I3L4G8;I3L3E4	Q96FZ7;I3L4A1;I3L4G8;I3L3E4	Charged multivesicular body protein 6	CHMP6	Color [DarkGray]				4	4	4	19.9	19.9	19.9	23.485	0	35.774	3117700000	45
O75674;J3KQU4;I3L4I4;O75674-2;I3NI44;O75674-3;I3L4G0;I3L1G1;I3L3T4;I3L367;I3L1Q1;I3L4N3;I3L0N2;I3L3M3	O75674;J3KQU4;I3L4I4;O75674-2;I3NI44;O75674-3;I3L4G0;I3L1G1;I3L3T4;I3L367	TOM1-like protein 1	TOM1L1	Color [DarkGray]				9	9	9	25.2	25.2	25.2	52.988	0	42.138	6606900000	94
Q9BUL5;I3L4Q4;Q9BUL5-4;Q9BUL5-2;A0A087WVQ2;I3L0Y2;I3L410;I3L1N0;Q9BUL5-3;I3L0X3;I3L2W6	Q9BUL5;I3L4Q4;Q9BUL5-4;Q9BUL5-2;A0A087WVQ2;I3L0Y2;I3L410;I3L1N0;Q9BUL5-3	PHD finger protein 23	PHF23	Color [DarkGray]				4	4	4	11.9	11.9	11.9	43.818	0	6.0818	1178900000	14
P33527;I3L4X2;P33527-6;P33527-4;P33527-2;P33527-9;P33527-8;P33527-7;P33527-5;P33527-3;A0A0A0MS99	P33527;I3L4X2;P33527-6;P33527-4;P33527-2;P33527-9;P33527-8;P33527-7;P33527-5;P33527-3;A0A0A0MS99	Multidrug resistance-associated protein 1	ABCC1	Color [DarkGray]				10	10	10	6.4	6.4	6.4	171.59	0	21.782	3251900000	75
Q13227;I3L4X7;Q13227-2;I3L3Y9	Q13227;I3L4X7;Q13227-2	G protein pathway suppressor 2	GPS2	Color [DarkGray]				3	3	3	5.2	5.2	5.2	36.688	0.00091592	2.7695	544230000	9
Q9Y2K7;I3VM54;Q9Y2K7-4;Q9Y2K7-5;Q9Y2K7-2;Q9Y2K7-3	Q9Y2K7;I3VM54;Q9Y2K7-4;Q9Y2K7-5;Q9Y2K7-2	Lysine-specific demethylase 2A	KDM2A	Color [DarkGray]				7	7	7	7.6	7.6	7.6	132.79	0	47.688	3957600000	45
Q9H0H0;J3KMZ7	Q9H0H0;J3KMZ7	Integrator complex subunit 2	INTS2	Color [DarkGray]				4	4	4	3.1	3.1	3.1	134.32	0.00020708	5.3192	809370000	16
Q92785;J3KMZ8;Q92785-2;E9PN04;Q8WYB5;Q92782;Q92784;J3KQY6;C8C3P2;E9PDV3;Q92782-3;Q92782-2;Q8WYB5-3;Q8WYB5-2	Q92785;J3KMZ8;Q92785-2	Zinc finger protein ubi-d4	DPF2	Color [DarkGray]				14	14	13	42.5	42.5	40.7	44.155	0	68.301	7469200000	144
P01130;J3KMZ9;P01130-2;P01130-3;P01130-6;P01130-4;P01130-5;H0YMD1;H0YM92;H0YMQ3	P01130;J3KMZ9;P01130-2;P01130-3;P01130-6;P01130-4;P01130-5;H0YMD1	Low-density lipoprotein receptor	LDLR	Color [DarkGray]				6	6	6	10.3	10.3	10.3	95.375	0	17.507	1954500000	36
P42356;J3KN10;A4QPH2;C9JLI1;A8MTF1;Q8N8J0;A4QPH2-2;A4QPH2-4	P42356;J3KN10	Phosphatidylinositol 4-kinase alpha	PI4KA	Color [DarkGray]				11	11	7	5.6	5.6	3.7	231.32	0	14.118	1658200000	27
Q9UKL0;J3KN32	Q9UKL0;J3KN32	REST corepressor 1	RCOR1	Color [DarkGray]				13	13	9	32	32	24.5	53.027	0	40.282	5437600000	60
Q5JPE7;P69849;J3KN36;Q5JPE7-2;A0A0G2JM40;Q5JPE7-3;A0A087WTD5	Q5JPE7;P69849;J3KN36;Q5JPE7-2;A0A0G2JM40;Q5JPE7-3	Nodal modulator 2;Nodal modulator 3	NOMO2;NOMO3	Color [DarkGray]				27	1	1	30	1.7	1.7	139.44	0	11.547	545020000	11
J3KN67	J3KN67		TPM3	Color [DarkGray]				32	1	0	58.2	4.6	0	33.222	0.0022843	2.0805	268440000	2
Q15070;S4R3Q9;J3KNA0;Q15070-2;E7EVY0;C9JC63;Q15070-3	Q15070;S4R3Q9;J3KNA0;Q15070-2;E7EVY0	Mitochondrial inner membrane protein OXA1L	OXA1L	Color [DarkGray]				9	9	9	18.2	18.2	18.2	48.547	0	15.673	6735500000	66
O14618;J3KNF4;E9PP76;E9PK03	O14618;J3KNF4;E9PP76	Copper chaperone for superoxide dismutase;Superoxide dismutase [Cu-Zn]	CCS	Color [DarkGray]				8	8	8	24.5	24.5	24.5	29.04	0	10.43	5348900000	88
O15078;J3KNF5;S4R322;O15078-2;F8VS29;A0A0A0MS86	O15078;J3KNF5;S4R322;O15078-2	Centrosomal protein of 290 kDa	CEP290	Color [DarkGray]				6	6	6	2.5	2.5	2.5	290.38	0.0012601	2.448	8601100000	16
J3KNF8	J3KNF8		CYB5B	Color [DarkGray]				7	7	1	66.7	66.7	10	16.694	0	323.31	147880000000	256
Q9H9E3;J3KNI1;A0A0A0MS45;Q9H9E3-3;Q9H9E3-2;J3KRB5;H3BMV9;J3QLW1;E9PRT5;H3BSD2	Q9H9E3;J3KNI1;A0A0A0MS45;Q9H9E3-3	Conserved oligomeric Golgi complex subunit 4	COG4	Color [DarkGray]				15	15	15	21.9	21.9	21.9	89.082	0	44.258	5665000000	105
Q9UJV9;J3KNN5;H0Y8L8	Q9UJV9;J3KNN5	Probable ATP-dependent RNA helicase DDX41	DDX41	Color [DarkGray]				14	14	12	24.4	24.4	21.5	69.837	0	16.783	6333300000	69
Q9NVD7;J3KNQ4;E9PS97;Q9NVD7-2;Q9HBI1;A0A087WZB5;Q9HBI1-3;Q9HBI1-2	Q9NVD7;J3KNQ4;E9PS97	Alpha-parvin	PARVA	Color [DarkGray]				16	16	16	44.1	44.1	44.1	42.243	0	143.91	18790000000	148
Q9UPW5;J3KNS1;Q9UPW5-2;Q9UPW5-3	Q9UPW5;J3KNS1;Q9UPW5-2;Q9UPW5-3	Cytosolic carboxypeptidase 1	AGTPBP1	Color [DarkGray]				5	5	5	4.2	4.2	4.2	138.45	0.00090942	2.6455	420130000	9
Q01130;J3KP15;J3QL05;Q01130-2	Q01130;J3KP15;J3QL05;Q01130-2	Serine/arginine-rich splicing factor 2	SRSF2	Color [DarkGray]				9	9	7	34.4	34.4	27.6	25.476	0	178.36	119540000000	237
O75167;O75167-2;J3KP75;O75167-5;O75167-4	O75167;O75167-2;J3KP75;O75167-5;O75167-4	Phosphatase and actin regulator 2;Phosphatase and actin regulator	PHACTR2	Color [DarkGray]				4	4	4	8	8	8	69.699	0.00019391	3.7998	459350000	5
Q9Y580;J3KPD3;I3L521;F5GXV8;F5GY08;G3V1T9;F5H674	Q9Y580;J3KPD3;I3L521;F5GXV8;F5GY08;G3V1T9	RNA-binding protein 7	RBM7	Color [DarkGray]				6	6	4	25.9	25.9	15.4	30.503	0	29.488	2334800000	46
Q8WUI4;J3KPH8;Q8WUI4-3;Q8WUI4-4;Q8WUI4-7;Q8WUI4-6;Q8WUI4-5;Q8WUI4-8;C9J102;C9JNI4;F8VWY3;H0YH91;Q8WUI4-9;Q8WUI4-2;Q8WUI4-10	Q8WUI4;J3KPH8;Q8WUI4-3;Q8WUI4-4;Q8WUI4-7;Q8WUI4-6;Q8WUI4-5;Q8WUI4-8;C9J102;C9JNI4;F8VWY3;H0YH91;Q8WUI4-9;Q8WUI4-2;Q8WUI4-10	Histone deacetylase 7;Histone deacetylase	HDAC7	Color [DarkGray]				2	2	2	2	2	2	102.93	0.00056423	3.2058	32616000000	116
Q9Y6G3;S4R360;J3KPP0;S4R2Z7	Q9Y6G3;S4R360;J3KPP0;S4R2Z7	39S ribosomal protein L42, mitochondrial	MRPL42	Color [DarkGray]				2	2	2	36.6	36.6	36.6	16.661	0	20.646	3598000000	28
O95232;J3KPP4;D6RDI2;C9JL41;O95232-2;E7EN55;H0YA81;D6RHH0;H7C5U7;U3KQT3;H0YBV7;H0YAR4	O95232;J3KPP4;D6RDI2	Luc7-like protein 3	LUC7L3	Color [DarkGray]				21	21	21	41.2	41.2	41.2	51.466	0	261.1	34809000000	251
Q6V1X1;J3KPT0;Q6V1X1-4;Q6V1X1-2;Q6V1X1-5;Q6V1X1-3;H0YMV1;H0YN53;H3BQ40;H0YKA2;Q6V1X1-6	Q6V1X1;J3KPT0;Q6V1X1-4;Q6V1X1-2;Q6V1X1-5;Q6V1X1-3;H0YMV1;H0YN53;H3BQ40;H0YKA2;Q6V1X1-6	Dipeptidyl peptidase 8	DPP8	Color [DarkGray]				2	2	2	2.3	2.3	2.3	103.36	0.00073774	2.8691	439140000	10
Q9H4I3;J3KPT4	Q9H4I3;J3KPT4	TraB domain-containing protein	TRABD	Color [DarkGray]				1	1	1	3.2	3.2	3.2	42.321	0	8.1206	615920000	18
Q9NTK5;J3KQ32;Q9NTK5-3;Q9NTK5-2;C9JTK6;C9JCJ9	Q9NTK5;J3KQ32;Q9NTK5-3;Q9NTK5-2	Obg-like ATPase 1	OLA1	Color [DarkGray]				30	30	30	81.6	81.6	81.6	44.743	0	282.28	192610000000	444
Q9Y3E5;J3KQ48	Q9Y3E5;J3KQ48	Peptidyl-tRNA hydrolase 2, mitochondrial	PTRH2	Color [DarkGray]				5	5	5	44.7	44.7	44.7	19.193	0	76.131	8214900000	73
Q8NBJ7;J3KQJ1;A8MXB9;C9J660;C9JL30;H7C3B2;F8WA42;Q8NBJ7-3;Q8NBJ7-2;E9PBT8;J3QT17;Q8NBJ7-5;E9PG02;F8WEX5;F8WES7;Q8NBJ7-4;F8WEV7	Q8NBJ7;J3KQJ1;A8MXB9;C9J660;C9JL30;H7C3B2;F8WA42;Q8NBJ7-3;Q8NBJ7-2;E9PBT8;J3QT17;Q8NBJ7-5	Sulfatase-modifying factor 2	SUMF2	Color [DarkGray]				14	14	14	44.2	44.2	44.2	33.843	0	112.17	28175000000	208
J3KQL8;Q9BQE5;E9PM95;B0QYK8	J3KQL8;Q9BQE5	Apolipoprotein L2	APOL2	Color [DarkGray]				15	15	15	32.3	32.3	32.3	48.915	0	59.553	10097000000	127
J3KQR7;Q9Y4F5;Q9Y4F5-2;Q9Y4F5-3	J3KQR7;Q9Y4F5;Q9Y4F5-2;Q9Y4F5-3	Centrosomal protein of 170 kDa protein B	CEP170B	Color [DarkGray]				23	23	22	16.6	16.6	16.6	171.76	0	32.735	5487800000	71
Q8WUD4;J3KR35;C9JUN5;S4R331	Q8WUD4;J3KR35;C9JUN5	Coiled-coil domain-containing protein 12	CCDC12	Color [DarkGray]				8	8	8	54.2	54.2	54.2	19.181	0	44.931	4994200000	59
Q96FW1;J3KR44;F5H6Q1;F5GYN4;F5GYJ8;F5H3F0;Q96FW1-2	Q96FW1;J3KR44;F5H6Q1;F5GYN4;F5GYJ8;F5H3F0	Ubiquitin thioesterase OTUB1	OTUB1	Color [DarkGray]				13	13	13	70.1	70.1	70.1	31.284	0	157.01	25205000000	162
P49848;P49848-3;J3KR72;P49848-2;C9JFL8;C9JTY6;C9J088;C9JIS2;C9JHQ8;F8WEJ7;C9J7C4;E5RHA1;E5RKA5	P49848;P49848-3;J3KR72;P49848-2;C9JFL8;C9JTY6	Transcription initiation factor TFIID subunit 6	TAF6	Color [DarkGray]				14	14	14	22	22	22	72.668	0	20.37	3552100000	51
Q9BTW9;J3KR97;Q9BTW9-4;Q9BTW9-5;I3L439;I3L0V3;I3L163;I3L4D2;I3L3H4;I3L131;I3L143;I3L500;Q9BTW9-3;I3L1S3;I3L120	Q9BTW9;J3KR97;Q9BTW9-4;Q9BTW9-5	Tubulin-specific chaperone D	TBCD	Color [DarkGray]				18	18	18	19.4	19.4	19.4	132.6	0	85.736	6769700000	103
Q96Q15;J3KRA9;Q96Q15-3;Q96Q15-2;Q96Q15-4;H3BQN7	Q96Q15;J3KRA9;Q96Q15-3;Q96Q15-2;Q96Q15-4	Serine/threonine-protein kinase SMG1	SMG1	Color [DarkGray]				11	11	11	2.8	2.8	2.8	410.5	0	10.37	2450000000	26
Q86UE8;J3KRK0;Q86UE8-3;Q86UE8-2;J3QS44;J3QLK5;Q9UKI8-2;Q9UKI8;B3KRP1;Q9UKI8-5;J3QQN4;J3QR10;J3QS73;J3KST4;F8W7X8;J3KT82;Q9UKI8-3;Q9UKI8-4	Q86UE8;J3KRK0;Q86UE8-3;Q86UE8-2;J3QS44;J3QLK5;Q9UKI8-2;Q9UKI8;B3KRP1;Q9UKI8-5	Serine/threonine-protein kinase tousled-like 2;Serine/threonine-protein kinase tousled-like 1	TLK2;TLK1	Color [DarkGray]				4	4	4	4.3	4.3	4.3	87.66	0.00038037	3.4388	934840000	13
Q15532;J3KRP6;J3QS72;X6R3J2;J3QQM2;J3KT74;J3QQW2;Q15532-2;F5GWN1;J3QSB3;J3QSG1;J3QQW6;J3QLJ7;J3QQX5;J3KT22;B4DLD3	Q15532;J3KRP6;J3QS72;X6R3J2;J3QQM2;J3KT74;J3QQW2;Q15532-2;F5GWN1	Protein SSXT	SS18	Color [DarkGray]				4	4	4	9.1	9.1	9.1	45.929	0	27.149	3132300000	34
Q9HC21;J3QLV3;J3KRY6;J3KTL0;J3KSI7;J3QL84;J3KS44;Q9HC21-2	Q9HC21;J3QLV3;J3KRY6;J3KTL0;J3KSI7;J3QL84;J3KS44;Q9HC21-2	Mitochondrial thiamine pyrophosphate carrier	SLC25A19	Color [DarkGray]				2	2	2	5.3	5.3	5.3	35.511	0.0055125	1.7517	182900000	4
Q9H3Q1;J3QQS6;J3KRZ9;Q9H3Q1-2	Q9H3Q1;J3QQS6;J3KRZ9;Q9H3Q1-2	Cdc42 effector protein 4	CDC42EP4	Color [DarkGray]				1	1	1	3.9	3.9	3.9	37.979	0.0010862	2.5645	289100000	1
Q14197;J3KS15;J3QRF8	Q14197;J3KS15	Peptidyl-tRNA hydrolase ICT1, mitochondrial	ICT1	Color [DarkGray]				9	9	9	42.7	42.7	42.7	23.63	0	25.948	8333200000	107
Q7Z4W1;J3KS22;J3QS36;J3QL34;J3QS45;J3KSZ5;J3KRZ4;J3QRQ2	Q7Z4W1;J3KS22;J3QS36;J3QL34;J3QS45;J3KSZ5;J3KRZ4	L-xylulose reductase	DCXR	Color [DarkGray]				10	10	10	52	52	52	25.913	0	80.884	14730000000	181
P02686;J3KS94;J3QQK6;P02686-2;J3QKN5	P02686;J3KS94;J3QQK6;P02686-2;J3QKN5	Myelin basic protein	MBP	Color [DarkGray]				4	4	4	16.8	16.8	16.8	33.117	0.00020109	4.6451	1096500000	18
Q9NZ52;J3KSS7;Q9NZ52-3;Q9NZ52-4;Q9NZ52-2;J3KTR5;J3KSG3;J3QS87	Q9NZ52;J3KSS7;Q9NZ52-3;Q9NZ52-4;Q9NZ52-2	ADP-ribosylation factor-binding protein GGA3	GGA3	Color [DarkGray]				3	3	3	4.8	4.8	4.8	78.314	0.00020309	4.9111	1200400000	26
Q68DK7;J3KSZ8;J3QQY0;Q68DK7-3;Q68DK7-2;J3KRQ4;J3KTC2	Q68DK7;J3KSZ8;J3QQY0;Q68DK7-3;Q68DK7-2	Male-specific lethal 1 homolog	MSL1	Color [DarkGray]				5	5	5	11.2	11.2	11.2	67.128	0.0021108	2.1103	3175300000	4
Q96IG2;J3KTA1;Q96IG2-2;J3QKL3	Q96IG2;J3KTA1;Q96IG2-2	F-box/LRR-repeat protein 20	FBXL20	Color [DarkGray]				3	3	3	6.9	6.9	6.9	48.423	0	5.4026	475570000	8
P84098;J3QR09;J3KTE4;J3QL15	P84098;J3QR09;J3KTE4;J3QL15	60S ribosomal protein L19;Ribosomal protein L19	RPL19	Color [DarkGray]				12	12	12	40.8	40.8	40.8	23.466	0	66.428	152920000000	213
Q07955;J3KTL2;Q07955-3;Q07955-2;J3KSR8;J3QQV5;J3KSW7	Q07955;J3KTL2;Q07955-3;Q07955-2	Serine/arginine-rich splicing factor 1	SRSF1	Color [DarkGray]				21	21	20	58.9	58.9	56	27.744	0	130.83	177920000000	429
J3KTN0	J3KTN0		EIF4A1	Color [Maroon]				9	1	1	57.3	10.3	10.3	13.906	0	7.5392	956530000	15
Q8IWX8;J3QK89	Q8IWX8;J3QK89	Calcium homeostasis endoplasmic reticulum protein	CHERP	Color [DarkGray]				21	21	21	28.7	28.7	28.7	103.7	0	142.2	35491000000	247
O75880;J3QL56	O75880;J3QL56	Protein SCO1 homolog, mitochondrial	SCO1	Color [DarkGray]				7	7	7	17.3	17.3	17.3	33.814	0	23.957	19740000000	85
Q96FV2;J3QL71;Q96FV2-2;J3QQM9;J3QRJ1;J3KT79;J3QR84;J3KS57	Q96FV2;J3QL71;Q96FV2-2	Secernin-2	SCRN2	Color [DarkGray]				9	9	9	22.1	22.1	22.1	46.596	0	19.474	4762500000	69
Q8N1S5;J3QLB2;Q8N1S5-2;J3QQP1;J3KS66;J3QLA9;J3KRX2;J3QS49	Q8N1S5;J3QLB2;Q8N1S5-2;J3QQP1;J3KS66;J3QLA9;J3KRX2;J3QS49	Zinc transporter ZIP11	SLC39A11	Color [DarkGray]				2	2	2	7	7	7	35.396	0.00091174	2.6956	2584200000	5
J3QLP7;J3QRK5;K7EMA8;J3KSM4	J3QLP7;J3QRK5		UBBP4	Color [DarkGray]				5	1	1	31.2	4.5	4.5	25.154	0.006653	1.6267	131580000	2
Q9Y2R9;J3QLS3;J3QQS1;J3KSI8;J3QKW2	Q9Y2R9;J3QLS3;J3QQS1;J3KSI8;J3QKW2	28S ribosomal protein S7, mitochondrial	MRPS7	Color [DarkGray]				13	13	13	52.5	52.5	52.5	28.134	0	95.301	15707000000	170
Q07020;J3QQ67;G3V203;H0YHA7;Q07020-2;F8VUA6;F8VYV2;A0A075B7A0;F8VXR6	Q07020;J3QQ67;G3V203;H0YHA7;Q07020-2;F8VUA6;F8VYV2;A0A075B7A0	60S ribosomal protein L18	RPL18	Color [DarkGray]				9	9	9	45.2	45.2	45.2	21.634	0	52.911	137890000000	133
Q9UHR5;J3QQJ0;Q9UHR5-2;F5H478;J3KRU5;X6R3T8;J3QLH3;J3QLM2;J3KS14;J3KRR6	Q9UHR5;J3QQJ0;Q9UHR5-2;F5H478;J3KRU5;X6R3T8;J3QLH3	SAP30-binding protein	SAP30BP	Color [DarkGray]				7	7	7	22.4	22.4	22.4	33.87	0	14.576	4731400000	64
Q15022;J3QQW9	Q15022;J3QQW9	Polycomb protein SUZ12	SUZ12	Color [DarkGray]				10	10	10	15.6	15.6	15.6	83.054	0	37.545	3651600000	87
P13598;J3QQX6;J3QRQ1;J3QRT5;J3QQR8;J3QKR4	P13598;J3QQX6;J3QRQ1;J3QRT5;J3QQR8	Intercellular adhesion molecule 2	ICAM2	Color [DarkGray]				3	3	3	9.5	9.5	9.5	30.654	0.0019397	2.1443	787160000	9
Q8IZR5;J3QRP2;Q8IZR5-3;Q8IZR5-2	Q8IZR5;J3QRP2;Q8IZR5-3;Q8IZR5-2	CKLF-like MARVEL transmembrane domain-containing protein 4	CMTM4	Color [DarkGray]				2	2	2	8.1	8.1	8.1	25.827	0.0016123	2.3632	1525400000	24
P07947;J3QRU1;P06241;P06241-2;P06241-3;P09769;E5RFS5;Q5TGY6;Q573B4	P07947;J3QRU1	Tyrosine-protein kinase Yes;Non-specific protein-tyrosine kinase	YES1	Color [DarkGray]				15	15	11	32.4	32.4	26.7	60.801	0	81.197	7734300000	131
Q6P1M3;J3QRV5;Q6P1M3-2;Q6P1M3-3;J3QL58;J3QSA6;J3KRE1;J3QLD8;J3QLV4;J3QRZ8;J3QS20	Q6P1M3;J3QRV5;Q6P1M3-2	Lethal(2) giant larvae protein homolog 2	LLGL2	Color [DarkGray]				24	24	24	31.4	31.4	31.4	113.45	0	102.3	14766000000	174
Q9GZX9;J3QS03;Q9GZX9-2	Q9GZX9;J3QS03;Q9GZX9-2	Twisted gastrulation protein homolog 1	TWSG1	Color [DarkGray]				2	2	2	10.8	10.8	10.8	25.017	0.00020325	4.93	1074200000	20
P42694;J3QS41;P42694-2	P42694;J3QS41	Probable helicase with zinc finger domain	HELZ	Color [DarkGray]				3	3	3	1.9	1.9	1.9	218.97	0.00091391	2.7354	1693300000	6
Q14119;J3QSH4;J9JIC7;P17098	Q14119;J3QSH4;J9JIC7	Vascular endothelial zinc finger 1	VEZF1	Color [DarkGray]				12	12	9	20.3	20.3	17.3	56.931	0	20.372	3310200000	76
Q96SW2;Q96SW2-2;J3QT87;J3QT51	Q96SW2;Q96SW2-2;J3QT87	Protein cereblon	CRBN	Color [DarkGray]				3	3	3	11.1	11.1	11.1	50.545	0	11.585	1748400000	12
Q99933;J3QTA2;Q99933-4;Q99933-3;Q99933-2;C9JYK5	Q99933;J3QTA2;Q99933-4;Q99933-3;Q99933-2	BAG family molecular chaperone regulator 1	BAG1	Color [DarkGray]				6	6	6	18.6	18.6	18.6	38.778	0	11.838	1815300000	36
Q9BRQ6;J3QTA6;J3QTB2;H0Y922	Q9BRQ6;J3QTA6;J3QTB2;H0Y922	MICOS complex subunit MIC25	CHCHD6	Color [DarkGray]				10	10	10	50.6	50.6	50.6	26.457	0	51.029	7251600000	101
Q5CZC0;J3QTJ6;Q5CZC0-2	Q5CZC0;J3QTJ6	Fibrous sheath-interacting protein 2	FSIP2	Color [DarkGray]				5	5	5	0.7	0.7	0.7	780.6	0.008409	1.4793	2357500000	8
Q9HAS0;J9JIC5;J3KRR1;J3QKQ1;K7ERX0;K7EIQ2;K7EII1	Q9HAS0;J9JIC5;J3KRR1	Protein Njmu-R1	C17orf75	Color [DarkGray]				8	8	8	21	21	21	44.621	0	34.756	3774600000	59
J9JID7;Q03252	J9JID7;Q03252	Lamin-B2	LMNB2	Color [DarkGray]				53	49	49	61	56.9	56.9	69.948	0	280.6	206660000000	751
Q9UM00;J9JIE6;Q9UM00-2;J3QQY2;J3KS45;J3KTQ7	Q9UM00;J9JIE6;Q9UM00-2;J3QQY2;J3KS45	Transmembrane and coiled-coil domain-containing protein 1	TMCO1	Color [DarkGray]				3	3	3	20.2	20.2	20.2	21.175	0	68.215	8914900000	47
Q13620-1;Q13620;K4DI93;Q13620-3;A6NE76	Q13620-1;Q13620;K4DI93;Q13620-3	Cullin-4B	CUL4B	Color [DarkGray]				40	40	30	45.7	45.7	35.5	102.3	0	219.73	33547000000	370
K7EIG1;O75153	K7EIG1;O75153	Clustered mitochondria protein homolog	CLUH	Color [DarkGray]				29	29	4	30.5	30.5	5.7	140.49	0	133.96	17274000000	241
Q8IYT4;K7EM02;K7EIJ8;Q8IYT4-2	Q8IYT4;K7EM02;K7EIJ8;Q8IYT4-2	Katanin p60 ATPase-containing subunit A-like 2	KATNAL2	Color [DarkGray]				1	1	1	2.2	2.2	2.2	61.252	0.0058339	1.7015	24965000000	12
Q9BRJ7;K7EIN2;K7ENA3	Q9BRJ7;K7EIN2;K7ENA3	Protein syndesmos	NUDT16L1	Color [DarkGray]				2	1	1	10.4	5.2	5.2	23.338	0.00074198	2.9491	552580000	12
Q9BWQ6;K7EIP7;K7ERW0;K7ENM8	Q9BWQ6;K7EIP7;K7ERW0;K7ENM8	Protein YIPF2;Protein YIPF	YIPF2	Color [DarkGray]				1	1	1	9.2	9.2	9.2	35.151	0	29.605	828450000	10
Q13485;K7EIU8;K7ES96;K7EL15;K7EL18;K7EIJ2;K7ENG8;A0A087WUF3;K7ELK2;K7ENG1	Q13485;K7EIU8	Mothers against decapentaplegic homolog 4;Mothers against decapentaplegic homolog	SMAD4	Color [DarkGray]				7	7	7	15.4	15.4	15.4	60.438	0	38.103	3439000000	78
Q96S99;K7EIX0;K7ELB8	Q96S99;K7EIX0;K7ELB8	Pleckstrin homology domain-containing family F member 1	PLEKHF1	Color [DarkGray]				1	1	1	3.6	3.6	3.6	31.194	0.0073067	1.5823	957210000	18
Q9BV68;Q9BV68-2;K7EIY6;U3KQF4;U3KPY8	Q9BV68;Q9BV68-2;K7EIY6;U3KQF4;U3KPY8	E3 ubiquitin-protein ligase RNF126	RNF126	Color [DarkGray]				5	5	5	19	19	19	35.584	0	20.353	4640200000	60
Q96ND0;K7EK00;K7ERQ2;K7EPG9	Q96ND0;K7EK00;K7ERQ2	Protein FAM210A	FAM210A	Color [DarkGray]				3	3	3	11.8	11.8	11.8	30.776	0	13.648	1557700000	26
P84243;K7EK07;K7EMV3;B4DEB1;K7ES00;Q6NXT2;K7EP01	P84243;K7EK07;K7EMV3;B4DEB1;K7ES00;Q6NXT2;K7EP01	Histone H3.3;Histone H3;Histone H3.3C	H3F3A;H3F3B;H3F3C	Color [DarkGray]				10	2	2	61.8	30.1	30.1	15.328	0	115.74	21453000000	22
Q96EP5;K7EQ55;K7EK33;Q96EP5-2;K7EQ02	Q96EP5;K7EQ55;K7EK33;Q96EP5-2;K7EQ02	DAZ-associated protein 1	DAZAP1	Color [DarkGray]				11	11	11	37.1	37.1	37.1	43.383	0	177.7	36298000000	188
K7EKE6;P36776;P36776-2;K7EJE8;P36776-3;K7ER27;K7ERR6;K7EQF8;K7ER56	K7EKE6;P36776;P36776-2;K7EJE8;P36776-3	Lon protease homolog, mitochondrial	LONP1	Color [DarkGray]				30	30	30	49.5	49.5	49.5	95.179	0	323.31	86857000000	397
O60437;K7EKI8;K7EQ71;O94993;REV__H7C1E6;REV__Q9ULW3;B4DXW7;REV__Q8NDI1-3;REV__Q8NDI1-2;REV__Q8NDI1;O94993-2	O60437;K7EKI8;K7EQ71	Periplakin	PPL	Color [DarkGray]				129	129	128	69.9	69.9	69.5	204.74	0	323.31	228390000000	1690
Q13938;K7ES72;K7EL21;Q13938-3	Q13938;K7ES72;K7EL21;Q13938-3	Calcyphosin	CAPS	Color [DarkGray]				1	1	1	8.5	8.5	8.5	20.967	0.0019441	2.1771	766140000	12
Q9BZL4;K7EL81;Q9BZL4-5;Q9BZL4-2;Q9BZL4-3;Q9BZL4-4;K7ER83	Q9BZL4;K7EL81;Q9BZL4-5;Q9BZL4-2;Q9BZL4-3;Q9BZL4-4;K7ER83	Protein phosphatase 1 regulatory subunit 12C	PPP1R12C	Color [DarkGray]				5	5	5	7.2	7.2	7.2	84.88	0	7.0268	1279700000	20
K7ELL7;P14314;P14314-2;K7EPW7;A0A0C4DGP4;K7EKX1;K7EJ70;K7EIP3	K7ELL7;P14314;P14314-2	Glucosidase 2 subunit beta	PRKCSH	Color [DarkGray]				25	25	25	40.9	40.9	40.9	60.192	0	323.31	295080000000	606
P17544;P17544-2;K7ELQ4;P17544-4;P17544-3;P17544-6	P17544;P17544-2;K7ELQ4;P17544-4;P17544-3;P17544-6	Cyclic AMP-dependent transcription factor ATF-7	ATF7	Color [DarkGray]				2	1	1	6.3	4	4	52.967	0	5.8878	401150000	4
Q6UW68;K7ELQ9;K7EM09;K7EPR0;K7ER05;K7EJQ9	Q6UW68;K7ELQ9;K7EM09;K7EPR0	Transmembrane protein 205	TMEM205	Color [DarkGray]				4	4	4	21.7	21.7	21.7	21.198	0	47.226	7079900000	55
P41567;K7EM18;O60739;K7EQP2	P41567;K7EM18;O60739	Eukaryotic translation initiation factor 1;Eukaryotic translation initiation factor 1b	EIF1;EIF1B	Color [DarkGray]				8	8	8	76.1	76.1	76.1	12.732	0	318.84	47394000000	172
K7EMS3	K7EMS3		KRT19	Color [DarkGray]				25	2	2	94.5	6.1	6.1	20.186	0.00073516	2.8129	331200000	5
K7ENF0	K7ENF0		NARS	Color [DarkGray]				3	2	2	42.6	42.6	42.6	5.3351	0	8.8479	2565100000	20
Q9BTD8;K7EP90;Q9BTD8-4;Q9BTD8-2;Q9BTD8-3;K7EQ03;K7EML2;K7ER08	Q9BTD8;K7EP90;Q9BTD8-4;Q9BTD8-2;Q9BTD8-3;K7EQ03;K7EML2	RNA-binding protein 42	RBM42	Color [DarkGray]				7	7	7	12.5	12.5	12.5	50.413	0	52.327	6100300000	76
Q9NX61;K7EQ34;U3KQT6;K7EPA3;Q9NX61-2;K7EQE7;K7EJK6	Q9NX61;K7EQ34;U3KQT6;K7EPA3;Q9NX61-2;K7EQE7	Transmembrane protein 161A	TMEM161A	Color [DarkGray]				4	4	4	8.4	8.4	8.4	53.601	0.00020483	5.0929	2119000000	16
Q9UK23;K7ERI4;K7EPH3;Q9UK23-3;Q9UK23-2;K7EJ25;K7EL75	Q9UK23;K7ERI4;K7EPH3;Q9UK23-3;Q9UK23-2;K7EJ25;K7EL75	N-acetylglucosamine-1-phosphodiester alpha-N-acetylglucosaminidase	NAGPA	Color [DarkGray]				2	2	2	4.5	4.5	4.5	56.072	0.00091558	2.7598	353310000	6
P28799;K7EQ05;P28799-3;K7EQI0;K7EKL3;P28799-2	P28799;K7EQ05;P28799-3;K7EQI0;K7EKL3;P28799-2	Granulins;Acrogranin;Paragranulin;Granulin-1;Granulin-2;Granulin-3;Granulin-4;Granulin-5;Granulin-6;Granulin-7	GRN	Color [DarkGray]				2	2	2	4	4	4	63.544	0	6.0573	1177500000	24
Q9P2W1;K7EQS1;Q9P2W1-2;K7ELD8;K7EK12;K7ERB6	Q9P2W1;K7EQS1;Q9P2W1-2;K7ELD8;K7EK12	Homologous-pairing protein 2 homolog	PSMC3IP	Color [DarkGray]				3	3	3	14.7	14.7	14.7	24.906	0.0016049	2.2901	368470000	5
K7EQZ3;K7EKZ2	K7EQZ3			Color [DarkGray]				7	3	0	49.7	24.2	0	16.321	0.0002006	4.5771	10096000000	20
Q06136;K7ERC8;Q06136-2	Q06136;K7ERC8;Q06136-2	3-ketodihydrosphingosine reductase	KDSR	Color [DarkGray]				2	2	2	8.1	8.1	8.1	36.187	0	45.242	5542100000	43
Q8N2U0;K7ERE1;K7ENI6;K7ESI7	Q8N2U0;K7ERE1;K7ENI6	Transmembrane protein 256	TMEM256	Color [DarkGray]				3	3	3	46	46	46	11.741	0	28.663	1882800000	17
Q9UBQ5;K7ERF1;Q9UBQ5-2;K7ES31;A0A087WVB9;K7EQM4;K7EK53;B4DQ48	Q9UBQ5;K7ERF1;Q9UBQ5-2;K7ES31;A0A087WVB9	Eukaryotic translation initiation factor 3 subunit K	EIF3K	Color [DarkGray]				10	10	10	58.7	58.7	58.7	25.059	0	66.333	34294000000	123
Q9BYD3;K7ES61;K7ELQ0;X6RAY8;Q9BYD3-2;K7EKI4;K7ELF1;K7EJ73	Q9BYD3;K7ES61;K7ELQ0;X6RAY8;Q9BYD3-2;K7EKI4;K7ELF1	39S ribosomal protein L4, mitochondrial	MRPL4	Color [DarkGray]				7	7	7	23.5	23.5	23.5	34.919	0	160.99	5272800000	71
Q8N2Z9;K7ESB0;R4GMN7;A0A087WT10;Q8N2Z9-2	Q8N2Z9;K7ESB0;R4GMN7;A0A087WT10;Q8N2Z9-2	Centromere protein S	APITD1;APITD1-CORT	Color [DarkGray]				2	2	2	14.5	14.5	14.5	15.893	0.00038146	3.5072	446540000	2
Q9BUM1;K7ESE6	Q9BUM1;K7ESE6	Glucose-6-phosphatase 3	G6PC3	Color [DarkGray]				1	1	1	6.1	6.1	6.1	38.734	0	27.267	1244700000	11
K7ESF4;U3KQA4	K7ESF4			Color [DarkGray]				5	1	0	29.2	4.3	0	22.671	0.0050069	1.7919	733010000	8
Q8WVC6;K7ESP4;Q8WVC6-2	Q8WVC6;K7ESP4;Q8WVC6-2	Dephospho-CoA kinase domain-containing protein	DCAKD	Color [DarkGray]				3	3	3	14.7	14.7	14.7	26.55	0	16.339	3169500000	39
L0R6Q1	L0R6Q1		SLC35A4	Color [DarkGray]				4	4	4	46.6	46.6	46.6	11.133	0	12.357	5229000000	24
L0R819;U3KQP1;U3KQP6;U3KQ49	L0R819;U3KQP1		ASNSD1	Color [DarkGray]				7	6	6	59.4	38.5	38.5	11.25	0	5.8296	2285300000	43
Q9NP81;M0QWZ7;Q9NP81-2;M0R1C0;M0R2H5;M0QX29;B4DJM9;M0R259;M0R2C6	Q9NP81;M0QWZ7;Q9NP81-2;M0R1C0;M0R2H5;M0QX29;B4DJM9;M0R259;M0R2C6	Serine--tRNA ligase, mitochondrial	SARS2	Color [DarkGray]				2	2	2	6.4	6.4	6.4	58.282	0	6.5821	1285700000	18
Q969H8;M0QXF7;M0QYN0	Q969H8;M0QXF7;M0QYN0	Myeloid-derived growth factor	MYDGF	Color [DarkGray]				3	3	3	16.8	16.8	16.8	18.795	0.00019242	3.6662	6015200000	26
Q15853;M0QXT0;Q15853-4;Q15853-3;Q15853-2;B4DLJ1;M0QYU7	Q15853;M0QXT0;Q15853-4;Q15853-3;Q15853-2;B4DLJ1;M0QYU7	Upstream stimulatory factor 2	USF2	Color [DarkGray]				6	3	3	17.9	10.7	10.7	36.954	0	6.2205	908200000	18
M0QY01	M0QY01		EPS15L1	Color [DarkGray]				1	1	1	16.9	16.9	16.9	7.9137	0.00020674	5.2683	180980000	3
O75182;M0QYC5;O75182-2	O75182;M0QYC5;O75182-2	Paired amphipathic helix protein Sin3b	SIN3B	Color [DarkGray]				1	1	1	1.8	1.8	1.8	133.06	0.00056818	3.3577	136620000	3
M0QYT0	M0QYT0			Color [DarkGray]				12	2	0	52	8.4	0	35.904	0	82.35	3906400000	39
P53680;M0R0N4;M0QYZ2;X6R390;P53680-2;M0QZ21	P53680;M0R0N4;M0QYZ2;X6R390;P53680-2;M0QZ21	AP-2 complex subunit sigma	AP2S1	Color [DarkGray]				4	4	4	26.1	26.1	26.1	17.018	0	13.38	6422600000	62
M0QZM1	M0QZM1		HNRNPM	Color [DarkGray]				29	1	1	88.3	3.7	3.7	39.933	0.00019623	4.0418	1911200000	13
Q92888;M0QZR4;Q92888-3;Q92888-2;Q92888-4;M0QYC1;M0R2C7;M0QYS3;M0QZH8;M0QXV6;M0R3H5	Q92888;M0QZR4;Q92888-3;Q92888-2;Q92888-4;M0QYC1	Rho guanine nucleotide exchange factor 1	ARHGEF1	Color [DarkGray]				25	25	25	30.9	30.9	30.9	102.43	0	103.17	17749000000	258
P46782;M0R0F0;M0R0R2;M0QZN2	P46782;M0R0F0;M0R0R2;M0QZN2	40S ribosomal protein S5;40S ribosomal protein S5, N-terminally processed	RPS5	Color [DarkGray]				15	15	15	74.5	74.5	74.5	22.876	0	323.31	295480000000	377
Q13459;M0R0P8;Q13459-2;M0R300;M0QZY4;M0R240;M0R2J3;M0QXP0	Q13459;M0R0P8;Q13459-2;M0R300	Unconventional myosin-IXb	MYO9B	Color [DarkGray]				11	11	11	5.6	5.6	5.6	243.4	0	36.944	49866000000	67
P31751;M0R0P9;P31751-2;J3QL45;M0R283;J3QKW1;Q9Y243;J3KTC6;M0QZW8;C9JIJ1;A0A0A0MRF1;M0R275;J3KRI8;A8MX96;E7EVP8;M0QZK3;J3QLS6;C9JHS6;Q9Y243-2	P31751;M0R0P9;P31751-2;J3QL45;M0R283;J3QKW1	RAC-beta serine/threonine-protein kinase	AKT2	Color [DarkGray]				4	4	3	8.7	8.7	7.1	55.768	0.00019433	3.8534	783830000	16
P61018;M0R0X1;P61018-2;Q6PIK3;M0R1E0	P61018;M0R0X1;P61018-2;Q6PIK3;M0R1E0	Ras-related protein Rab-4B	RAB4B	Color [DarkGray]				2	2	2	11.3	11.3	11.3	23.586	0.00091542	2.7511	402830000	15
Q02543;M0R117;M0R3D6;M0R1A7;M0R0P7	Q02543;M0R117;M0R3D6;M0R1A7;M0R0P7	60S ribosomal protein L18a	RPL18A	Color [DarkGray]				9	9	9	44.9	44.9	44.9	20.762	0	50.361	81158000000	218
Q9UBC2;Q9UBC2-2;M0R165;Q9UBC2-3;Q9UBC2-4;M0R2S2;K7EJR2;M0R330;M0QX30;M0R1V5;M0R3I1	Q9UBC2;Q9UBC2-2;M0R165;Q9UBC2-3;Q9UBC2-4;M0R2S2	Epidermal growth factor receptor substrate 15-like 1	EPS15L1	Color [DarkGray]				14	14	14	18.3	18.3	18.3	94.254	0	125.17	6143500000	120
Q9BQ48;M0R226	Q9BQ48;M0R226	39S ribosomal protein L34, mitochondrial;Ribosomal protein L34	MRPL34	Color [DarkGray]				2	2	2	23.9	23.9	23.9	10.165	0.00020551	5.1589	1617000000	20
Q5UCC4;M0R2A0;Q5UCC4-2	Q5UCC4;M0R2A0;Q5UCC4-2	ER membrane protein complex subunit 10	EMC10	Color [DarkGray]				3	3	3	13.4	13.4	13.4	27.347	0	30.799	2626700000	31
P28340;M0R2B7;M0QZR8;M0QXE6;M0R3H8;M0QZB4;M0QXQ2;M0R2I8	P28340;M0R2B7;M0QZR8	DNA polymerase delta catalytic subunit;DNA polymerase	POLD1	Color [DarkGray]				27	27	27	29.6	29.6	29.6	123.63	0	85.868	11298000000	180
Q9UGK3;M0R2W4;Q9UGK3-2;M0QY82;M0R0J5	Q9UGK3;M0R2W4;Q9UGK3-2;M0QY82;M0R0J5	Signal-transducing adaptor protein 2	STAP2	Color [DarkGray]				2	2	2	4.7	4.7	4.7	44.893	0.0048409	1.8086	157190000	3
Q8IX01;M0R2Z9;Q8IX01-4;Q8IX01-3;M0R3F6	Q8IX01;M0R2Z9;Q8IX01-4;Q8IX01-3;M0R3F6	SURP and G-patch domain-containing protein 2	SUGP2	Color [DarkGray]				3	3	3	2.7	2.7	2.7	120.21	0.0046737	1.8275	406100000	4
Q9UI14;M0R3D4;M0QXH1;M0R1H9	Q9UI14;M0R3D4;M0QXH1;M0R1H9	Prenylated Rab acceptor protein 1	RABAC1	Color [DarkGray]				2	2	2	12.4	12.4	12.4	20.648	0.0066462	1.6216	838460000	12
O00115;O00115-2;K7ENE5	O00115;O00115-2;K7ENE5	Deoxyribonuclease-2-alpha	DNASE2	Color [DarkGray]				5	5	5	15	15	15	39.58	0	38.794	11840000000	64
O00116;B8ZZ81	O00116	Alkyldihydroxyacetonephosphate synthase, peroxisomal	AGPS	Color [DarkGray]				25	25	25	51.8	51.8	51.8	72.911	0	272.05	89827000000	380
O00139;O00139-2;O00139-1;O00139-5;O00139-4;D6R9M0;H0Y8H2;H0Y5Z9	O00139;O00139-2;O00139-1;O00139-5;O00139-4	Kinesin-like protein KIF2A	KIF2A	Color [DarkGray]				23	23	20	35.4	35.4	30.7	79.954	0	115.42	20393000000	252
O00148;O00148-2;O00148-3;K7EQN7;K7EPJ3;K7EN69;K7ENP6;K7EL56;K7EIL8;F6SXL5	O00148;O00148-2;O00148-3;K7EQN7	ATP-dependent RNA helicase DDX39A	DDX39A	Color [DarkGray]				24	8	6	54.3	25.8	20.8	49.129	0	37.214	13466000000	83
O00151	O00151	PDZ and LIM domain protein 1	PDLIM1	Color [DarkGray]				20	20	20	83	83	83	36.071	0	323.31	118490000000	403
O00154-4;O00154;O00154-6;O00154-7;O00154-2;O00154-3;O00154-5;K7EKP8	O00154-4;O00154;O00154-6;O00154-7;O00154-2;O00154-3;O00154-5;K7EKP8	Cytosolic acyl coenzyme A thioester hydrolase	ACOT7	Color [DarkGray]				12	12	12	43.8	43.8	43.8	37.419	0	38.844	16818000000	161
O00159-3;O00159;F5H6E2;I3L501	O00159-3;O00159;F5H6E2	Unconventional myosin-Ic	MYO1C	Color [DarkGray]				45	45	2	42.6	42.6	1.9	119.63	0	294.71	60263000000	417
O00161;O00161-2;H3BM38;H3BNE1;H3BR18;H3BPJ0;H3BV99;H3BP15;H3BQY9;H3BNG6;H3BU94;H3BR99	O00161;O00161-2;H3BM38;H3BNE1;H3BR18;H3BPJ0	Synaptosomal-associated protein 23;Synaptosomal-associated protein	SNAP23	Color [DarkGray]				10	10	10	59.7	59.7	59.7	23.354	0	87.169	17177000000	134
O00165;O00165-2;O00165-5;O00165-3;E9PIQ7;Q5VYD6;O00165-4;O00165-6	O00165;O00165-2;O00165-5;O00165-3;E9PIQ7;Q5VYD6	HCLS1-associated protein X-1	HAX1	Color [DarkGray]				12	12	12	59.5	59.5	59.5	31.62	0	28.819	4829900000	70
O00170;E9PMH2;V9GYQ3	O00170;E9PMH2	AH receptor-interacting protein	AIP	Color [DarkGray]				11	11	11	46.4	46.4	46.4	37.636	0	35.434	6468100000	104
O00178;F5H716;F5H257;Q96JG8;F8WAZ4;D6RBW3;B0QY59;Q96JG8-3;Q96JG8-2;Q96JG8-4	O00178	GTP-binding protein 1	GTPBP1	Color [DarkGray]				11	11	10	20.2	20.2	19.1	72.453	0	18.961	3474700000	46
O00186	O00186	Syntaxin-binding protein 3	STXBP3	Color [DarkGray]				17	17	17	28.9	28.9	28.9	67.764	0	61.118	16763000000	208
O00193;E9PM92;E9PQA1;E9PRZ9	O00193;E9PM92;E9PQA1;E9PRZ9	Small acidic protein	SMAP;C11orf58	Color [DarkGray]				10	10	10	42.1	42.1	42.1	20.332	0	323.31	21341000000	113
O00194;K7ES41;K7EJ38	O00194	Ras-related protein Rab-27B	RAB27B	Color [DarkGray]				13	13	11	61	61	52.8	24.608	0	56.22	19726000000	144
O00203;Q13367;Q13367-4;Q13367-3;H0YBD0;F5GWU4	O00203	AP-3 complex subunit beta-1	AP3B1	Color [DarkGray]				35	35	1	31	31	0.6	121.32	0	86.384	27597000000	269
O00204;O00204-2	O00204;O00204-2	Sulfotransferase family cytosolic 2B member 1	SULT2B1	Color [DarkGray]				6	6	6	20	20	20	41.307	0	34.47	12317000000	82
O00214-2;O00214;E9PN19;F6V2D4;H7BXD8;B1ANM0;Q5T3P9;E9PJ77;E9PRN3;E9PNC2	O00214-2;O00214;E9PN19;F6V2D4;H7BXD8	Galectin-8;Galectin	LGALS8	Color [DarkGray]				15	15	15	45.4	45.4	45.4	40.397	0	41.968	13667000000	145
O00217;E9PPW7;E9PKH6;E9PN51;F8W9K7;Q08E91;H0YDT4	O00217;E9PPW7;E9PKH6;E9PN51;F8W9K7	NADH dehydrogenase [ubiquinone] iron-sulfur protein 8, mitochondrial	NDUFS8	Color [DarkGray]				6	6	6	29.5	29.5	29.5	23.705	0	16.68	6573400000	49
O00221;Q7LC14;A0A087WVX9;H0Y4W4;H3BNC2	O00221;Q7LC14;A0A087WVX9	NF-kappa-B inhibitor epsilon	NFKBIE	Color [DarkGray]				8	8	8	23.2	23.2	23.2	52.863	0	17.64	2261100000	44
O00231;O00231-2;J3QRY4;J3QS13;J3KSW3	O00231;O00231-2	26S proteasome non-ATPase regulatory subunit 11	PSMD11	Color [DarkGray]				29	29	29	62.1	62.1	62.1	47.463	0	323.31	129150000000	503
O00232;O00232-2;J3KTJ5;J3KSK1	O00232;O00232-2	26S proteasome non-ATPase regulatory subunit 12	PSMD12	Color [DarkGray]				24	24	24	47.1	47.1	47.1	52.904	0	227.82	46234000000	335
O00233;J3KN29;F5H5V4;F5GX23;O00233-2;F5H7X1;F5H169;O00233-3	O00233;J3KN29;F5H5V4;F5GX23;O00233-2	26S proteasome non-ATPase regulatory subunit 9	PSMD9	Color [DarkGray]				11	11	11	47.5	47.5	47.5	24.682	0	110.1	26461000000	140
O00244;E5RIM7;E5RGN3	O00244;E5RIM7;E5RGN3	Copper transport protein ATOX1	ATOX1	Color [DarkGray]				8	8	8	80.9	80.9	80.9	7.4016	0	210.01	29324000000	131
O00255;O00255-2;O00255-3;E7EN32;Q9GZQ5;E7ENS2;E7EPR4;E7ET29	O00255;O00255-2;O00255-3;E7EN32	Menin	MEN1	Color [DarkGray]				3	3	3	9.8	9.8	9.8	68.023	0.00020627	5.2163	1090800000	12
O00257;O00257-3;I3L4F1	O00257;O00257-3	E3 SUMO-protein ligase CBX4	CBX4	Color [DarkGray]				8	8	8	15.5	15.5	15.5	61.367	0	14.304	2500900000	40
O00264;O00264-2	O00264;O00264-2	Membrane-associated progesterone receptor component 1	PGRMC1	Color [DarkGray]				13	13	12	63.1	63.1	58.5	21.671	0	120.91	79861000000	150
O00267;O00267-2;M0QYL9	O00267;O00267-2	Transcription elongation factor SPT5	SUPT5H	Color [DarkGray]				33	33	33	35.7	35.7	35.7	121	0	323.31	28413000000	277
O00268;A0A0G2JRY5;V9GY14;V9GY03	O00268;A0A0G2JRY5	Transcription initiation factor TFIID subunit 4	TAF4	Color [DarkGray]				11	11	11	13.1	13.1	13.1	110.11	0	55.77	3078400000	58
O00273;O00273-2;K7ERT1	O00273;O00273-2	DNA fragmentation factor subunit alpha	DFFA	Color [DarkGray]				15	15	15	54.1	54.1	54.1	36.521	0	153.78	27975000000	217
O00291;O00291-4;O00291-3;C9JMG5	O00291;O00291-4;O00291-3	Huntingtin-interacting protein 1	HIP1	Color [DarkGray]				31	31	30	32.9	32.9	31.9	116.22	0	114.55	14641000000	199
O00299	O00299	Chloride intracellular channel protein 1	CLIC1	Color [DarkGray]				19	19	19	85.5	85.5	85.5	26.922	0	323.31	216190000000	343
O00303;H0YDT6;A0A0D9SEZ9;E9PQV8	O00303	Eukaryotic translation initiation factor 3 subunit F	EIF3F	Color [DarkGray]				18	18	18	70	70	70	37.563	0	323.31	81841000000	321
O00308;O00308-2;Q9H0M0;O00308-3;Q9H0M0-6;Q9H0M0-3;O00308-4	O00308;O00308-2;Q9H0M0;O00308-3;Q9H0M0-6;Q9H0M0-3	NEDD4-like E3 ubiquitin-protein ligase WWP2;NEDD4-like E3 ubiquitin-protein ligase WWP1	WWP2;WWP1	Color [DarkGray]				3	2	2	3.4	2.3	2.3	98.911	0.0016083	2.3269	475010000	8
O00330;O00330-3;H0YD97;E9PLU0;E9PRI6;O00330-2	O00330;O00330-3;H0YD97	Pyruvate dehydrogenase protein X component, mitochondrial	PDHX	Color [DarkGray]				15	15	15	34.5	34.5	34.5	54.122	0	120.43	18160000000	160
O00338;O00338-2;B8ZZF7;B4DLP0;H7BZ17;C9JSR0	O00338;O00338-2;B8ZZF7;B4DLP0	Sulfotransferase 1C2;Sulfotransferase	SULT1C2	Color [DarkGray]				9	9	9	27.4	27.4	27.4	34.88	0	21.826	3830000000	60
O00391;O00391-2	O00391;O00391-2	Sulfhydryl oxidase 1	QSOX1	Color [DarkGray]				2	2	2	3.1	3.1	3.1	82.577	0.0033032	1.8975	351990000	7
O00399;E5RK00;E5RIK5;E5RGW9;E5RFU3	O00399;E5RK00	Dynactin subunit 6	DCTN6	Color [DarkGray]				4	4	4	26.8	26.8	26.8	20.747	0	17.843	3298000000	49
O00400;H7C562;H7C577	O00400;H7C562	Acetyl-coenzyme A transporter 1	SLC33A1	Color [DarkGray]				6	6	6	12.6	12.6	12.6	60.908	0	13.114	2246300000	16
O00401	O00401	Neural Wiskott-Aldrich syndrome protein	WASL	Color [DarkGray]				8	8	8	16.8	16.8	16.8	54.826	0	13.952	10968000000	53
O00410;O00410-3;H0Y8C6;O00410-2;E7ETV3;E7EQT5;C9JMV5;H0Y3V4;E7EV12;C9JZD8;E7EWK4;C9JZ53;C9JQT6;E7ESA1;E7ESZ1;E7ETV8;C9J875;C9JXE0	O00410;O00410-3;H0Y8C6;O00410-2	Importin-5	IPO5	Color [DarkGray]				60	60	52	72.7	72.7	65.3	123.63	0	323.31	306600000000	1065
O00411;K7EMH3;K7ESD1	O00411	DNA-directed RNA polymerase, mitochondrial	POLRMT	Color [DarkGray]				17	17	17	17.6	17.6	17.6	138.62	0	38.885	5738500000	83
O00418;H3BRH4	O00418;H3BRH4	Eukaryotic elongation factor 2 kinase	EEF2K	Color [DarkGray]				4	4	4	6.6	6.6	6.6	82.143	0.00073896	2.8964	1670400000	23
O00425;O00425-2;F8WD15	O00425	Insulin-like growth factor 2 mRNA-binding protein 3	IGF2BP3	Color [DarkGray]				29	29	26	55.1	55.1	49.9	63.704	0	217.89	38458000000	322
O00429;O00429-3;O00429-6;O00429-5;O00429-7;F8VZ52;B4DPZ9;F8W1W3;B4DDQ3;F8VUJ9;F8VR28;F8VYL3;H0YHY4	O00429;O00429-3;O00429-6;O00429-5;O00429-7	Dynamin-1-like protein	DNM1L	Color [DarkGray]				37	37	1	65.9	65.9	3	81.876	0	323.31	39694000000	392
O00429-2;O00429-4;O00429-8;G8JLD5	O00429-2;O00429-4;O00429-8;G8JLD5	Dynamin-1-like protein	DNM1L	Color [DarkGray]				37	1	1	66.8	2.9	2.9	80.535	0	46.617	448850000	7
O00442;O00442-2;A6NIC1	O00442;O00442-2	RNA 3-terminal phosphate cyclase	RTCA	Color [DarkGray]				11	11	11	36.1	36.1	36.1	39.336	0	85.825	5953900000	112
O00443;A0A0C4DGF9;O00443-2;E9PPP3	O00443	Phosphatidylinositol 4-phosphate 3-kinase C2 domain-containing subunit alpha	PIK3C2A	Color [DarkGray]				21	21	21	13.3	13.3	13.3	190.68	0	39.529	12542000000	140
O00459;E9PFP1	O00459;E9PFP1	Phosphatidylinositol 3-kinase regulatory subunit beta	PIK3R2	Color [DarkGray]				4	4	3	6.6	6.6	5.1	81.544	0	9.0587	856550000	15
O00461;F8W785	O00461;F8W785	Golgi integral membrane protein 4	GOLIM4	Color [DarkGray]				11	11	11	17.8	17.8	17.8	81.879	0	57.624	3774100000	90
O00462;E9PFW2	O00462;E9PFW2	Beta-mannosidase	MANBA	Color [DarkGray]				7	6	6	7.5	6.7	6.7	100.89	0	6.7078	1388500000	14
O00468-6;O00468-7;O00468;O00468-3;O00468-5;O00468-4;A0A087X208;O00468-2;H0Y5U1	O00468-6;O00468-7;O00468;O00468-3;O00468-5;O00468-4;A0A087X208;O00468-2	Agrin;Agrin N-terminal 110 kDa subunit;Agrin C-terminal 110 kDa subunit;Agrin C-terminal 90 kDa fragment;Agrin C-terminal 22 kDa fragment	AGRN	Color [DarkGray]				14	14	14	8.5	8.5	8.5	214.84	0	22.762	4020500000	51
O00469;O00469-2;E7ETU9;O00469-3;C9JXZ0;F8WEW3	O00469;O00469-2;E7ETU9;O00469-3	Procollagen-lysine,2-oxoglutarate 5-dioxygenase 2	PLOD2	Color [DarkGray]				16	16	16	22.5	22.5	22.5	84.685	0	24.606	8177500000	137
O00471;A0A0A0MSI8;F8W9B8	O00471;A0A0A0MSI8;F8W9B8	Exocyst complex component 5	EXOC5	Color [DarkGray]				15	14	14	24.6	23.6	23.6	81.852	0	35.839	7862600000	63
O00479	O00479	High mobility group nucleosome-binding domain-containing protein 4	HMGN4	Color [DarkGray]				7	7	5	47.8	47.8	38.9	9.5388	0	13.234	24563000000	33
O00483	O00483	Cytochrome c oxidase subunit NDUFA4	NDUFA4	Color [DarkGray]				5	5	5	55.6	55.6	55.6	9.3697	0	9.7673	32163000000	25
O00487;C9JW37	O00487	26S proteasome non-ATPase regulatory subunit 14	PSMD14	Color [DarkGray]				12	12	12	61.3	61.3	61.3	34.577	0	138.63	41458000000	142
O00488;A9J4F5	O00488;A9J4F5	Zinc finger protein 593	ZNF593	Color [DarkGray]				3	3	3	38.8	38.8	38.8	15.199	0	11.286	1974200000	18
O00499;O00499-2;O00499-6;O00499-9;O00499-7;O00499-4;O00499-11;O00499-3;O00499-5;O00499-10;O00499-8;P49418;P49418-2	O00499;O00499-2;O00499-6;O00499-9;O00499-7;O00499-4;O00499-11;O00499-3;O00499-5;O00499-10;O00499-8	Myc box-dependent-interacting protein 1	BIN1	Color [DarkGray]				25	25	23	48.2	48.2	46.7	64.699	0	323.31	38892000000	311
O00505;H0Y4S9	O00505	Importin subunit alpha-4	KPNA3	Color [DarkGray]				20	20	14	51.2	51.2	41.7	57.81	0	258.65	52737000000	275
O00515;E9PDI4;H0Y901	O00515;E9PDI4	Ladinin-1	LAD1	Color [DarkGray]				24	24	24	48.9	48.9	48.9	57.13	0	205.19	25339000000	219
O00560;O00560-2;B4DHN5;E9PBU7;G5EA09;O00560-3	O00560;O00560-2;B4DHN5;E9PBU7;G5EA09;O00560-3	Syntenin-1	SDCBP	Color [DarkGray]				5	5	5	31.5	31.5	31.5	32.444	0	69.938	7984700000	67
O00566;U3KQ48	O00566	U3 small nucleolar ribonucleoprotein protein MPP10	MPHOSPH10	Color [DarkGray]				21	21	21	36.7	36.7	36.7	78.863	0	143.46	33525000000	236
O00567;Q5JXT2;H0YDU4;H0Y653	O00567	Nucleolar protein 56	NOP56	Color [DarkGray]				36	36	36	71.4	71.4	71.4	66.049	0	323.31	183090000000	725
O00592;O00592-2	O00592;O00592-2	Podocalyxin	PODXL	Color [DarkGray]				9	9	9	21.1	21.1	21.1	58.635	0	86.57	7004200000	56
O00625	O00625	Pirin	PIR	Color [DarkGray]				10	10	10	54.5	54.5	54.5	32.113	0	21.898	4862000000	55
O00629;H7C4F6	O00629	Importin subunit alpha-3	KPNA4	Color [DarkGray]				18	12	12	49.1	39.5	39.5	57.886	0	284.53	33752000000	163
O00743;O00743-2;O00743-3	O00743;O00743-2;O00743-3	Serine/threonine-protein phosphatase 6 catalytic subunit;Serine/threonine-protein phosphatase 6 catalytic subunit, N-terminally processed	PPP6C	Color [DarkGray]				6	6	6	17.4	17.4	17.4	35.144	0	5.5763	7176100000	32
O00754;O00754-2;M0QZ24;M0R2P5;M0R174;M0QYZ1;M0QZG6	O00754;O00754-2	Lysosomal alpha-mannosidase;Lysosomal alpha-mannosidase A peptide;Lysosomal alpha-mannosidase B peptide;Lysosomal alpha-mannosidase C peptide;Lysosomal alpha-mannosidase D peptide;Lysosomal alpha-mannosidase E peptide	MAN2B1	Color [DarkGray]				17	17	17	18.3	18.3	18.3	113.74	0	40.601	9332900000	140
O00762;O00762-2;O00762-3;A0A087WVK1;O00762-4;K4DI81;A0A0A0MSE8	O00762;O00762-2;O00762-3	Ubiquitin-conjugating enzyme E2 C	UBE2C	Color [DarkGray]				5	5	5	36.9	36.9	36.9	19.652	0	15.109	2279300000	23
O00764;F2Z2Y4;O00764-3;O00764-2;A8MV33	O00764;F2Z2Y4;O00764-3;O00764-2	Pyridoxal kinase	PDXK	Color [DarkGray]				15	15	15	69.6	69.6	69.6	35.102	0	263.09	46067000000	262
O00767	O00767	Acyl-CoA desaturase	SCD	Color [DarkGray]				5	5	5	23.4	23.4	23.4	41.522	0	43.256	5886700000	47
O14497;O14497-2;O14497-3;H0Y488;A0A087WUV6;H0YEW5;H0YCU6	O14497;O14497-2;O14497-3;H0Y488	AT-rich interactive domain-containing protein 1A	ARID1A	Color [DarkGray]				39	39	38	22.3	22.3	21.5	242.04	0	265.63	20330000000	344
O14524;O14524-2;G3V5K2	O14524;O14524-2	Transmembrane protein 194A	TMEM194A	Color [DarkGray]				3	3	3	5.6	5.6	5.6	50.639	0	7.9647	970130000	30
O14530;O14530-2;B8ZZX4;F8WCJ3;F8WBV5;G3XAJ4	O14530;O14530-2;B8ZZX4;F8WCJ3	Thioredoxin domain-containing protein 9	TXNDC9	Color [DarkGray]				7	7	7	29.2	29.2	29.2	26.534	0	14.497	4741400000	52
O14545;F8VNX8;F8VVF3;O14545-2;S4R2Z9;F8VWK2	O14545;F8VNX8;F8VVF3;O14545-2	TRAF-type zinc finger domain-containing protein 1	TRAFD1	Color [DarkGray]				4	4	4	8.2	8.2	8.2	64.84	0.00074088	2.9201	624990000	6
O14548;E5RJZ1;H0YBD2	O14548;E5RJZ1;H0YBD2	Cytochrome c oxidase subunit 7A-related protein, mitochondrial	COX7A2L	Color [DarkGray]				4	4	4	55.3	55.3	55.3	12.615	0	47.677	3020700000	27
O14561;H3BNK3	O14561;H3BNK3	Acyl carrier protein, mitochondrial;Acyl carrier protein	NDUFAB1	Color [DarkGray]				3	3	2	15.4	15.4	9.6	17.417	0	13.276	33892000000	92
O14569;U3KQU4	O14569;U3KQU4	Cytochrome b561 domain-containing protein 2	CYB561D2	Color [DarkGray]				1	1	1	5.4	5.4	5.4	23.973	0	23.059	2321700000	34
O14576;O14576-4;O14576-3;O14576-5;O14576-2;A0A0A0MTG2	O14576;O14576-4;O14576-3;O14576-5;O14576-2;A0A0A0MTG2	Cytoplasmic dynein 1 intermediate chain 1	DYNC1I1	Color [Maroon]				2	1	1	6.5	5.3	5.3	72.955	0	103.31	1734800000	11
O14578-4;O14578;H7BYJ3;O14578-3;O14578-2	O14578-4;O14578;H7BYJ3;O14578-3	Citron Rho-interacting kinase	CIT	Color [DarkGray]				24	24	24	11.4	11.4	11.4	236.6	0	33.482	4384800000	61
O14579;A0A087X0I4;M0QXB4;O14579-2;O14579-3;M0R061	O14579;A0A087X0I4;M0QXB4;O14579-2;O14579-3	Coatomer subunit epsilon	COPE	Color [DarkGray]				15	15	15	77.9	77.9	77.9	34.482	0	174.84	19064000000	155
O14602;A6NJH9	O14602;A6NJH9	Eukaryotic translation initiation factor 1A, Y-chromosomal	EIF1AY	Color [DarkGray]				9	2	2	49.3	7.6	7.6	16.442	0.00019543	3.9667	1564000000	29
O14617-5;O14617;O14617-2;O14617-3;O14617-4;K7ERW8;K7ELX8;A0A087WYN6	O14617-5;O14617;O14617-2;O14617-3;O14617-4	AP-3 complex subunit delta-1	AP3D1	Color [DarkGray]				24	24	24	24.5	24.5	24.5	136.65	0	134.23	22039000000	257
O14639;O14639-2;O14639-6;F8W8M4;A0A0A0MRL6	O14639;O14639-2;O14639-6;F8W8M4;A0A0A0MRL6	Actin-binding LIM protein 1	ABLIM1	Color [DarkGray]				19	19	4	26.2	26.2	4.8	87.687	0	61.25	15826000000	169
O14646;O14646-2;H0Y8V4;A0A0D9SFA3	O14646;O14646-2	Chromodomain-helicase-DNA-binding protein 1	CHD1	Color [DarkGray]				33	33	24	21.1	21.1	15.1	196.69	0	52.915	11510000000	186
O14647;O14647-2;A0A0D9SGK0;B7Z3I4;O14647-3;A0A0D9SFV8	O14647;O14647-2	Chromodomain-helicase-DNA-binding protein 2	CHD2	Color [DarkGray]				17	11	11	9.7	6.8	6.8	211.34	0	11.66	3586100000	58
O14656	O14656	Torsin-1A	TOR1A	Color [DarkGray]				4	4	4	13.9	13.9	13.9	37.808	0	11.948	2016200000	23
O14657;H0Y7C8	O14657;H0Y7C8	Torsin-1B	TOR1B	Color [DarkGray]				6	6	6	19.3	19.3	19.3	37.978	0	13.627	2993800000	66
O14672;O14672-2;H0YK87;C9J9B4;H0YNC5;H3BS53	O14672	Disintegrin and metalloproteinase domain-containing protein 10	ADAM10	Color [DarkGray]				24	24	24	43.6	43.6	43.6	84.141	0	197.48	21286000000	289
O14681;E9PL33;E9PM05;E9PS58;E9PK61;O14681-3;E9PLB8;E9PQN7;A0A087WV44;B7ZB74	O14681;E9PL33;E9PM05;E9PS58;E9PK61;O14681-3;E9PLB8	Etoposide-induced protein 2.4 homolog	EI24	Color [DarkGray]				4	4	4	10.9	10.9	10.9	38.964	0	5.4813	3033700000	22
O14684	O14684	Prostaglandin E synthase	PTGES	Color [DarkGray]				2	2	2	11.8	11.8	11.8	17.102	0.00091709	2.7817	682030000	7
O14737;O14737-2;K7EQA1;K7ESJ4;Q3HM38;X6R2P6	O14737;O14737-2;K7EQA1	Programmed cell death protein 5	PDCD5	Color [DarkGray]				11	11	11	78.4	78.4	78.4	14.285	0	94.932	41553000000	169
O14744;O14744-5;O14744-2;O14744-3;O14744-4;G3V580;G3V5L5;G3V2L6;G3V2X6;C9JSX3;H0YJD3;H0YJX6;H7BZ44;H0YJ77;G3V507;G3V2F5;H0YJY6;G3V5T6	O14744;O14744-5;O14744-2;O14744-3;O14744-4;G3V580	Protein arginine N-methyltransferase 5;Protein arginine N-methyltransferase 5, N-terminally processed	PRMT5	Color [DarkGray]				22	22	22	44	44	44	72.683	0	274.72	49822000000	323
O14745;O14745-2;J3QRP6;J3QRA3	O14745;O14745-2;J3QRP6	Na(+)/H(+) exchange regulatory cofactor NHE-RF1	SLC9A3R1	Color [DarkGray]				23	23	23	64.5	64.5	64.5	38.868	0	210.18	68203000000	327
O14763;O14763-2	O14763;O14763-2	Tumor necrosis factor receptor superfamily member 10B	TNFRSF10B	Color [DarkGray]				3	3	3	9.5	9.5	9.5	47.878	0	8.6407	1208100000	12
O14776;O14776-2;G3V220;Q5VWI1	O14776;O14776-2;G3V220	Transcription elongation regulator 1	TCERG1	Color [DarkGray]				41	41	40	29.7	29.7	29.1	123.9	0	128.78	40438000000	456
O14777;I3L0P0	O14777	Kinetochore protein NDC80 homolog	NDC80	Color [DarkGray]				15	15	15	21.8	21.8	21.8	73.912	0	17.234	5301800000	62
O14787-2;O14787;A0A075B780;K7ENW1;K7ESC1;K7EMA3;K7ELC3	O14787-2;O14787;A0A075B780	Transportin-2	TNPO2	Color [DarkGray]				11	3	3	15.9	6.4	6.4	100.41	0	8.1263	2329200000	7
O14802;Q7Z755;R4GMX2	O14802	DNA-directed RNA polymerase III subunit RPC1	POLR3A	Color [DarkGray]				14	13	13	12.1	11.4	11.4	155.64	0	9.7772	5261400000	43
O14818;O14818-2;H0Y586;O14818-4;Q8TAA3;Q8TAA3-2;Q8TAA3-5;A0A087WYS6;F5GY34	O14818;O14818-2;H0Y586;O14818-4	Proteasome subunit alpha type-7	PSMA7	Color [DarkGray]				14	14	14	62.1	62.1	62.1	27.887	0	140.84	81769000000	209
O14828;O14828-2	O14828;O14828-2	Secretory carrier-associated membrane protein 3	SCAMP3	Color [DarkGray]				7	7	7	31.1	31.1	31.1	38.287	0	132.23	11832000000	101
O14841;A0A087WY99	O14841;A0A087WY99	5-oxoprolinase	OPLAH	Color [DarkGray]				4	4	4	3.2	3.2	3.2	137.46	0.0084331	1.4978	214190000	5
O14867;H7C4B6;M0QZP0;C9IYH8;C9JMP6;C9IYR0	O14867;H7C4B6;M0QZP0	Transcription regulator protein BACH1	BACH1	Color [DarkGray]				6	6	6	7.5	7.5	7.5	81.957	0	7.4601	1639500000	25
O14874;O14874-2;O14874-3;H3BTL2;H3BS02;H3BNP3;H3BUV3	O14874;O14874-2;O14874-3;H3BTL2;H3BS02	[3-methyl-2-oxobutanoate dehydrogenase [lipoamide]] kinase, mitochondrial	BCKDK	Color [DarkGray]				10	10	10	31.8	31.8	31.8	46.36	0	66.101	5253000000	73
O14880;Q5VV89;Q5VV87	O14880;Q5VV89;Q5VV87	Microsomal glutathione S-transferase 3	MGST3	Color [DarkGray]				4	4	4	38.8	38.8	38.8	16.516	0	56.212	22284000000	83
O14907;A0A087X282	O14907	Tax1-binding protein 3	TAX1BP3	Color [DarkGray]				3	3	3	39.5	39.5	39.5	13.735	0	25.52	4280400000	37
O14908;O14908-2;K7EM11;K7ELJ2;Q8TF64;K7ESN1	O14908;O14908-2	PDZ domain-containing protein GIPC1	GIPC1	Color [DarkGray]				13	13	13	36.6	36.6	36.6	36.049	0	85.809	16714000000	182
O14925;Q5SRD1	O14925;Q5SRD1	Mitochondrial import inner membrane translocase subunit Tim23;Putative mitochondrial import inner membrane translocase subunit Tim23B	TIMM23;TIMM23B	Color [DarkGray]				3	3	3	12.9	12.9	12.9	21.943	0.0016149	2.3871	912420000	20
O14929;O14929-2;F8W9G7	O14929;O14929-2	Histone acetyltransferase type B catalytic subunit	HAT1	Color [DarkGray]				10	10	10	35.8	35.8	35.8	49.512	0	198.78	18186000000	144
O14936;O14936-3;O14936-4;O14936-6;O14936-2;Q5JS74;Q5JS72;O14936-5;Q5JS79	O14936;O14936-3;O14936-4;O14936-6;O14936-2;Q5JS74	Peripheral plasma membrane protein CASK	CASK	Color [DarkGray]				33	33	33	40.9	40.9	40.9	105.12	0	140.05	29177000000	388
O14949	O14949	Cytochrome b-c1 complex subunit 8	UQCRQ	Color [DarkGray]				7	7	7	63.4	63.4	63.4	9.9062	0	35.696	27940000000	92
O14950;P19105;J3QRS3;P24844;J3KTJ1;P24844-2	O14950;P19105;J3QRS3;P24844	Myosin regulatory light chain 12B;Myosin regulatory light chain 12A;Myosin regulatory light polypeptide 9	MYL12B;MYL12A;MYL9	Color [DarkGray]				15	15	15	83.7	83.7	83.7	19.779	0	323.31	110950000000	421
O14964;O14964-2;I3L1P5;I3L1E3;I3L165;I3L2H4	O14964;O14964-2;I3L1P5	Hepatocyte growth factor-regulated tyrosine kinase substrate	HGS	Color [DarkGray]				21	21	21	25.4	25.4	25.4	86.191	0	99.471	24274000000	231
O14974;O14974-4;O14974-3;O14974-2;O14974-5;F8VZN8;H0YHI8;H0YIS4;H0YIM2;H0YIS3;H0YHL8;F8VW28;H0YIL7;O60237;E1CKY7;O60237-4	O14974;O14974-4;O14974-3;O14974-2;O14974-5;F8VZN8	Protein phosphatase 1 regulatory subunit 12A	PPP1R12A	Color [DarkGray]				42	42	42	43.2	43.2	43.2	115.28	0	323.31	43294000000	477
O14975;O14975-2;G3V1R7	O14975;O14975-2;G3V1R7	Very long-chain acyl-CoA synthetase	SLC27A2	Color [DarkGray]				21	21	21	36	36	36	70.311	0	57.736	17305000000	169
O14976;O14976-2;D6RAW3;A0A087X1U9;H0Y8H5;D6RC24;D6RE78;D6RF16;D6RAQ7	O14976;O14976-2	Cyclin-G-associated kinase	GAK	Color [DarkGray]				28	28	28	23.5	23.5	23.5	143.19	0	181.99	12209000000	196
O14980;C9JKM9;C9J673;C9IZS4;C9JQ02;C9JV99;F8WF71;C9IYM2;C9JF49;H7BZC5	O14980	Exportin-1	XPO1	Color [DarkGray]				50	50	50	55	55	55	123.38	0	323.31	188990000000	835
O15014;E7ERY8	O15014;E7ERY8	Zinc finger protein 609	ZNF609	Color [DarkGray]				2	2	2	1.5	1.5	1.5	151.19	0.0058419	1.713	412820000	13
O15020;O15020-2;A4QPE4	O15020;O15020-2	Spectrin beta chain, non-erythrocytic 2	SPTBN2	Color [DarkGray]				26	15	15	12.7	8.1	8.1	271.32	0	36.374	15942000000	55
O15031;E2PU09;A6QRG9;A0A087WU36;A6QRH1;H0Y7X5;H0Y6J7	O15031	Plexin-B2	PLXNB2	Color [DarkGray]				51	51	51	33.6	33.6	33.6	205.12	0	323.31	65782000000	542
O15042;O15042-2;E7ET15;O15042-3;H0Y8D9;E7EW00;H7C4V2;C9J5L1;C9JDJ7;U3KPT1	O15042;O15042-2;E7ET15;O15042-3	U2 snRNP-associated SURP motif-containing protein	U2SURP	Color [DarkGray]				39	39	39	43.1	43.1	43.1	118.29	0	292.99	56158000000	469
O15047;C9J2Z9	O15047	Histone-lysine N-methyltransferase SETD1A	SETD1A	Color [DarkGray]				4	4	3	2.7	2.7	2.1	186.03	0.00020101	4.6245	736320000	7
O15056;O15056-3;O15056-2;X6R647;E7ER60;H0YEV8	O15056;O15056-3;O15056-2;X6R647;E7ER60	Synaptojanin-2	SYNJ2	Color [DarkGray]				10	10	10	7.8	7.8	7.8	165.54	0	11.718	2632200000	51
O15066;O15066-2;Q9BVG8;Q9P2E2;H3BTL6;B7Z896;F5H3M2;A0A0A0MRS8;Q9BVG8-5;Q9BVG8-2;Q9BVG8-6;Q9P2E2-3	O15066	Kinesin-like protein KIF3B;Kinesin-like protein KIF3B, N-terminally processed	KIF3B	Color [DarkGray]				9	9	4	12.7	12.7	5.9	85.124	0	9.304	46017000000	34
O15067;H0YGH1;J3KT98;J3QSG0;J3QSH6;J3KTQ5;J3KTL4	O15067	Phosphoribosylformylglycinamidine synthase	PFAS	Color [DarkGray]				49	49	49	50.5	50.5	50.5	144.73	0	323.31	75410000000	682
O15084;O15084-1;O15084-4;O15084-2;B4DIW9;Q8NB46;H7C4A0;H7C209	O15084;O15084-1;O15084-4;O15084-2;B4DIW9	Serine/threonine-protein phosphatase 6 regulatory ankyrin repeat subunit A	ANKRD28	Color [DarkGray]				17	17	15	21.1	21.1	18.4	112.96	0	44.374	6701800000	115
O15091;O15091-4;O15091-2;O15091-3	O15091;O15091-4;O15091-2	Mitochondrial ribonuclease P protein 3	KIAA0391	Color [DarkGray]				6	6	6	11	11	11	67.315	0	43.658	1697300000	30
O15111	O15111	Inhibitor of nuclear factor kappa-B kinase subunit alpha	CHUK	Color [DarkGray]				3	3	3	4.3	4.3	4.3	84.639	0.00020606	5.1962	1009900000	16
O15116;E5RJ47;E5RH18	O15116	U6 snRNA-associated Sm-like protein LSm1	LSM1	Color [DarkGray]				3	3	3	36.1	36.1	36.1	15.179	0	17.886	3960700000	24
O15118;K7EQ23;O15118-2	O15118;K7EQ23;O15118-2	Niemann-Pick C1 protein	NPC1	Color [DarkGray]				6	6	6	6.2	6.2	6.2	142.17	0	21.121	1635900000	13
O15120;O15120-2	O15120;O15120-2	1-acyl-sn-glycerol-3-phosphate acyltransferase beta	AGPAT2	Color [DarkGray]				2	2	2	6.1	6.1	6.1	30.914	0.0026242	1.9968	1171300000	31
O15121	O15121	Sphingolipid delta(4)-desaturase DES1	DEGS1	Color [DarkGray]				2	2	2	10.8	10.8	10.8	37.866	0.0003819	3.538	959790000	10
O15126;A0A087WXB0;O15126-2;A0A087WZA6;A0A087WU14;A0A087WTX8	O15126;A0A087WXB0;O15126-2;A0A087WZA6	Secretory carrier-associated membrane protein 1	SCAMP1	Color [DarkGray]				10	10	10	38.5	38.5	38.5	37.92	0	114.62	17103000000	134
O15127;H3BV04;H3BN93;H3BUB6;H3BPL9	O15127;H3BV04;H3BN93;H3BUB6;H3BPL9	Secretory carrier-associated membrane protein 2	SCAMP2	Color [DarkGray]				5	5	5	16.7	16.7	16.7	36.648	0	129.68	4868300000	52
O15143;C9J4Z7;F8VXW2;C9JEY1;C9JQM8;C9JFG9;C9J6C8;C9JTT6;C9JBJ7;C9K057;C9JM51;F8WEB3	O15143	Actin-related protein 2/3 complex subunit 1B	ARPC1B	Color [DarkGray]				18	18	17	51.9	51.9	45.7	40.949	0	323.31	64355000000	288
O15144;H7C3F9;C9JTV5;G5E9J0;G5E9S7	O15144	Actin-related protein 2/3 complex subunit 2	ARPC2	Color [DarkGray]				20	20	20	60	60	60	34.333	0	159.19	45232000000	319
O15145;C9JZD1;F8VR50	O15145	Actin-related protein 2/3 complex subunit 3	ARPC3	Color [DarkGray]				8	8	8	41	41	41	20.546	0	81.967	47670000000	173
O15156;O15156-2	O15156;O15156-2	Zinc finger and BTB domain-containing protein 7B	ZBTB7B	Color [DarkGray]				8	8	8	17.3	17.3	17.3	58.026	0	14.814	4941600000	77
O15160;O15160-2;E7EQB9;D6RDJ3;H0Y723	O15160;O15160-2;E7EQB9	DNA-directed RNA polymerases I and III subunit RPAC1	POLR1C	Color [DarkGray]				11	11	11	46.5	46.5	46.5	39.249	0	208.96	13952000000	144
O15173;O15173-2;U3KQM0;D3DNX8	O15173;O15173-2	Membrane-associated progesterone receptor component 2	PGRMC2	Color [DarkGray]				10	9	9	48	43.9	43.9	23.818	0	46.559	19201000000	134
O15194;O15194-2;H7C2S4;F8WED2	O15194;O15194-2;H7C2S4	CTD small phosphatase-like protein	CTDSPL	Color [DarkGray]				4	4	2	13.8	13.8	7.6	31.128	0.00019489	3.9262	950020000	21
O15195;O15195-2;D6R9H2;E9PFV5;C9JUR8	O15195;O15195-2;D6R9H2	Villin-like protein	VILL	Color [DarkGray]				19	19	19	25.8	25.8	25.8	95.906	0	68.195	9720300000	159
O15212;A2AB88	O15212;A2AB88	Prefoldin subunit 6	PFDN6	Color [DarkGray]				11	11	11	62	62	62	14.582	0	64.735	32881000000	155
O15213;H0Y6G3	O15213	WD repeat-containing protein 46	WDR46	Color [DarkGray]				18	18	13	31.5	31.5	21.5	68.07	0	80.223	12730000000	165
O15226;O15226-2;A0A087WXT2	O15226;O15226-2	NF-kappa-B-repressing factor	NKRF	Color [DarkGray]				18	18	18	27.1	27.1	27.1	77.672	0	46.098	13721000000	163
O15228;O15228-2;Q5TBH8	O15228;O15228-2	Dihydroxyacetone phosphate acyltransferase	GNPAT	Color [DarkGray]				3	3	3	5.3	5.3	5.3	77.187	0.0017756	2.2461	443250000	6
O15230	O15230	Laminin subunit alpha-5	LAMA5	Color [DarkGray]				9	9	9	2.5	2.5	2.5	399.73	0	8.1059	12510000000	27
O15231-3;O15231;O15231-6;O15231-4;O15231-7;O15231-8;O15231-2;H0Y704;H7BZT5;O15231-5;O15231-9;H7C1R1	O15231-3;O15231;O15231-6;O15231-4;O15231-7;O15231-8;O15231-2;H0Y704;H7BZT5;O15231-5	Zinc finger protein 185	ZNF185	Color [DarkGray]				20	20	20	35.1	35.1	35.1	73.612	0	104.75	7921000000	72
O15234;J3KSY7;K7EQ38	O15234;J3KSY7	Protein CASC3	CASC3	Color [DarkGray]				6	6	6	10.7	10.7	10.7	76.277	0	18.623	2483300000	47
O15235	O15235	28S ribosomal protein S12, mitochondrial	MRPS12	Color [DarkGray]				4	4	4	38.4	38.4	38.4	15.173	0	17.817	4014000000	35
O15239	O15239	NADH dehydrogenase [ubiquinone] 1 alpha subcomplex subunit 1	NDUFA1	Color [DarkGray]				1	1	1	18.6	18.6	18.6	8.0723	0	9.6532	1567900000	23
O15254;O15254-2	O15254;O15254-2	Peroxisomal acyl-coenzyme A oxidase 3	ACOX3	Color [DarkGray]				5	5	5	8.1	8.1	8.1	77.628	0	13.172	503970000	5
O15258;Q9P0H9;Q5T092;A0A0A0MR06;Q5T091;Q5T093	O15258;Q9P0H9;Q5T092;A0A0A0MR06;Q5T091;Q5T093	Protein RER1	RER1	Color [DarkGray]				5	5	5	24.5	24.5	24.5	22.958	0	34.378	9571700000	94
O15260;Q5T8U5;O15260-2;O15260-3;B7Z1G8	O15260;Q5T8U5;O15260-2;O15260-3	Surfeit locus protein 4	SURF4	Color [DarkGray]				5	5	5	21.6	21.6	21.6	30.394	0	165.82	17048000000	108
O15264;O15264-2;Q5R3E6	O15264	Mitogen-activated protein kinase 13	MAPK13	Color [DarkGray]				11	11	11	36.7	36.7	36.7	42.089	0	26.292	5827900000	55
O15269;O15269-2	O15269	Serine palmitoyltransferase 1	SPTLC1	Color [DarkGray]				15	15	15	36.8	36.8	36.8	52.743	0	173.27	43050000000	187
O15270;H0YJV2	O15270;H0YJV2	Serine palmitoyltransferase 2	SPTLC2	Color [DarkGray]				16	16	16	36.5	36.5	36.5	62.924	0	80.141	10499000000	120
O15294;O15294-2;O15294-4;C9JZL3	O15294;O15294-2;O15294-4	UDP-N-acetylglucosamine--peptide N-acetylglucosaminyltransferase 110 kDa subunit	OGT	Color [DarkGray]				27	27	2	32.3	32.3	2.8	116.92	0	142.32	14285000000	183
O15294-3	O15294-3	UDP-N-acetylglucosamine--peptide N-acetylglucosaminyltransferase 110 kDa subunit	OGT	Color [DarkGray]				26	1	1	31.7	1.8	1.8	115.7	0	17.655	333280000	15
O15305;H3BV55;H3BPH4;H3BRM0;O15305-2;H3BR08;H3BM92;H3BV34;H3BT06;H3BNY9	O15305;H3BV55;H3BPH4;H3BRM0	Phosphomannomutase 2;Phosphomannomutase	PMM2	Color [DarkGray]				15	15	14	58.5	58.5	55.7	28.082	0	67.148	30681000000	169
O15344	O15344	E3 ubiquitin-protein ligase Midline-1	MID1	Color [DarkGray]				2	2	1	3.3	3.3	1.6	75.25	0.0056769	1.7308	599890000	9
O15355	O15355	Protein phosphatase 1G	PPM1G	Color [DarkGray]				24	24	24	56	56	56	59.271	0	323.31	35317000000	311
O15357;A0A0A0MTP6;O15357-2;Q92835;H7BXR2;H0YFZ4;Q92835-2;F5GY16;H0Y5Q9;Q92835-3	O15357;A0A0A0MTP6;O15357-2	Phosphatidylinositol 3,4,5-trisphosphate 5-phosphatase 2	INPPL1	Color [DarkGray]				20	20	19	16.8	16.8	16.2	138.6	0	24.386	5379000000	115
O15371;O15371-3;O15371-2;B0QYA5;B0QYA6;B0QYA4;B0QYA8;A0A0D9SGB5	O15371;O15371-3;O15371-2;B0QYA5	Eukaryotic translation initiation factor 3 subunit D	EIF3D	Color [DarkGray]				24	24	24	48.7	48.7	48.7	63.972	0	323.31	60535000000	321
O15379;O15379-2	O15379;O15379-2	Histone deacetylase 3	HDAC3	Color [DarkGray]				4	3	3	8.9	7	7	48.847	0.00038234	3.5559	800370000	6
O15381;O15381-2;O15381-5;O15381-3;O15381-4;C9JP83;C9J6P7;E7EWK7;E9PH71;E9PGD8	O15381;O15381-2;O15381-5;O15381-3;O15381-4	Nuclear valosin-containing protein-like	NVL	Color [DarkGray]				14	14	14	22.1	22.1	22.1	95.05	0	52.525	3584400000	58
O15382;M0QXF9;B3KSI3;M0QZ10;O15382-2;M0QZP4;M0R2K7	O15382;M0QXF9;B3KSI3;M0QZ10;O15382-2;M0QZP4	Branched-chain-amino-acid aminotransferase, mitochondrial;Branched-chain-amino-acid aminotransferase	BCAT2	Color [DarkGray]				15	15	15	48.2	48.2	48.2	44.287	0	277.76	27197000000	217
O15397;O15397-2;F5H2I3;H0YH64	O15397;O15397-2	Importin-8	IPO8	Color [DarkGray]				7	6	6	7.9	6.9	6.9	119.94	0	33.95	3573000000	49
O15400;O15400-2	O15400;O15400-2	Syntaxin-7	STX7	Color [DarkGray]				10	10	10	51	51	51	29.815	0	118.23	14863000000	95
O15427;J3QQV2;J3QSC3;J3QRP8;J3QLE3;J3KTM6;J3QRU2;J3KT83;J3QRA0;J3QQS9;J3KTI8	O15427	Monocarboxylate transporter 4	SLC16A3	Color [DarkGray]				6	6	6	14.2	14.2	14.2	49.469	0	16.962	4793200000	39
O15431	O15431	High affinity copper uptake protein 1	SLC31A1	Color [DarkGray]				1	1	1	10	10	10	21.09	0.00090596	2.5812	420290000	2
O15438;O15438-4;O15438-2;H0Y8Q6	O15438;O15438-4;O15438-2;H0Y8Q6	Canalicular multispecific organic anion transporter 2	ABCC3	Color [DarkGray]				6	6	6	4.6	4.6	4.6	169.34	0	14.105	2716200000	16
O15439;O15439-2;O15439-4;O15439-3	O15439;O15439-2;O15439-4;O15439-3	Multidrug resistance-associated protein 4	ABCC4	Color [DarkGray]				20	20	19	18.9	18.9	18.2	149.52	0	33.41	6739500000	44
O15446;O15446-2	O15446;O15446-2	DNA-directed RNA polymerase I subunit RPA34	CD3EAP	Color [DarkGray]				9	9	9	29.6	29.6	29.6	54.985	0	119.67	6497100000	79
O15455;D6RA51;O15455-2	O15455;D6RA51;O15455-2	Toll-like receptor 3	TLR3	Color [DarkGray]				2	2	2	3.2	3.2	3.2	103.83	0.00056775	3.3518	719440000	8
O15460;O15460-2;E7ERI1;E7ENX0;E7EPI9;C9JX45;A8MXE0;C9JN43;C9JIG4;C9JCP0;C9JFJ1	O15460;O15460-2	Prolyl 4-hydroxylase subunit alpha-2	P4HA2	Color [DarkGray]				17	17	17	37.9	37.9	37.9	60.901	0	58.257	9366300000	117
O15498;O15498-2;H7C3K7	O15498;O15498-2	Synaptobrevin homolog YKT6	YKT6	Color [DarkGray]				7	7	7	39.9	39.9	39.9	22.417	0	30.538	11522000000	71
O15504;B4DT96;C9JYA1;O15504-2;O15504-3	O15504;B4DT96;C9JYA1;O15504-2	Nucleoporin-like protein 2	NUPL2	Color [DarkGray]				3	3	3	7.6	7.6	7.6	44.871	0.00019924	4.4035	869300000	16
O15511;B1ALC0;O15511-2	O15511;B1ALC0;O15511-2	Actin-related protein 2/3 complex subunit 5	ARPC5	Color [DarkGray]				10	9	9	72.8	67.5	67.5	16.32	0	323.31	30377000000	147
O15514;E9PB93;E9PHV4	O15514;E9PB93;E9PHV4	DNA-directed RNA polymerase II subunit RPB4	POLR2D	Color [DarkGray]				4	4	4	42.3	42.3	42.3	16.311	0	20.294	2157400000	31
O15523;O15523-2;O15523-3;C9J081;C9J8G5;H0Y960	O15523;O15523-2	ATP-dependent RNA helicase DDX3Y	DDX3Y	Color [DarkGray]				35	7	7	55.5	12.4	12.4	73.153	0	17.702	2573000000	39
O15525	O15525	Transcription factor MafG	MAFG	Color [DarkGray]				2	1	1	11.1	6.8	6.8	17.849	0.0017765	2.2529	521880000	18
O15541;Q8IZP6	O15541	RING finger protein 113A	RNF113A	Color [DarkGray]				10	10	10	29.4	29.4	29.4	38.787	0	33.17	3525100000	59
O19617;P10321;A2AEA2;A0A087WWL9;F8W9Z8;F6U0H7;A0A0G2JKJ1	O19617;P10321;A2AEA2;A0A087WWL9	HLA class I histocompatibility antigen, Cw-7 alpha chain	HLA-C	Color [DarkGray]				11	2	1	37.7	8.2	4.4	40.71	0	6.946	2194600000	24
O43143	O43143	Pre-mRNA-splicing factor ATP-dependent RNA helicase DHX15	DHX15	Color [DarkGray]				43	43	42	58.5	58.5	57.4	90.932	0	220.73	113630000000	682
O43148;O43148-2;K7EP06;K7EPP5;K7ERH6	O43148;O43148-2;K7EP06	mRNA cap guanine-N7 methyltransferase	RNMT	Color [DarkGray]				14	14	14	33.6	33.6	33.6	54.843	0	73.282	7332100000	129
O43149;I3L141;O43149-2;I3L3Q3	O43149	Zinc finger ZZ-type and EF-hand domain-containing protein 1	ZZEF1	Color [DarkGray]				15	15	10	6	6	3.9	331.07	0	14.915	4577900000	36
O43150;O43150-2	O43150;O43150-2	Arf-GAP with SH3 domain, ANK repeat and PH domain-containing protein 2	ASAP2	Color [DarkGray]				5	5	4	6.2	6.2	5.3	111.65	0.0019366	2.1199	948740000	7
O43156	O43156	TELO2-interacting protein 1 homolog	TTI1	Color [DarkGray]				8	8	8	10.2	10.2	10.2	122.07	0	12.598	1637700000	30
O43159;E9PPY3;E9PPP6	O43159;E9PPY3	Ribosomal RNA-processing protein 8	RRP8	Color [DarkGray]				15	15	15	37.9	37.9	37.9	50.714	0	80.154	13682000000	174
O43166;O43166-3;O43166-2;F5GYF8;H0YJY2	O43166;O43166-3;O43166-2;F5GYF8	Signal-induced proliferation-associated 1-like protein 1	SIPA1L1	Color [DarkGray]				23	23	22	14.7	14.7	14.1	200.03	0	33.031	5158700000	72
O43172;O43172-2	O43172;O43172-2	U4/U6 small nuclear ribonucleoprotein Prp4	PRPF4	Color [DarkGray]				22	22	22	48.5	48.5	48.5	58.449	0	91.786	24402000000	235
O43175;Q5SZU1	O43175;Q5SZU1	D-3-phosphoglycerate dehydrogenase	PHGDH	Color [DarkGray]				28	28	28	63.2	63.2	63.2	56.65	0	323.31	307450000000	478
O43181;H0Y9M8	O43181	NADH dehydrogenase [ubiquinone] iron-sulfur protein 4, mitochondrial	NDUFS4	Color [DarkGray]				5	5	5	31.4	31.4	31.4	20.108	0	24.933	10215000000	52
O43237;O43237-2;J3KRI4;B4E2E0;H3BUM4;J3KRZ2;J3KSD2	O43237;O43237-2	Cytoplasmic dynein 1 light intermediate chain 2	DYNC1LI2	Color [DarkGray]				20	20	20	58.9	58.9	58.9	54.099	0	242.71	28016000000	222
O43240;M0R132	O43240;M0R132	Kallikrein-10	KLK10	Color [DarkGray]				4	4	4	16.3	16.3	16.3	30.17	0.00038439	3.6442	392070000	14
O43242;O43242-2;H0YGV8;F5H8K4	O43242;O43242-2	26S proteasome non-ATPase regulatory subunit 3	PSMD3	Color [DarkGray]				36	36	36	69.9	69.9	69.9	60.977	0	323.31	91702000000	568
O43251-6;O43251-8;O43251;O43251-10;B0QYV1;A0A0G2JRA5;O43251-5;O43251-2;O43251-9;S4R469;B0QYY4;O43251-4;O43251-7;Q9NWB1;F8VR27;F8VZY7;A0A087X2B1;J3KNW3;B7Z1U7;F8VZG9;O43251-3;Q9NWB1-3;Q9NWB1-4;Q9NWB1-5;Q9NWB1-2;A0A0G2JRD1;S4R3K7;A6NFN3;I3L1D4;J3QRF4;F8VRS4;A6NFN3-2;A0A0G2JSB3;B0QYY7;B0QYY6;J3QQZ2;F5H0M1	O43251-6;O43251-8;O43251;O43251-10;B0QYV1;A0A0G2JRA5;O43251-5;O43251-2;O43251-9;S4R469;B0QYY4;O43251-4;O43251-7;Q9NWB1;F8VR27;F8VZY7;A0A087X2B1;J3KNW3;B7Z1U7;F8VZG9;O43251-3;Q9NWB1-3;Q9NWB1-4;Q9NWB1-5;Q9NWB1-2;A0A0G2JRD1;S4R3K7;A6NFN3;I3L1D4;J3QRF4;F8VRS4;A6NFN3-2	RNA binding protein fox-1 homolog 2;RNA binding protein fox-1 homolog;RNA binding protein fox-1 homolog 1;RNA binding protein fox-1 homolog 3	RBFOX2;RBFOX1;RBFOX3	Color [DarkGray]				10	10	10	26.4	26.4	26.4	47.215	0	33.627	5706000000	76
O43252	O43252	Bifunctional 3-phosphoadenosine 5-phosphosulfate synthase 1;Sulfate adenylyltransferase;Adenylyl-sulfate kinase	PAPSS1	Color [DarkGray]				29	28	28	55.6	53.4	53.4	70.832	0	323.31	59593000000	383
O43264;O43264-2;F5H3C1	O43264;O43264-2	Centromere/kinetochore protein zw10 homolog	ZW10	Color [DarkGray]				20	20	20	34.8	34.8	34.8	88.828	0	191.07	11642000000	191
O43278;H3BVD9;H3BTQ8;H3BMB6;H3BNW5;H3BSM2	O43278;H3BVD9;H3BTQ8;H3BMB6	Kunitz-type protease inhibitor 1	SPINT1	Color [DarkGray]				20	20	1	44	44	3.2	58.397	0	193.3	25580000000	216
O43278-2;H3BR01	O43278-2;H3BR01	Kunitz-type protease inhibitor 1	SPINT1	Color [DarkGray]				20	1	1	43.9	1.8	1.8	56.885	0.0056789	1.7353	697970000	12
O43290;E9PQI8	O43290	U4/U6.U5 tri-snRNP-associated protein 1	SART1	Color [DarkGray]				30	30	30	39.9	39.9	39.9	90.254	0	205.52	27957000000	267
O43291;K7EM91;O43291-2;K7ESI5;K7EKQ0;K7ES27	O43291;K7EM91;O43291-2;K7ESI5;K7EKQ0	Kunitz-type protease inhibitor 2	SPINT2	Color [DarkGray]				8	8	4	38.9	38.9	23.4	28.228	0	28.467	21516000000	118
O43293;O43293-2;Q9UIK4;M0R0D0;A0A0A6YYK9;Q9UIK4-2	O43293;O43293-2	Death-associated protein kinase 3	DAPK3	Color [DarkGray]				5	5	5	10.1	10.1	10.1	52.535	0	8.9006	1974600000	30
O43318;O43318-2;Q9UG54;O43318-4;O43318-3	O43318;O43318-2;Q9UG54;O43318-4;O43318-3	Mitogen-activated protein kinase kinase kinase 7	MAP3K7;DKFZp586F0420	Color [DarkGray]				4	4	4	7.9	7.9	7.9	67.195	0.009725	1.4349	423750000	3
O43324;D6RBD7;C9J1V9;O43324-2;H0YAL7;D6RCQ0;H0YAH9	O43324;D6RBD7;C9J1V9;O43324-2;H0YAL7	Eukaryotic translation elongation factor 1 epsilon-1	EEF1E1;EEF1E1-BLOC1S5	Color [DarkGray]				11	11	11	70.7	70.7	70.7	19.81	0	35.079	17512000000	114
O43390;O43390-3;B4DT28	O43390;O43390-3;B4DT28	Heterogeneous nuclear ribonucleoprotein R	HNRNPR	Color [DarkGray]				32	32	2	52.1	52.1	2.8	70.942	0	323.31	279440000000	695
O43390-2;O43390-4	O43390-2;O43390-4	Heterogeneous nuclear ribonucleoprotein R	HNRNPR	Color [DarkGray]				31	1	1	52.2	3.1	3.1	71.214	0	6.6899	1146500000	6
O43395;O43395-3	O43395	U4/U6 small nuclear ribonucleoprotein Prp3	PRPF3	Color [DarkGray]				27	27	27	40.3	40.3	40.3	77.528	0	120.14	28959000000	201
O43396;K7ER96;K7EML9;K7EPB7;K7EKG2;K7EME7	O43396;K7ER96	Thioredoxin-like protein 1	TXNL1	Color [DarkGray]				18	18	18	67.5	67.5	67.5	32.251	0	323.31	54388000000	309
O43399;O43399-5;O43399-7;A0A087WYR3;A0A087WZ51	O43399;O43399-5;O43399-7;A0A087WYR3;A0A087WZ51	Tumor protein D54	TPD52L2	Color [DarkGray]				16	16	4	80.1	80.1	14.1	22.237	0	323.31	68542000000	239
O43402;M0R1B0;O43402-2	O43402;M0R1B0	ER membrane protein complex subunit 8	EMC8	Color [DarkGray]				10	10	10	56.2	56.2	56.2	23.773	0	56.44	12819000000	111
O43427;O43427-2;E9PSD3;E9PJW6;H0YCE7	O43427;O43427-2;E9PSD3;E9PJW6	Acidic fibroblast growth factor intracellular-binding protein	FIBP	Color [DarkGray]				7	7	7	20.3	20.3	20.3	41.878	0.00091575	2.7679	1844700000	22
O43447;C9JQD4;H0YEL5;O43447-2;A6NM32	O43447;C9JQD4;H0YEL5;O43447-2	Peptidyl-prolyl cis-trans isomerase H;Peptidyl-prolyl cis-trans isomerase	PPIH	Color [DarkGray]				7	7	7	42.9	42.9	42.9	19.208	0	20.698	7701700000	78
O43464;A0A0C4DG44;O43464-3;O43464-2;O43464-4;P83110;P83110-2	O43464;A0A0C4DG44;O43464-3;O43464-2	Serine protease HTRA2, mitochondrial	HTRA2	Color [DarkGray]				10	10	10	33	33	33	48.84	0	28.447	7827200000	87
O43491;Q6R5J7;E9PMV8;Q6ZSX4;E9PN54	O43491	Band 4.1-like protein 2	EPB41L2	Color [DarkGray]				64	64	1	69.8	69.8	2.2	112.59	0	323.31	185650000000	872
O43504;R4GMU8;E9PLX3;A0A0C4DGV4	O43504;R4GMU8;E9PLX3;A0A0C4DGV4	Ragulator complex protein LAMTOR5	LAMTOR5	Color [DarkGray]				4	4	4	70.3	70.3	70.3	9.6138	0	301.48	17820000000	67
O43520	O43520	Phospholipid-transporting ATPase IC	ATP8B1	Color [DarkGray]				5	5	5	4.1	4.1	4.1	143.69	0.00074267	2.9753	266990000	6
O43572;E7EMD6;J3QRM7	O43572;E7EMD6	A-kinase anchor protein 10, mitochondrial	AKAP10	Color [DarkGray]				3	3	3	6.5	6.5	6.5	73.817	0	8.423	615520000	10
O43583;F8VVL1	O43583;F8VVL1	Density-regulated protein	DENR	Color [DarkGray]				8	8	8	42.4	42.4	42.4	22.092	0	309.5	14862000000	85
O43592;F8WDU6;F5GYW6	O43592	Exportin-T	XPOT	Color [DarkGray]				13	13	13	15.9	15.9	15.9	109.96	0	19.514	3199300000	51
O43598;H0Y8X4;O43598-2	O43598;H0Y8X4;O43598-2	2-deoxynucleoside 5-phosphate N-hydrolase 1	DNPH1	Color [DarkGray]				9	9	9	71.3	71.3	71.3	19.108	0	134.15	33770000000	115
O43615;M0QXU7;M0R301;M0QXM9;M0R124	O43615;M0QXU7	Mitochondrial import inner membrane translocase subunit TIM44	TIMM44	Color [DarkGray]				26	26	26	54	54	54	51.355	0	182.5	50089000000	332
O43617;A0A087WWM0;O43617-2;A6NKE1;A0A087WYS5	O43617;A0A087WWM0;O43617-2;A6NKE1	Trafficking protein particle complex subunit 3	TRAPPC3	Color [DarkGray]				9	9	9	51.1	51.1	51.1	20.274	0	22.757	12840000000	96
O43633;M0R1L7;M0R1T5;M0QXX8	O43633;M0R1L7;M0R1T5	Charged multivesicular body protein 2a	CHMP2A	Color [DarkGray]				7	7	7	23.4	23.4	23.4	25.104	0	111.47	9942200000	99
O43660;O43660-2;D6RA26;B7Z982;H0YA24;H0YAA2	O43660;O43660-2;D6RA26	Pleiotropic regulator 1	PLRG1	Color [DarkGray]				18	18	18	45.5	45.5	45.5	57.193	0	98.402	16962000000	177
O43663;O43663-3;O43663-4;O43663-2;H0YL53;G3V3N7;H0YLA0;H0YM42	O43663;O43663-3;O43663-4;O43663-2	Protein regulator of cytokinesis 1	PRC1	Color [DarkGray]				7	7	7	11.6	11.6	11.6	71.606	0	18.275	2720700000	57
O43665;O43665-3;O43665-2	O43665;O43665-3;O43665-2	Regulator of G-protein signaling 10	RGS10	Color [DarkGray]				6	6	6	39.3	39.3	39.3	20.236	0	94.935	7020400000	51
O43670-2;O43670;J3QRS9;O43670-4;X6R4W8;O43670-3;J3KS31;J3QS27;J3KTL1;J3KRB6;J3KRW6;H0Y3M2	O43670-2;O43670;J3QRS9;O43670-4;X6R4W8;O43670-3	BUB3-interacting and GLEBS motif-containing protein ZNF207	ZNF207	Color [DarkGray]				11	11	11	25.1	25.1	25.1	49.692	0	47.336	37699000000	117
O43678;O43678-2;A6NJG2	O43678;O43678-2	NADH dehydrogenase [ubiquinone] 1 alpha subcomplex subunit 2	NDUFA2	Color [DarkGray]				6	6	6	56.6	56.6	56.6	10.921	0	53.867	8544500000	49
O43684;O43684-2;J3QT28;J3QSX4	O43684;O43684-2;J3QT28	Mitotic checkpoint protein BUB3	BUB3	Color [DarkGray]				15	15	15	63.4	63.4	63.4	37.154	0	323.31	40920000000	249
O43688;O43688-3;O43688-2;K7ENH4;K7EMK9	O43688;O43688-3;O43688-2;K7ENH4;K7EMK9	Lipid phosphate phosphohydrolase 2	PPAP2C	Color [DarkGray]				2	2	2	12.2	12.2	12.2	32.573	0	11.05	2612600000	14
O43707;O43707-2;F5GXS2;O43707-3;H7C144;K7EJH8;K7EP19	O43707;O43707-2;F5GXS2;O43707-3	Alpha-actinin-4	ACTN4	Color [DarkGray]				74	74	49	78.3	78.3	57.2	104.85	0	323.31	808820000000	1749
O43709;O43709-3;F8WD87;F8WD67;E9PCQ7;O43709-2;H7C0G4;F8VZ18;B3KR83;H7C170;F2Z3D9	O43709;O43709-3	Probable 18S rRNA (guanine-N(7))-methyltransferase	WBSCR22	Color [DarkGray]				5	5	5	21.4	21.4	21.4	31.88	0	7.6686	2562400000	25
O43715	O43715	TP53-regulated inhibitor of apoptosis 1	TRIAP1	Color [DarkGray]				1	1	1	18.4	18.4	18.4	8.7858	0.00056054	3.0887	2068100000	21
O43719;Q5H919;Q5H918	O43719	HIV Tat-specific factor 1	HTATSF1	Color [DarkGray]				30	30	30	38.8	38.8	38.8	85.852	0	323.31	30531000000	306
O43747;O43747-2;H3BNR4;H3BR36;H3BUN9;B4DGE1;H3BRM7;H3BN71;H3BN75;H3BS13;H3BV30;B3KNW1	O43747;O43747-2	AP-1 complex subunit gamma-1	AP1G1	Color [DarkGray]				19	19	19	25.5	25.5	25.5	91.35	0	47.331	22896000000	249
O43752;O43752-2	O43752	Syntaxin-6	STX6	Color [DarkGray]				7	7	7	36.1	36.1	36.1	29.176	0	51.68	3864400000	61
O43760;O43760-2;K7ELD9;K7ENG9;K7ELS8;K7EJ35	O43760;O43760-2;K7ELD9;K7ENG9;K7ELS8	Synaptogyrin-2	SYNGR2	Color [DarkGray]				6	6	6	21	21	21	24.81	0	7.2934	13392000000	77
O43765;K7EMD6	O43765;K7EMD6	Small glutamine-rich tetratricopeptide repeat-containing protein alpha	SGTA	Color [DarkGray]				12	12	12	37.7	37.7	37.7	34.063	0	65.59	29601000000	160
O43772;C9JPE1;F8WEF6	O43772;C9JPE1	Mitochondrial carnitine/acylcarnitine carrier protein	SLC25A20	Color [DarkGray]				7	7	7	21.6	21.6	21.6	32.943	0.00019562	3.9887	2085800000	14
O43776;K7EIU7;O43776-2;K7EJ19;K7EQ35;K7EPK2;K7EMQ6	O43776	Asparagine--tRNA ligase, cytoplasmic	NARS	Color [DarkGray]				27	27	24	48.2	48.2	48.2	62.942	0	323.31	89914000000	438
O43809;H3BND3;H3BV41	O43809;H3BND3	Cleavage and polyadenylation specificity factor subunit 5	NUDT21	Color [DarkGray]				12	12	12	58.1	58.1	58.1	26.227	0	87.811	28721000000	119
O43813;E9PHS0;F8WDS9;H7C2E3	O43813;E9PHS0	LanC-like protein 1	LANCL1	Color [DarkGray]				10	10	10	31.6	31.6	31.6	45.283	0	45.192	9956900000	104
O43815	O43815	Striatin	STRN	Color [DarkGray]				25	25	2	43.7	43.7	4.1	86.131	0	126.29	19129000000	245
O43818	O43818	U3 small nucleolar RNA-interacting protein 2	RRP9	Color [DarkGray]				15	15	15	37.3	37.3	37.3	51.84	0	323.31	16263000000	185
O43819;C9JBU1	O43819	Protein SCO2 homolog, mitochondrial	SCO2	Color [DarkGray]				6	6	6	19.2	19.2	19.2	29.81	0	8.4443	4012000000	54
O43823;M0QYL4	O43823	A-kinase anchor protein 8	AKAP8	Color [DarkGray]				17	17	17	31.6	31.6	31.6	76.107	0	130.85	10815000000	190
O43852;O43852-3;O43852-6;O43852-5;O43852-15;O43852-9;O43852-10;H0Y875;O43852-13;O43852-14;O43852-11;O43852-12	O43852;O43852-3;O43852-6;O43852-5;O43852-15;O43852-9;O43852-10;H0Y875	Calumenin	CALU	Color [DarkGray]				23	23	5	70.5	70.5	12.7	37.106	0	323.31	152550000000	504
O43865;O43865-2;H0Y8B3;Q96HN2-4;Q96HN2-3	O43865;O43865-2	Putative adenosylhomocysteinase 2	AHCYL1	Color [DarkGray]				13	13	9	31.1	31.1	22.8	58.951	0	72.716	31577000000	121
O43896;Q12756;F8W8V9;Q12756-3;Q12756-2;H7C0K6	O43896	Kinesin-like protein KIF1C	KIF1C	Color [DarkGray]				10	6	6	9.3	5.3	5.3	122.95	0.00019833	4.2683	1631100000	29
O43913;O43913-2;G3V0H0	O43913;O43913-2	Origin recognition complex subunit 5	ORC5	Color [DarkGray]				6	6	6	12	12	12	50.282	0.00019482	3.9242	1816500000	31
O43920	O43920	NADH dehydrogenase [ubiquinone] iron-sulfur protein 5	NDUFS5	Color [DarkGray]				7	7	7	58.5	58.5	58.5	12.517	0	12.585	7436900000	67
O43929;O43929-2;O43929-3;C9JGH7;C9J2X8;Q53SE3;CON__Q2YDI2	O43929;O43929-2;O43929-3	Origin recognition complex subunit 4	ORC4	Color [DarkGray]				9	9	9	21.6	21.6	21.6	50.377	0	33.236	3499600000	68
O60216;E5RFV8;E5RIN7;E5RFZ5;E5RJW1;E5RJK5;E5RI01;Q9H4I0;E5RG18;Q9H4I0-2	O60216	Double-strand-break repair protein rad21 homolog	RAD21	Color [DarkGray]				17	17	17	30.7	30.7	30.7	71.689	0	71.683	8189600000	123
O60220	O60220	Mitochondrial import inner membrane translocase subunit Tim8 A	TIMM8A	Color [DarkGray]				2	2	2	22.7	22.7	22.7	10.998	0	5.4146	2041700000	16
O60231;Q5SQH5;A2AB15	O60231	Putative pre-mRNA-splicing factor ATP-dependent RNA helicase DHX16	DHX16	Color [DarkGray]				24	23	23	22	21.1	21.1	119.26	0	47.7	9789600000	101
O60244;H7C3E5	O60244	Mediator of RNA polymerase II transcription subunit 14	MED14	Color [DarkGray]				10	10	10	8	8	8	160.6	0	17.523	2866500000	45
O60256;O60256-2;O60256-4;O60256-3;E7EPA1;C9K0K7;I3L0S1;C9JJS3;C9JDU5;C9JDH0;E7EW35;I3L331;I3L164;I3L4G9;I3L1T1;I3L3B8;I3L2J4	O60256;O60256-2;O60256-4;O60256-3;E7EPA1;C9K0K7;I3L0S1;C9JJS3	Phosphoribosyl pyrophosphate synthase-associated protein 2	PRPSAP2	Color [DarkGray]				18	18	17	62.3	62.3	58.5	40.925	0	130.29	20884000000	226
O60264	O60264	SWI/SNF-related matrix-associated actin-dependent regulator of chromatin subfamily A member 5	SMARCA5	Color [DarkGray]				48	48	34	44.8	44.8	32.8	121.9	0	323.31	81380000000	575
O60287	O60287	Nucleolar pre-ribosomal-associated protein 1	URB1	Color [DarkGray]				18	18	18	10.8	10.8	10.8	254.39	0	48.494	5532900000	85
O60306;H0YH15;H0YLN9	O60306	Intron-binding protein aquarius	AQR	Color [DarkGray]				24	24	24	20.2	20.2	20.2	171.29	0	80.254	9791800000	161
O60313-2;E5KLJ5;O60313;E5KLJ6;E5KLK1;E5KLJ9;H7C141;H7C321;C9JY58;C9JMB8;H7C3G2;A8MXB6	O60313-2;E5KLJ5;O60313;E5KLJ6;E5KLK1;E5KLJ9	Dynamin-like 120 kDa protein, mitochondrial;Dynamin-like 120 kDa protein, form S1	OPA1	Color [DarkGray]				48	48	48	45.4	45.4	45.4	115.88	0	261.24	55409000000	516
O60318;O60318-2	O60318	Germinal-center associated nuclear protein	MCM3AP	Color [DarkGray]				10	10	10	6.6	6.6	6.6	218.4	0	9.6448	1896800000	26
O60333-2;O60333-3	O60333-2;O60333-3	Kinesin-like protein KIF1B	KIF1B	Color [DarkGray]				12	12	1	6.9	6.9	0.6	199.26	0	27.13	4545000000	58
O60341;O60341-2;R4GMQ1;R4GMP9	O60341;O60341-2	Lysine-specific histone demethylase 1A	KDM1A	Color [DarkGray]				20	20	20	29.3	29.3	29.3	92.902	0	141.34	14514000000	204
O60343;O60343-2;O60343-3;O60343-5;Q5JU47;O60343-4	O60343;O60343-2;O60343-3	TBC1 domain family member 4	TBC1D4	Color [DarkGray]				29	29	28	27.1	27.1	26.3	146.56	0	81.231	11071000000	196
O60353;O60353-2	O60353;O60353-2	Frizzled-6	FZD6	Color [DarkGray]				1	1	1	2	2	2	79.291	0.0097201	1.4308	254550000	5
O60476;H0Y7H1;H0Y543	O60476	Mannosyl-oligosaccharide 1,2-alpha-mannosidase IB	MAN1A2	Color [DarkGray]				9	9	9	16.7	16.7	16.7	73.003	0	10.608	3863200000	35
O60488;O60488-2;H0Y9A0;D6RFW9;D6RDA8;D6RD96;D6RF95	O60488;O60488-2	Long-chain-fatty-acid--CoA ligase 4	ACSL4	Color [DarkGray]				8	6	6	12.1	8	8	79.187	0	15.063	2340600000	24
O60493;O60493-2;O60493-4;O60493-3	O60493;O60493-2;O60493-4	Sorting nexin-3	SNX3	Color [DarkGray]				11	11	9	54.3	54.3	50	18.762	0	23.19	25688000000	117
O60499;X6R2W0;Q5U8S2;K7ELY2;K7EIY4;K7EJ05;K7EPP9;O60499-2;F6RTM7;K7EK75;K7EQ84	O60499;X6R2W0;Q5U8S2;K7ELY2;K7EIY4;K7EJ05;K7EPP9	Syntaxin-10	STX10	Color [DarkGray]				8	8	8	34.1	34.1	34.1	28.114	0	45.338	7432000000	52
O60502;O60502-4;O60502-2;O60502-3;H7C3X0	O60502;O60502-4;O60502-2;O60502-3	Protein O-GlcNAcase	MGEA5	Color [DarkGray]				27	27	27	31.7	31.7	31.7	102.91	0	87.646	24182000000	233
O60504;O60504-2;H0YAZ3;E5RIA0;E5RJP2;H0YB51	O60504;O60504-2;H0YAZ3	Vinexin	SORBS3	Color [DarkGray]				8	8	8	16.5	16.5	16.5	75.34	0	14.952	1980300000	36
O60506;O60506-2;F6UXX1	O60506;O60506-2	Heterogeneous nuclear ribonucleoprotein Q	SYNCRIP	Color [DarkGray]				30	21	2	59.7	48.8	7.2	69.602	0	323.31	296520000000	574
O60506-3;O60506-4;B7Z645;O60506-5;H0YAA0	O60506-3;O60506-4;B7Z645;O60506-5	Heterogeneous nuclear ribonucleoprotein Q	SYNCRIP	Color [DarkGray]				27	1	1	58	1.8	1.8	62.656	0.0069835	1.6051	4567000000	3
O60508;Q5SRN1	O60508;Q5SRN1	Pre-mRNA-processing factor 17	CDC40	Color [DarkGray]				18	18	18	39.6	39.6	39.6	65.521	0	50.485	10286000000	119
O60524;O60524-4;O60524-3;G3V5V3;O60524-5;O60524-2;G3V4D9;G3V547	O60524;O60524-4;O60524-3;G3V5V3;O60524-5	Nuclear export mediator factor NEMF	NEMF	Color [DarkGray]				19	19	19	18.2	18.2	18.2	122.95	0	27.174	9553700000	117
O60547;O60547-2	O60547;O60547-2	GDP-mannose 4,6 dehydratase	GMDS	Color [DarkGray]				12	12	12	36.3	36.3	36.3	41.949	0	28.683	12190000000	144
O60551;Q5VUC6	O60551;Q5VUC6	Glycylpeptide N-tetradecanoyltransferase 2;Glycylpeptide N-tetradecanoyltransferase	NMT2	Color [DarkGray]				5	2	2	12	5.6	5.6	56.98	0.00020305	4.9003	367900000	3
O60563;O60563-2	O60563	Cyclin-T1	CCNT1	Color [DarkGray]				15	15	15	26.2	26.2	26.2	80.684	0	77.357	8178400000	115
O60568;H7C2S8;H7C2V1;H7C0B8;C9JIX5;H7C2A8;C9JU11	O60568	Procollagen-lysine,2-oxoglutarate 5-dioxygenase 3	PLOD3	Color [DarkGray]				21	21	21	35.6	35.6	35.6	84.784	0	82.955	20209000000	213
O60583;O60583-2	O60583;O60583-2	Cyclin-T2	CCNT2	Color [DarkGray]				2	2	2	2.9	2.9	2.9	81.028	0.0072968	1.5716	451660000	5
O60645;O60645-2;O60645-3;D6RB59;D6RBR9;H0Y995	O60645;O60645-2;O60645-3;D6RB59	Exocyst complex component 3	EXOC3	Color [DarkGray]				14	14	14	18.8	18.8	18.8	86.844	0	23.955	5582900000	83
O60664;O60664-4;O60664-3;K7ERZ3;O60664-2;K7EL96;K7ER39;K7EJD0	O60664;O60664-4;O60664-3;K7ERZ3;O60664-2	Perilipin-3	PLIN3	Color [DarkGray]				24	24	24	81.1	81.1	81.1	47.074	0	323.31	93156000000	443
O60678;A0A0A0MSN7;O60678-2	O60678;A0A0A0MSN7;O60678-2	Protein arginine N-methyltransferase 3	PRMT3	Color [DarkGray]				11	11	11	23.7	23.7	23.7	59.875	0	23.45	6830600000	81
O60684;Q5TFJ7;S4R3E5;H0Y3K0	O60684;Q5TFJ7	Importin subunit alpha-7	KPNA6	Color [DarkGray]				24	17	13	56.9	44.6	28.9	60.029	0	109.81	22683000000	110
O60701;O60701-3;O60701-2;E7ETF4;E7EV97;E7ER83;E7ER95;D6RHF4;E9PBD2	O60701;O60701-3;O60701-2	UDP-glucose 6-dehydrogenase	UGDH	Color [DarkGray]				35	35	35	80.8	80.8	80.8	55.023	0	323.31	311580000000	692
O60716-3;O60716-5;O60716;C9JZR2;O60716-2;O60716-13;O60716-11;O60716-8;O60716-7;O60716-4;O60716-21;O60716-19;O60716-10;O60716-9;O60716-6;O60716-16;O60716-18;O60716-15;O60716-17;O60716-24;O60716-23;O60716-14;O60716-12;O60716-22;O60716-20;O60716-29;O60716-27;O60716-26;O60716-25;O60716-32;O60716-31;O60716-30;O60716-28;E9PKY0;E9PRE2;H0YC95;E9PKL1	O60716-3;O60716-5;O60716;C9JZR2;O60716-2;O60716-13;O60716-11;O60716-8;O60716-7;O60716-4;O60716-21;O60716-19;O60716-10;O60716-9;O60716-6;O60716-16;O60716-18;O60716-15;O60716-17;O60716-24;O60716-23;O60716-14;O60716-12;O60716-22;O60716-20;O60716-29;O60716-27;O60716-26;O60716-25;O60716-32;O60716-31;O60716-30;O60716-28	Catenin delta-1	CTNND1	Color [DarkGray]				59	59	59	67.8	67.8	67.8	104.98	0	323.31	263070000000	990
O60725	O60725	Protein-S-isoprenylcysteine O-methyltransferase	ICMT	Color [DarkGray]				2	2	2	9.5	9.5	9.5	31.938	0	6.1093	1283400000	21
O60749;D6RC15	O60749	Sorting nexin-2	SNX2	Color [DarkGray]				23	23	1	45.1	45.1	1.9	58.47	0	233.93	41374000000	343
O60763;O60763-2;REV__R4GMN2	O60763;O60763-2	General vesicular transport factor p115	USO1	Color [DarkGray]				42	42	41	47.9	47.9	47.2	107.89	0	323.31	94226000000	623
O60783	O60783	28S ribosomal protein S14, mitochondrial	MRPS14	Color [DarkGray]				3	3	3	28.9	28.9	28.9	15.139	0	8.0175	2392900000	40
O60784;O60784-2;O60784-3;O60784-4;B0QY01;V9GYF4;B0QY02;Q6UW50;V9GZ68;H7BYN7;F8WB30;F8WAW7;F8WE29;F8WBB0	O60784;O60784-2;O60784-3;O60784-4;B0QY01	Target of Myb protein 1	TOM1	Color [DarkGray]				9	9	9	25.2	25.2	25.2	53.818	0	6.4702	1486800000	13
O60814;P62807;Q93079;Q99879;Q99877;Q5QNW6;P57053;U3KQK0;Q5QNW6-2	O60814;P62807;Q93079;Q99879;Q99877;Q5QNW6;P57053;U3KQK0;Q5QNW6-2	Histone H2B type 1-K;Histone H2B type 1-C/E/F/G/I;Histone H2B type 1-H;Histone H2B type 1-M;Histone H2B type 1-N;Histone H2B type 2-F;Histone H2B type F-S;Histone H2B	HIST1H2BK;HIST1H2BC;HIST1H2BH;HIST1H2BM;HIST1H2BN;HIST2H2BF;H2BFS	Color [DarkGray]				16	2	0	77.8	7.9	0	13.89	0	6.6402	183480000000	122
O60825;O60825-2;F6XNB3;F6RAZ1	O60825;O60825-2	6-phosphofructo-2-kinase/fructose-2,6-bisphosphatase 2;6-phosphofructo-2-kinase;Fructose-2,6-bisphosphatase	PFKFB2	Color [DarkGray]				10	10	7	21.6	21.6	15.6	58.476	0	38.791	2172100000	46
O60826	O60826	Coiled-coil domain-containing protein 22	CCDC22	Color [DarkGray]				14	14	14	29	29	29	70.755	0	57.265	8292500000	134
O60828;O60828-2;O60828-5;O60828-4;O60828-3;C9JQA1;H7C053;O60828-6;O60828-7;O60828-10;O60828-9;O60828-8	O60828;O60828-2;O60828-5;O60828-4;O60828-3;C9JQA1	Polyglutamine-binding protein 1	PQBP1	Color [DarkGray]				7	7	7	35.5	35.5	35.5	30.472	0	43.894	9422900000	35
O60830;V9GYS0;O60830-2	O60830;V9GYS0;O60830-2	Mitochondrial import inner membrane translocase subunit Tim17-B	TIMM17B	Color [DarkGray]				3	3	3	16.9	16.9	16.9	18.273	0.00019893	4.3725	1146200000	18
O60831;A6NP52	O60831;A6NP52	PRA1 family protein 2	PRAF2	Color [DarkGray]				3	3	2	16.9	16.9	12.4	19.258	0.00019948	4.4605	2729900000	29
O60832;O60832-2;C9IYT0;H7C0M1;H7C2Q2;H7C2Q9;H7BZF2	O60832;O60832-2;C9IYT0	H/ACA ribonucleoprotein complex subunit 4	DKC1	Color [DarkGray]				27	27	27	52.5	52.5	52.5	57.673	0	238.95	71572000000	344
O60869;O60869-2;O60869-3	O60869;O60869-2;O60869-3	Endothelial differentiation-related factor 1	EDF1	Color [DarkGray]				14	14	14	62.2	62.2	62.2	16.368	0	108.35	44255000000	180
O60884;A0A087WT48;I3L320	O60884	DnaJ homolog subfamily A member 2	DNAJA2	Color [DarkGray]				20	20	20	59.7	59.7	59.7	45.745	0	253.63	51317000000	261
O60885;O60885-2;O60885-3;M0QZD9;M0QYW0;Q58F21;M0R0H4;Q58F21-5;Q58F21-4;Q58F21-3;Q58F21-2	O60885;O60885-2;O60885-3	Bromodomain-containing protein 4	BRD4	Color [DarkGray]				23	21	16	16.8	15.3	12.4	152.22	0	44.992	9961300000	133
O60888;O60888-3;O60888-2;C9IZG4;C9IZQ5	O60888;O60888-3;O60888-2;C9IZG4	Protein CutA	CUTA	Color [DarkGray]				5	5	5	40.8	40.8	40.8	19.116	0	66.723	10165000000	65
O60921	O60921	Checkpoint protein HUS1	HUS1	Color [DarkGray]				1	1	1	4.3	4.3	4.3	31.691	0.0048393	1.8075	166950000	6
O60925;E5RGS4;D6RGG5	O60925;E5RGS4	Prefoldin subunit 1	PFDN1	Color [DarkGray]				9	9	9	68.9	68.9	68.9	14.21	0	60.092	31978000000	95
O60927;Q5SRK2	O60927	Protein phosphatase 1 regulatory subunit 11	PPP1R11	Color [DarkGray]				3	3	3	18.3	18.3	18.3	13.952	0	65.695	2166200000	40
O60934;A0A0C4DG07;A0A087X1V5;E5RGU1;E2QRP0;E5RGN7;E5RGR7	O60934;A0A0C4DG07	Nibrin	NBN	Color [DarkGray]				20	20	20	33.3	33.3	33.3	84.958	0	82.002	7142500000	116
O60942;O60942-4;O60942-2;O60942-3	O60942;O60942-4;O60942-2;O60942-3	mRNA-capping enzyme;Polynucleotide 5-triphosphatase;mRNA guanylyltransferase	RNGTT	Color [DarkGray]				8	8	8	15.2	15.2	15.2	68.556	0	12.563	3635400000	40
O75027;O75027-2;A0A087WW65;O75027-3;B4DGL8;E9PNQ5;E9PJR8	O75027;O75027-2;A0A087WW65;O75027-3;B4DGL8	ATP-binding cassette sub-family B member 7, mitochondrial	ABCB7	Color [DarkGray]				8	8	8	12.9	12.9	12.9	82.64	0	22.253	2975600000	65
O75052;O75052-3;E9PSG0;O75052-2	O75052;O75052-3;E9PSG0	Carboxyl-terminal PDZ ligand of neuronal nitric oxide synthase protein	NOS1AP	Color [DarkGray]				5	5	5	12.3	12.3	12.3	56.149	0	10.054	2352000000	49
O75063	O75063	Glycosaminoglycan xylosylkinase	FAM20B	Color [DarkGray]				4	4	4	11.7	11.7	11.7	46.432	0.00019474	3.9054	967710000	7
O75083;O75083-3;D6RD66	O75083;O75083-3;D6RD66	WD repeat-containing protein 1	WDR1	Color [DarkGray]				27	27	27	61.6	61.6	61.6	66.193	0	323.31	163290000000	460
O75093;Q5T0V2;Q5T0V4;Q5T0V0;O75093-2	O75093;Q5T0V2;Q5T0V4;Q5T0V0;O75093-2	Slit homolog 1 protein	SLIT1	Color [DarkGray]				2	2	2	1	1	1	167.92	0.0072956	1.5706	5132500000	24
O75116;E9PF63;Q14DU5;D6REE7;C9JFJ0	O75116;E9PF63;Q14DU5	Rho-associated protein kinase 2	ROCK2	Color [Black]				60	60	56	44.6	44.6	41.7	160.9	0	239.52	23752000000	271
O75131;A0A087WYQ3;H0YB26;E5RHZ0;A0A087WXR6;A0A087WUS8;E5RFT7;Q86YQ8;Q9UBL6;Q8IYJ1;Q96A23;Q9HCH3;E7ENV7;Q86YQ8-2;Q9HCH3-2;O95741;Q9UBL6-2;Q96A23-2;O95741-2	O75131	Copine-3	CPNE3	Color [DarkGray]				19	19	18	38.7	38.7	38.7	60.13	0	151.19	53905000000	251
O75146;O75146-2;H0YH66	O75146;O75146-2	Huntingtin-interacting protein 1-related protein	HIP1R	Color [DarkGray]				23	22	22	23.3	22.4	22.4	119.39	0	76.701	9228700000	200
O75150;H3BP71;O75150-4;O75150-3;A0A087WTK2;H3BS50;H3BQ99;H3BUL6;I3L332	O75150;H3BP71;O75150-4;O75150-3	E3 ubiquitin-protein ligase BRE1B	RNF40	Color [DarkGray]				31	28	28	36	32.3	32.3	113.65	0	83.871	17150000000	223
O75151;A0A087WW48;E7ET14	O75151	Lysine-specific demethylase PHF2	PHF2	Color [DarkGray]				18	18	17	18.6	18.6	17.3	120.77	0	37.717	6555000000	103
O75152;E9PQ61;E9PBY7	O75152;E9PQ61;E9PBY7	Zinc finger CCCH domain-containing protein 11A	ZC3H11A	Color [DarkGray]				33	33	33	46.7	46.7	46.7	89.13	0	145.01	22082000000	297
O75157;O75157-2;H0Y865	O75157;O75157-2;H0Y865	TSC22 domain family protein 2	TSC22D2	Color [DarkGray]				4	1	1	4.5	1.4	1.4	79.227	0.0027972	1.9914	139170000	2
O75165	O75165	DnaJ homolog subfamily C member 13	DNAJC13	Color [DarkGray]				10	10	10	5.1	5.1	5.1	254.41	0	10.99	1705500000	39
O75170;O75170-2;O75170-6;O75170-4;O75170-3;O75170-5;T1ECW5;A0A0A0MSJ8	O75170;O75170-2;O75170-6;O75170-4;O75170-3;O75170-5;T1ECW5	Serine/threonine-protein phosphatase 6 regulatory subunit 2	PPP6R2	Color [DarkGray]				11	11	11	13	13	13	104.94	0	12.364	52887000000	63
O75175;O75175-2;H7C3F5;O75175-3;H7C148;H0Y5X7;H7C5J4;A0A0G2JPP0;A0A087X0F9	O75175;O75175-2;H7C3F5;O75175-3	CCR4-NOT transcription complex subunit 3	CNOT3	Color [DarkGray]				15	15	15	22.2	22.2	22.2	81.871	0	66.579	11048000000	129
O75190;O75190-3;O75190-2;C9J2C4;E9PH18;C9JN01;C9JB42;C9JDR7;C9JDX6;F8WCZ4;C9J2P2;O75190-4;Q8NHS0	O75190;O75190-3;O75190-2;C9J2C4;E9PH18;C9JN01;C9JB42;C9JDR7;C9JDX6;F8WCZ4;C9J2P2;O75190-4	DnaJ homolog subfamily B member 6	DNAJB6	Color [DarkGray]				6	6	5	16.9	16.9	13.8	36.087	0	9.0004	2886300000	33
O75208;H3BSJ5;H3BNT2;H3BRC0;H3BPY0;H3BPC6;H3BPW3;H3BVA5;O75208-2	O75208;H3BSJ5;H3BNT2;H3BRC0	Ubiquinone biosynthesis protein COQ9, mitochondrial	COQ9	Color [DarkGray]				9	9	9	41.5	41.5	41.5	35.509	0	146.6	6207700000	55
O75223;M0QZK8;B8ZZK2;O75223-3;H7BZK5;O75223-2;O75223-4;A0A0B4J1Y4	O75223;M0QZK8;B8ZZK2;O75223-3	Gamma-glutamylcyclotransferase	GGCT	Color [DarkGray]				12	12	12	59.6	59.6	59.6	21.007	0	37.239	24122000000	109
O75306;O75306-2	O75306;O75306-2	NADH dehydrogenase [ubiquinone] iron-sulfur protein 2, mitochondrial	NDUFS2	Color [DarkGray]				16	16	16	33.9	33.9	33.9	52.545	0	133.67	28957000000	188
O75312;H7C0E5;H7BZM7;H7C449	O75312;H7C0E5;H7BZM7	Zinc finger protein ZPR1	ZPR1	Color [DarkGray]				19	19	19	50.3	50.3	50.3	50.925	0	184.8	12520000000	135
O75319;H7C0E6;C9JYA6;O75319-2	O75319;H7C0E6;C9JYA6;O75319-2	RNA/RNP complex-1-interacting phosphatase	DUSP11	Color [DarkGray]				3	3	3	11.2	11.2	11.2	38.938	0.00073706	2.8617	551230000	7
O75323;O75323-2;F8WBI5;H7C333;C9J7B1;C9K068	O75323;O75323-2;F8WBI5	Protein NipSnap homolog 2	GBAS	Color [DarkGray]				12	10	10	31.1	28.3	28.3	33.742	0	37.557	24333000000	125
O75330;O75330-4;O75330-2;O75330-3;E5RIH2;E5RI30	O75330;O75330-4;O75330-2;O75330-3	Hyaluronan mediated motility receptor	HMMR	Color [DarkGray]				9	9	9	12.2	12.2	12.2	84.099	0	17.522	1449500000	42
O75340;O75340-2;A0A024QZ42;H0Y9X3;A0A087WZ38;E7EPW6;O75340-3	O75340;O75340-2;A0A024QZ42	Programmed cell death protein 6	PDCD6	Color [DarkGray]				10	10	10	52.9	52.9	52.9	21.868	0	71.255	27173000000	190
O75348;O95670;F2Z307;O95670-2	O75348	V-type proton ATPase subunit G 1	ATP6V1G1	Color [DarkGray]				6	6	6	66.1	66.1	66.1	13.757	0	79.602	10094000000	85
O75351;K7EL71;K7EKZ3;Q6PIW4;Q6PIW4-2	O75351	Vacuolar protein sorting-associated protein 4B	VPS4B	Color [DarkGray]				24	24	19	59.5	59.5	49.8	49.301	0	300.14	44453000000	314
O75355;O75355-2	O75355;O75355-2	Ectonucleoside triphosphate diphosphohydrolase 3	ENTPD3	Color [DarkGray]				2	2	2	5.7	5.7	5.7	59.105	0.0019404	2.1463	328530000	12
O75367;O75367-3;O75367-2;B4DJC3;D6RCF2	O75367;O75367-3;O75367-2;B4DJC3	Core histone macro-H2A.1;Histone H2A	H2AFY	Color [DarkGray]				25	25	23	68.8	68.8	61.8	39.617	0	323.31	376690000000	537
O75368	O75368	SH3 domain-binding glutamic acid-rich-like protein	SH3BGRL	Color [DarkGray]				8	8	8	85.1	85.1	85.1	12.774	0	35.372	3989200000	38
O75369;O75369-2;O75369-9;O75369-6;O75369-3;E7EN95;O75369-7;O75369-5;O75369-4;A0A0A0MT44;H7C5L4;A0A0C4DGA1	O75369;O75369-2;O75369-9;O75369-6;O75369-3;E7EN95;O75369-7;O75369-5;O75369-4	Filamin-B	FLNB	Color [DarkGray]				169	1	1	83.9	1.3	1.3	278.16	0	75.043	2616600000	28
O75369-8	O75369-8	Filamin-B	FLNB	Color [DarkGray]				170	170	2	82.3	82.3	0.6	281.63	0	323.31	1571300000000	3635
O75376;O75376-2;A0A088AWL3;E7EVU5;E7EW50;J3KS51;C9JAP0;E7EVK1;O75376-3;J3KT44	O75376;O75376-2;A0A088AWL3	Nuclear receptor corepressor 1	NCOR1	Color [DarkGray]				9	9	9	4.8	4.8	4.8	270.21	0	19.149	2767200000	23
O75380;D6RBT3	O75380;D6RBT3	NADH dehydrogenase [ubiquinone] iron-sulfur protein 6, mitochondrial	NDUFS6	Color [DarkGray]				5	5	5	54	54	54	13.711	0	63.158	15818000000	90
O75381;O75381-2;K7EK59	O75381;O75381-2	Peroxisomal membrane protein PEX14	PEX14	Color [DarkGray]				11	11	11	50.4	50.4	50.4	41.236	0	195.31	10363000000	120
O75391;I3L0X5;I3L4C3;I3L0Q5	O75391;I3L0X5;I3L4C3	Sperm-associated antigen 7	SPAG7	Color [DarkGray]				7	7	7	38.8	38.8	38.8	26.034	0	33.8	4028700000	64
O75394	O75394	39S ribosomal protein L33, mitochondrial	MRPL33	Color [DarkGray]				2	2	2	38.5	38.5	38.5	7.6191	0	29.181	2050200000	31
O75396;A0A087X1A9	O75396	Vesicle-trafficking protein SEC22b	SEC22B	Color [DarkGray]				13	13	13	51.6	51.6	51.6	24.593	0	149.91	53737000000	221
O75400-3;H0YG38	O75400-3	Pre-mRNA-processing factor 40 homolog A	PRPF40A	Color [DarkGray]				30	30	1	35	35	1.1	106.91	0	223.05	77152000000	340
O75410;O75410-7;O75410-2;E7EVI4;O75410-3;E7ET87;H0YAY0;O75410-6;O75410-5;O75410-4;H0YBT8;E5RFM9;R4GMT7;B4E3H6;O75410-8;A0A0C4DGD3;A0A0C4DGD5;E5RJG6;E5RJU4;E5RIP3	O75410;O75410-7;O75410-2;E7EVI4;O75410-3;E7ET87;H0YAY0;O75410-6;O75410-5;O75410-4;H0YBT8;E5RFM9;R4GMT7	Transforming acidic coiled-coil-containing protein 1	TACC1	Color [DarkGray]				26	23	23	34.5	31.3	31.3	87.793	0	91.403	9672500000	159
O75427;H7C5D9;C9JYK0;A0A087X197	O75427;H7C5D9;C9JYK0	Leucine-rich repeat and calponin homology domain-containing protein 4	LRCH4	Color [DarkGray]				5	5	5	8.2	8.2	8.2	73.449	0.00020141	4.7434	927160000	11
O75431;O75431-2;C9JAZ1;C9JNK6;F8WE26	O75431;O75431-2;C9JAZ1;C9JNK6	Metaxin-2	MTX2	Color [DarkGray]				10	10	10	57	57	57	29.763	0	140.2	14632000000	113
O75436;O75436-2;S4R3Q6;S4R2Y3	O75436;O75436-2;S4R3Q6	Vacuolar protein sorting-associated protein 26A	VPS26A	Color [DarkGray]				14	14	13	50.5	50.5	48.3	38.169	0	80.315	11327000000	127
O75438;O75438-2	O75438;O75438-2	NADH dehydrogenase [ubiquinone] 1 beta subcomplex subunit 1	NDUFB1	Color [DarkGray]				2	2	2	32.8	32.8	32.8	6.9611	0.00019743	4.156	3205600000	24
O75439;G3V0E4;F8WAZ6;F8WEA6;F8WBE1	O75439;G3V0E4	Mitochondrial-processing peptidase subunit beta	PMPCB	Color [DarkGray]				19	18	18	49.7	48.3	48.3	54.366	0	226.93	38436000000	284
O75446	O75446	Histone deacetylase complex subunit SAP30	SAP30	Color [DarkGray]				3	3	3	12.7	12.7	12.7	23.306	0.00038117	3.4969	1941400000	24
O75449;B7ZBC9;B7ZBC8;O75449-2	O75449;B7ZBC9;B7ZBC8	Katanin p60 ATPase-containing subunit A1	KATNA1	Color [DarkGray]				3	3	3	5.9	5.9	5.9	55.964	0.0031364	1.9574	232510000	7
O75475;O75475-2;O75475-3;V9GYT7	O75475;O75475-2;O75475-3	PC4 and SFRS1-interacting protein	PSIP1	Color [DarkGray]				31	31	30	54	54	52.5	60.103	0	323.31	150640000000	440
O75477;B0QZ43	O75477;B0QZ43	Erlin-1	ERLIN1	Color [DarkGray]				15	12	12	40.5	35	35	38.925	0	52.808	14948000000	111
O75489;E9PS48;O75489-2;E9PJE7;E9PKL8;G3V194	O75489	NADH dehydrogenase [ubiquinone] iron-sulfur protein 3, mitochondrial	NDUFS3	Color [DarkGray]				14	14	14	41.7	41.7	41.7	30.241	0	79.864	30001000000	171
O75494;O75494-2;O75494-3;O75494-4;Q5JRI1;O75494-5;O75494-6;Q8WXF0;Q6IQ42	O75494;O75494-2;O75494-3;O75494-4;Q5JRI1;O75494-5;O75494-6	Serine/arginine-rich splicing factor 10	SRSF10	Color [DarkGray]				13	13	13	33.2	33.2	33.2	31.3	0	83.477	34482000000	176
O75506	O75506	Heat shock factor-binding protein 1	HSBP1	Color [DarkGray]				4	4	4	73.7	73.7	73.7	8.5435	0	133.5	7638400000	60
O75528;O75528-2;C9JMS0	O75528;O75528-2	Transcriptional adapter 3	TADA3	Color [DarkGray]				3	3	3	6.7	6.7	6.7	48.902	0.00056904	3.3945	818850000	19
O75530;O75530-3;O75530-2;E9PJK2;H0YEL4;E9PMU3	O75530;O75530-3;O75530-2;E9PJK2	Polycomb protein EED	EED	Color [DarkGray]				10	10	10	27.4	27.4	27.4	50.197	0	21.049	4262100000	63
O75531;E9PJJ8	O75531	Barrier-to-autointegration factor;Barrier-to-autointegration factor, N-terminally processed	BANF1	Color [DarkGray]				14	14	14	80.9	80.9	80.9	10.058	0	179.07	122550000000	329
O75533;H7C341;B4DGZ4;O75533-2;F8WC19	O75533	Splicing factor 3B subunit 1	SF3B1	Color [DarkGray]				60	60	60	56.9	56.9	56.9	145.83	0	323.31	137860000000	850
O75534;O75534-4;O75534-2;O75534-3;E9PLT0;E9PNG3;E9PLD4;E9PJK7;E9PKN4	O75534;O75534-4;O75534-2;O75534-3;E9PLT0	Cold shock domain-containing protein E1	CSDE1	Color [DarkGray]				39	39	39	48	48	48	88.884	0	285.49	51258000000	386
O75554;O75554-2	O75554;O75554-2	WW domain-binding protein 4	WBP4	Color [DarkGray]				5	5	5	14.1	14.1	14.1	42.506	0	7.507	1911000000	13
O75569;O75569-3;O75569-2;G5E9Q4;F8WEG8;C9JMM3	O75569;O75569-3;O75569-2;G5E9Q4	Interferon-inducible double-stranded RNA-dependent protein kinase activator A	PRKRA	Color [DarkGray]				18	18	18	62.9	62.9	62.9	34.404	0	160.19	35020000000	266
O75592;O75592-2;H7C3U4;A0A0C4DGY7	O75592;O75592-2	E3 ubiquitin-protein ligase MYCBP2	MYCBP2	Color [DarkGray]				5	5	5	1.1	1.1	1.1	510.08	0	6.0558	669740000	10
O75600;O75600-2;H7BZ75;C9IZC9;F2Z340	O75600;O75600-2;H7BZ75	2-amino-3-ketobutyrate coenzyme A ligase, mitochondrial	GCAT	Color [DarkGray]				6	6	6	21.5	21.5	21.5	45.285	0	23.074	4925300000	63
O75607	O75607	Nucleoplasmin-3	NPM3	Color [DarkGray]				9	9	9	68.5	68.5	68.5	19.343	0	323.31	24748000000	111
O75608;O75608-2;A0A087X1K9;B4DP64;E5RGR0;E5RJ48;E5RI35	O75608;O75608-2;A0A087X1K9;B4DP64;E5RGR0	Acyl-protein thioesterase 1	LYPLA1	Color [DarkGray]				9	9	9	70.9	70.9	70.9	24.669	0	173.54	13341000000	110
O75616;J3QSB2;J3QRV9;O75616-2;J3QT61;K7EQJ8	O75616;J3QSB2;J3QRV9;O75616-2	GTPase Era, mitochondrial	ERAL1	Color [DarkGray]				5	5	5	14.2	14.2	14.2	48.349	0.00020704	5.3186	1549800000	23
O75643;O75643-2;B4E0P5	O75643	U5 small nuclear ribonucleoprotein 200 kDa helicase	SNRNP200	Color [DarkGray]				102	102	102	54.1	54.1	54.1	244.5	0	323.31	205020000000	1367
O75648;O75648-2;O75648-3;O75648-5;O75648-4	O75648;O75648-2	Mitochondrial tRNA-specific 2-thiouridylase 1	TRMU	Color [DarkGray]				3	3	3	6.9	6.9	6.9	47.744	0	5.8792	154300000	9
O75663;O75663-2	O75663;O75663-2	TIP41-like protein	TIPRL	Color [DarkGray]				13	13	13	60.7	60.7	60.7	31.444	0	109.89	15726000000	144
O75683	O75683	Surfeit locus protein 6	SURF6	Color [DarkGray]				12	12	12	34.3	34.3	34.3	41.45	0	38.708	9678800000	116
O75688;O75688-2;C9JIR6;O75688-4;B8ZZF0;O75688-5;O75688-3	O75688;O75688-2;C9JIR6;O75688-4;B8ZZF0;O75688-5	Protein phosphatase 1B	PPM1B	Color [DarkGray]				18	18	15	53.2	53.2	46.8	52.642	0	131.79	19653000000	181
O75691	O75691	Small subunit processome component 20 homolog	UTP20	Color [DarkGray]				39	39	39	16.5	16.5	16.5	318.38	0	111.54	21551000000	279
O75694;E9PF10;O75694-2;D6RA13	O75694;E9PF10;O75694-2	Nuclear pore complex protein Nup155	NUP155	Color [DarkGray]				35	35	35	32.1	32.1	32.1	155.2	0	323.31	33492000000	343
O75695	O75695	Protein XRP2	RP2	Color [DarkGray]				8	8	8	19.4	19.4	19.4	39.641	0	14.432	5354000000	66
O75717;O75717-2;C9JYB3;H3BSQ1	O75717;O75717-2	WD repeat and HMG-box DNA-binding protein 1	WDHD1	Color [DarkGray]				34	34	34	37.9	37.9	37.9	125.97	0	211.62	11015000000	177
O75746;O75746-2;F8W9J0;H0YFB2;B4DGK6	O75746;O75746-2	Calcium-binding mitochondrial carrier protein Aralar1	SLC25A12	Color [DarkGray]				20	12	12	30.1	20.1	20.1	74.761	0	52.6	7860600000	97
O75792	O75792	Ribonuclease H2 subunit A	RNASEH2A	Color [DarkGray]				14	14	14	48.5	48.5	48.5	33.395	0	50.548	6846900000	94
O75794;X6RA30;X6RKY7;X6RF82;H7BZW7	O75794;X6RA30;X6RKY7;X6RF82	Cell division cycle protein 123 homolog	CDC123	Color [DarkGray]				6	6	6	17.9	17.9	17.9	39.134	0.00019505	3.9421	1502200000	21
O75821;K7EL20;K7ENA8;K7ER90;K7EL60;K7EP16;K7ENH0;K7ERL8	O75821;K7EL20;K7ENA8;K7ER90	Eukaryotic translation initiation factor 3 subunit G	EIF3G	Color [DarkGray]				18	18	18	55	55	55	35.611	0	323.31	45202000000	242
O75822;O75822-3;H0YGJ7;H0YLP3	O75822;O75822-3	Eukaryotic translation initiation factor 3 subunit J	EIF3J	Color [DarkGray]				17	17	4	63.2	63.2	15.9	29.062	0	323.31	67432000000	292
O75828	O75828	Carbonyl reductase [NADPH] 3	CBR3	Color [DarkGray]				4	2	2	17.7	7.2	7.2	30.85	0.0050043	1.7861	1679600000	10
O75832;B1AJY5;B1AJY7;O75832-2;B1AJY6	O75832;B1AJY5;B1AJY7	26S proteasome non-ATPase regulatory subunit 10	PSMD10	Color [DarkGray]				13	13	13	73.9	73.9	73.9	24.428	0	154.46	22965000000	199
O75844	O75844	CAAX prenyl protease 1 homolog	ZMPSTE24	Color [DarkGray]				12	12	12	28.4	28.4	28.4	54.812	0	59.012	23157000000	183
O75874;C9J4N6;C9JLU6;C9JJE5	O75874;C9J4N6	Isocitrate dehydrogenase [NADP] cytoplasmic	IDH1	Color [DarkGray]				28	28	26	70	70	66.2	46.659	0	323.31	282390000000	537
O75884;A0A087WYQ5;O75884-2	O75884	Putative hydrolase RBBP9	RBBP9	Color [DarkGray]				3	3	3	22	22	22	21	0	31	3726800000	54
O75886;O75886-2	O75886;O75886-2	Signal transducing adapter molecule 2	STAM2	Color [DarkGray]				10	8	8	20.6	17	17	58.164	0	46.771	4110300000	65
O75891;O75891-3;O75891-2;O75891-4;C9IZ36;C9JYZ6;C9JY00;Q3SY69;D6RFJ7;F2Z324;F8WC34;Q3SY69-2;Q3SY69-3	O75891;O75891-3;O75891-2	Cytosolic 10-formyltetrahydrofolate dehydrogenase	ALDH1L1	Color [DarkGray]				28	28	28	36.3	36.3	36.3	98.828	0	80.827	9107800000	145
O75909;O75909-4;G3V5E1;O75909-1;G3V2Q3;O75909-2;G3V235	O75909;O75909-4;G3V5E1;O75909-1	Cyclin-K	CCNK	Color [DarkGray]				7	7	7	16.6	16.6	16.6	64.239	0	111.45	2572000000	24
O75911;Q5SUY4	O75911;Q5SUY4	Short-chain dehydrogenase/reductase 3	DHRS3	Color [DarkGray]				2	2	2	9.9	9.9	9.9	33.548	0.00073489	2.8088	316170000	3
O75915;F8WF90;C9JQU6;F8WF33	O75915	PRA1 family protein 3	ARL6IP5	Color [DarkGray]				8	8	8	32.4	32.4	32.4	21.614	0	209.49	34682000000	63
O75934	O75934	Pre-mRNA-splicing factor SPF27	BCAS2	Color [DarkGray]				10	10	10	61.3	61.3	61.3	26.131	0	152.45	19853000000	150
O75935;O75935-3;X6RA56;A0A0A0MRV8;X6RLR1;O75935-2;X6RCK5	O75935;O75935-3;X6RA56;A0A0A0MRV8;X6RLR1;O75935-2;X6RCK5	Dynactin subunit 3	DCTN3	Color [DarkGray]				7	7	7	35.5	35.5	35.5	21.119	0	34.119	4752300000	53
O75937;S4R3J5	O75937	DnaJ homolog subfamily C member 8	DNAJC8	Color [DarkGray]				16	16	16	52.2	52.2	52.2	29.841	0	78.808	37041000000	213
O75940	O75940	Survival of motor neuron-related-splicing factor 30	SMNDC1	Color [DarkGray]				9	9	9	44.1	44.1	44.1	26.711	0	152.84	10308000000	112
O75947;O75947-2;F5H608	O75947;O75947-2	ATP synthase subunit d, mitochondrial	ATP5H	Color [DarkGray]				9	9	9	56.5	56.5	56.5	18.491	0	80.216	69047000000	131
O75955;O75955-2;A2AB09;A2AB10;A2AB12;A2AB13;A0A0G2JJQ6;A2AB11	O75955;O75955-2;A2AB09	Flotillin-1	FLOT1	Color [DarkGray]				24	24	21	63.5	63.5	56.4	47.355	0	115.88	18289000000	268
O75976;O75976-2;J3QRJ9;J3QQJ4	O75976;O75976-2	Carboxypeptidase D	CPD	Color [DarkGray]				13	13	13	11	11	11	152.93	0	12.333	2654000000	63
O76003	O76003	Glutaredoxin-3	GLRX3	Color [DarkGray]				17	17	17	65.1	65.1	65.1	37.432	0	224.56	58572000000	275
O76021;J3QSV6;O76021-2;I3L3U9;I3L3C4;I3L234;J3KPU7;I3L2F2;I3L4T8;I3L1Y4;I3L1A3	O76021;J3QSV6;O76021-2	Ribosomal L1 domain-containing protein 1	RSL1D1	Color [DarkGray]				28	28	28	52	52	52	54.972	0	233.84	144040000000	412
O76024;H0Y9G5	O76024	Wolframin	WFS1	Color [DarkGray]				18	18	18	20.6	20.6	20.6	100.29	0	53.32	12613000000	133
O76027	O76027	Annexin A9	ANXA9	Color [DarkGray]				18	18	18	68.4	68.4	68.4	38.363	0	77.903	11815000000	124
O76031;H0YM48;H0YK07	O76031	ATP-dependent Clp protease ATP-binding subunit clpX-like, mitochondrial	CLPX	Color [DarkGray]				20	20	20	36.7	36.7	36.7	69.223	0	203.88	21669000000	257
O76041-2;O76041	O76041-2	Nebulette	NEBL	Color [DarkGray]				13	11	10	45.2	41.5	38.9	31.196	0	78.123	11869000000	154
O76062;E9PLS9;O76062-2;H0YDY5;E9PQZ7;E9PP79;E9PLL1;H0YEN6;E9PS18;E9PRQ1;E9PLI3	O76062;E9PLS9;O76062-2	Delta(14)-sterol reductase	TM7SF2	Color [DarkGray]				3	3	3	7.4	7.4	7.4	46.405	0.00020585	5.1813	1169900000	25
O76071	O76071	Probable cytosolic iron-sulfur protein assembly protein CIAO1	CIAO1	Color [DarkGray]				10	10	10	46	46	46	37.84	0	82.759	11886000000	130
O76094;O76094-2;D6RDY6;R4GNC1	O76094;O76094-2	Signal recognition particle subunit SRP72	SRP72	Color [DarkGray]				30	30	30	47.8	47.8	47.8	74.605	0	323.31	41898000000	347
O76096	O76096	Cystatin-F	CST7	Color [DarkGray]				3	3	3	18.6	18.6	18.6	16.454	0.0019407	2.1463	1660100000	20
O94760;O94760-2	O94760;O94760-2	N(G),N(G)-dimethylarginine dimethylaminohydrolase 1	DDAH1	Color [DarkGray]				19	19	18	86.7	86.7	83.9	31.121	0	250.79	74985000000	341
O94763;O94763-3;O94763-2;O94763-4;I3NI51;I3L130;I3L280	O94763;O94763-3;O94763-2;O94763-4	Unconventional prefoldin RPB5 interactor 1	URI1	Color [DarkGray]				12	12	12	27.1	27.1	27.1	59.832	0	30.375	4879600000	63
O94766;G3V150;O94766-2;E9PNA1	O94766;G3V150;O94766-2;E9PNA1	Galactosylgalactosylxylosylprotein 3-beta-glucuronosyltransferase 3	B3GAT3	Color [DarkGray]				4	4	4	9.9	9.9	9.9	37.121	0.00038212	3.5527	721570000	23
O94776;O94776-2	O94776;O94776-2	Metastasis-associated protein MTA2	MTA2	Color [DarkGray]				28	28	23	40.4	40.4	34.4	75.022	0	66.377	40534000000	247
O94804;H0YB71	O94804	Serine/threonine-protein kinase 10	STK10	Color [DarkGray]				11	9	9	10.5	8.5	8.5	112.13	0	9.3786	1424000000	19
O94822;O94822-3;H7BYG8;O94822-2;S4R3T2	O94822;O94822-3;H7BYG8	E3 ubiquitin-protein ligase listerin	LTN1	Color [DarkGray]				14	14	14	8.6	8.6	8.6	200.55	0	23.54	5634400000	68
O94826	O94826	Mitochondrial import receptor subunit TOM70	TOMM70A	Color [DarkGray]				30	30	30	57.7	57.7	57.7	67.454	0	305.5	63036000000	367
O94832;K7EIG7;J3QRN6;J3KRL0;J3QRR2	O94832;K7EIG7;J3QRN6	Unconventional myosin-Id	MYO1D	Color [DarkGray]				42	42	40	47.7	47.7	45.4	116.2	0	246.71	40647000000	417
O94842;O94842-3;O94842-2;Q96NM4;O15405;Q96NM4-3;Q96NM4-4;Q96NM4-2;O15405-2;O94900	O94842;O94842-3;O94842-2	TOX high mobility group box family member 4	TOX4	Color [DarkGray]				8	8	8	15.1	15.1	15.1	66.194	0	18.709	3323900000	41
O94851-4;O94851-6;O94851;O94851-2;O94851-5;O94851-3;E9PJB0;E9PRE0;E9PL42;E9PNC3;E9PKI3	O94851-4;O94851-6;O94851;O94851-2;O94851-5;O94851-3	Protein-methionine sulfoxide oxidase MICAL2	MICAL2	Color [DarkGray]				9	9	9	9.5	9.5	9.5	111.65	0	27.516	4675800000	57
O94855;O94855-2;E9PDM8;E9PC44	O94855;O94855-2;E9PDM8	Protein transport protein Sec24D	SEC24D	Color [DarkGray]				15	15	15	19.6	19.6	19.6	113.01	0	51.007	6654800000	75
O94874;O94874-2;O94874-3	O94874;O94874-2;O94874-3	E3 UFM1-protein ligase 1	UFL1	Color [DarkGray]				38	38	38	54.5	54.5	54.5	89.594	0	295.99	54538000000	409
O94875-12;O94875-9;O94875-11;O94875;O94875-4;O94875-10;O94875-5;O94875-2;H7BXR3;O94875-3;O94875-8;O94875-7;H7BZX1;H7C1R7;H7BZK1;C9JI79;C9IZT7;C9J9D3;C9JBB0;C9JZ60;C9J372;C9JEA9;C9J4Z9;C9JN77;C9JDX2;C9JG84;C9JWC3;O94875-6	O94875-12;O94875-9;O94875-11;O94875;O94875-4;O94875-10;O94875-5;O94875-2;H7BXR3;O94875-3;O94875-8;O94875-7;H7BZX1;H7C1R7;H7BZK1	Sorbin and SH3 domain-containing protein 2	SORBS2	Color [DarkGray]				4	4	4	7.4	7.4	7.4	80.965	0	9.9756	703810000	16
O94880	O94880	PHD finger protein 14	PHF14	Color [DarkGray]				16	16	2	18.7	18.7	2.5	100.05	0	37.375	3697700000	76
O94880-2	O94880-2	PHD finger protein 14	PHF14	Color [DarkGray]				15	1	1	23.4	1.7	1.7	75.503	0.00019889	4.372	231050000	12
O94886;X6RI56	O94886	CSC1-like protein 1	TMEM63A	Color [DarkGray]				5	5	5	6.1	6.1	6.1	92.125	0.00019818	4.2476	8818500000	14
O94888;C9JAT7;F8WB69;C9JD50;H7BYF4	O94888;C9JAT7	UBX domain-containing protein 7	UBXN7	Color [DarkGray]				12	12	12	33.5	33.5	33.5	54.862	0	82.844	7394500000	76
O94901-9;E9PHI4;O94901;O94901-5;O94901-8;O94901-6;H0Y742;H0Y6N5;H7C2K3;O94901-3;O94901-2;O94901-7;H7C019;C9JK55;C9K051;C9JS54;C9JJU6;H7C3X3;C9JR15;O94901-4	O94901-9;E9PHI4;O94901;O94901-5;O94901-8;O94901-6;H0Y742;H0Y6N5;H7C2K3	SUN domain-containing protein 1	SUN1	Color [DarkGray]				22	22	21	27.9	27.9	27.1	101.93	0	54.767	9653500000	163
O94903;E5RFX7;E5RG77;H0YBG2;E5RFZ4	O94903;E5RFX7;E5RG77	Proline synthase co-transcribed bacterial homolog protein	PROSC	Color [DarkGray]				9	9	9	38.5	38.5	38.5	30.344	0	33.501	15800000000	126
O94906;O94906-2	O94906;O94906-2	Pre-mRNA-processing factor 6	PRPF6	Color [DarkGray]				48	48	48	49.3	49.3	49.3	106.92	0	199.04	62840000000	485
O94913;E9PQ01;E9PKN0;A0A0C4DGU6;E9PQF9;E9PNY7	O94913;E9PQ01;E9PKN0;A0A0C4DGU6	Pre-mRNA cleavage complex 2 protein Pcf11	PCF11	Color [DarkGray]				19	19	19	14.5	14.5	14.5	173.05	0	33.92	8792700000	131
O94915;F2Z2S2;D6RJI4;H0Y9X0;O94915-2	O94915;F2Z2S2	Protein furry homolog-like	FRYL	Color [DarkGray]				7	7	7	2.1	2.1	2.1	339.59	0	5.8657	1696800000	27
O94916;O94916-5;O94916-2;O94916-3;O94916-4;J3KRL6	O94916;O94916-5;O94916-2;O94916-3;O94916-4	Nuclear factor of activated T-cells 5	NFAT5	Color [DarkGray]				5	5	5	4	4	4	165.76	0.00020375	4.9721	876770000	13
O94919	O94919	Endonuclease domain-containing 1 protein	ENDOD1	Color [DarkGray]				16	16	16	49.8	49.8	49.8	55.016	0	170.96	20224000000	179
O94925;H7BZD1;B7Z509;C9JIJ6;O94925-2;H7C201	O94925	Glutaminase kidney isoform, mitochondrial	GLS	Color [DarkGray]				24	24	4	48.7	48.7	7.2	73.46	0	314.57	49245000000	279
O94925-3;B8ZZA8;B8ZZC5	O94925-3	Glutaminase kidney isoform, mitochondrial	GLS	Color [DarkGray]				23	3	3	53.3	6.9	6.9	65.459	0	18.656	3775400000	27
O94927;K7EQ61;O94927-2	O94927	HAUS augmin-like complex subunit 5	HAUS5	Color [DarkGray]				5	5	5	8.1	8.1	8.1	71.682	0	6.1788	1881400000	32
O94955;H0Y8R9;D6R935;D6RG10	O94955	Rho-related BTB domain-containing protein 3	RHOBTB3	Color [DarkGray]				6	6	6	15.5	15.5	15.5	69.413	0	24.878	761510000	14
O94973;A0A0G2JS82;E9PR62;A0A0G2JRF9;A0A0G2JQA4;A0A0G2JQT9;H0YEG0;A0A0G2JRS3;A0A0G2JS17;H0YDE9;E9PQP4;E9PNC4;E9PPY8;M0R2D9;E9PPZ3;E9PS94	O94973;A0A0G2JS82	AP-2 complex subunit alpha-2	AP2A2	Color [DarkGray]				41	41	1	52.9	52.9	1.4	103.96	0	293.06	47079000000	428
O94985-2;O94985;Q5SR54	O94985-2;O94985	Calsyntenin-1;Soluble Alc-alpha;CTF1-alpha	CLSTN1	Color [DarkGray]				3	3	3	2.9	2.9	2.9	108.64	0.0027933	1.9771	352080000	7
O94992	O94992	Protein HEXIM1	HEXIM1	Color [DarkGray]				14	14	13	40.4	40.4	38.2	40.623	0	221.06	18217000000	148
O95049;O95049-4;O95049-3;O95049-5;K7ESC0	O95049;O95049-4;O95049-3;O95049-5	Tight junction protein ZO-3	TJP3	Color [DarkGray]				13	13	13	17.8	17.8	17.8	101.4	0	43.466	8131800000	160
O95067;H0YMP3;H1UBN3	O95067;H0YMP3;H1UBN3	G2/mitotic-specific cyclin-B2	CCNB2;CCNB2V	Color [DarkGray]				2	2	2	4.5	4.5	4.5	45.281	0.0046786	1.8387	356510000	12
O95104;O95104-2;O95104-3	O95104;O95104-2;O95104-3	Splicing factor, arginine/serine-rich 15	SCAF4	Color [DarkGray]				15	13	13	19.2	17.5	17.5	125.87	0	77.438	8849100000	130
O95140;O95140-2;Q5JXC5;Q8IWA4-2	O95140	Mitofusin-2	MFN2	Color [DarkGray]				11	11	9	18.2	18.2	16.1	86.401	0	20.976	2720700000	46
O95155;O95155-2;O95155-4;O95155-3;K7ERA7;B1AQ61;K7EP75	O95155;O95155-2;O95155-4;O95155-3	Ubiquitin conjugation factor E4 B	UBE4B	Color [DarkGray]				8	8	8	6.7	6.7	6.7	146.18	0	13.915	2149000000	64
O95159;E9PQ47;E9PNY1;E9PQA5;E9PMQ3;E9PJX1;E9PJ47;H0YCU8	O95159;E9PQ47;E9PNY1;E9PQA5	Zinc finger protein-like 1	ZFPL1	Color [DarkGray]				7	7	7	29	29	29	34.114	0	29.852	10821000000	118
O95163;F5H2T0;H0YDF3	O95163;F5H2T0	Elongator complex protein 1	IKBKAP	Color [DarkGray]				27	27	27	23.6	23.6	23.6	150.25	0	76.253	12757000000	174
O95167;S4R3I5;H7C0D7;H7C2R1;A8MVM8;S4R3T6;A8MYJ8	O95167;S4R3I5	NADH dehydrogenase [ubiquinone] 1 alpha subcomplex subunit 3	NDUFA3	Color [DarkGray]				3	3	3	50	50	50	9.2787	0	25.793	2554700000	15
O95168;O95168-2;F2Z3P9;C9JXQ9	O95168;O95168-2;F2Z3P9;C9JXQ9	NADH dehydrogenase [ubiquinone] 1 beta subcomplex subunit 4	NDUFB4	Color [DarkGray]				5	5	5	41.9	41.9	41.9	15.208	0	12.085	5777600000	43
O95169;O95169-3;E9PQ68;O95169-2;K9J7I2;E9PIZ8	O95169;O95169-3;E9PQ68;O95169-2;K9J7I2	NADH dehydrogenase [ubiquinone] 1 beta subcomplex subunit 8, mitochondrial	NDUFB8	Color [DarkGray]				6	6	6	33.9	33.9	33.9	21.766	0	28.28	7526000000	106
O95171;O95171-3;O95171-2;F2Z2X8	O95171;O95171-3;O95171-2	Sciellin	SCEL	Color [DarkGray]				9	9	9	14	14	14	77.551	0	28.739	2117100000	37
O95182;M0R0N0;M0R1K9	O95182	NADH dehydrogenase [ubiquinone] 1 alpha subcomplex subunit 7	NDUFA7	Color [DarkGray]				9	9	9	76.1	76.1	76.1	12.551	0	82.65	14933000000	90
O95197-3;O95197;O95197-5;O95197-6;O95197-4;O95197-7;O95197-2;B7Z4M1;F5H617;F5H891;F5GWG7	O95197-3;O95197;O95197-5;O95197-6;O95197-4;O95197-7;O95197-2;B7Z4M1;F5H617	Reticulon-3;Reticulon	RTN3	Color [DarkGray]				4	4	4	30.9	30.9	30.9	25.609	0	122.47	19740000000	112
O95202;O95202-2;O95202-3	O95202	LETM1 and EF-hand domain-containing protein 1, mitochondrial	LETM1	Color [DarkGray]				37	37	37	51.2	51.2	51.2	83.353	0	323.31	105970000000	529
Q5VZF2;O95205;Q5VZF2-3;Q5VZF2-2	Q5VZF2;O95205;Q5VZF2-3;Q5VZF2-2	Muscleblind-like protein 2	MBNL2;MBLL	Color [DarkGray]				10	4	4	25.7	12.1	12.1	40.517	0	18.68	1586000000	46
O95210	O95210	Starch-binding domain-containing protein 1	STBD1	Color [DarkGray]				8	8	8	40.2	40.2	40.2	39.007	0	54.878	5034400000	68
O95219;O95219-2;F8W9T3	O95219;O95219-2;F8W9T3	Sorting nexin-4	SNX4	Color [DarkGray]				7	7	7	15.6	15.6	15.6	51.908	0	58.734	2656900000	50
O95229;O95229-2;A6NH27	O95229;O95229-2;A6NH27	ZW10 interactor	ZWINT	Color [DarkGray]				3	3	3	13	13	13	31.293	0	26.54	313020000	11
O95235;O95235-2;D6RBN1;D6R9E4;H0YAC9	O95235;O95235-2	Kinesin-like protein KIF20A	KIF20A	Color [DarkGray]				10	10	10	13.6	13.6	13.6	100.28	0	36.016	2181500000	41
O95239;O95239-2;Q5JRK0	O95239;O95239-2	Chromosome-associated kinesin KIF4A	KIF4A	Color [DarkGray]				24	24	14	22.5	22.5	13.8	139.88	0	54.448	8162800000	177
O95251;O95251-4;O95251-2;E7EUP3;O95251-5;O95251-3;D6RFZ5	O95251;O95251-4;O95251-2;E7EUP3;O95251-5;O95251-3	Histone acetyltransferase KAT7;Histone acetyltransferase	KAT7	Color [DarkGray]				10	10	10	18.5	18.5	18.5	70.642	0	28.025	4190100000	52
O95292;E5RK64;O95292-2	O95292	Vesicle-associated membrane protein-associated protein B/C	VAPB	Color [DarkGray]				13	12	12	56.4	56.4	56.4	27.228	0	83.534	56605000000	188
O95295	O95295	SNARE-associated protein Snapin	SNAPIN	Color [DarkGray]				7	7	7	77.2	77.2	77.2	14.874	0	118.94	5303900000	82
O95297;O95297-4;O95297-2;O95297-3;Q9UEL6;O95297-5	O95297;O95297-4;O95297-2	Myelin protein zero-like protein 1	MPZL1	Color [DarkGray]				5	5	5	27.9	27.9	27.9	29.082	0	11.699	1147100000	18
O95298;O95298-2;E9PRJ5;E9PM14;A0A087WUM3;E9PQ53	O95298;O95298-2	NADH dehydrogenase [ubiquinone] 1 subunit C2	NDUFC2	Color [DarkGray]				4	4	4	24.4	24.4	24.4	14.187	0.0001979	4.2093	4953700000	41
O95302;O95302-3;O95302-2;C9J4P8;Q75LS8	O95302;O95302-3;O95302-2	Peptidyl-prolyl cis-trans isomerase FKBP9	FKBP9	Color [DarkGray]				15	15	15	28.9	28.9	28.9	63.083	0	36.527	19520000000	114
O95336;M0R261;M0R1L2;M0R0U3	O95336;M0R261	6-phosphogluconolactonase	PGLS	Color [DarkGray]				13	13	13	84.5	84.5	84.5	27.547	0	164.13	32992000000	159
O95340;O95340-2	O95340;O95340-2	Bifunctional 3-phosphoadenosine 5-phosphosulfate synthase 2;Sulfate adenylyltransferase;Adenylyl-sulfate kinase	PAPSS2	Color [DarkGray]				35	35	34	69.5	69.5	67.3	69.5	0	323.31	94437000000	651
O95347;O95347-2;A0A0C4DGE5;Q5T821	O95347;O95347-2	Structural maintenance of chromosomes protein 2	SMC2	Color [DarkGray]				58	58	58	47	47	47	135.65	0	197.89	61480000000	523
O95352;O95352-3;O95352-2;H7C2R3;H7BZ92;H7C2J8;C9JGL2;F8WDY9;C9JNU2;C9JKA3;C9JE55;C9J415;C9JFF4	O95352;O95352-3;O95352-2	Ubiquitin-like modifier-activating enzyme ATG7	ATG7	Color [DarkGray]				7	7	7	12.2	12.2	12.2	77.959	0	17.425	1817800000	35
O95361;H0Y626;B3KP96;O95361-2;Q309B1;I3L3K9;K7ENN8;I3L2F3;J3QKY5;I3L1X9;K7EL43;J3QL38;J3KSX4;J3QR69;C9JWX7;J3QLP0;Q309B1-2	O95361;H0Y626;B3KP96	Tripartite motif-containing protein 16	TRIM16	Color [DarkGray]				17	17	17	30.3	30.3	30.3	63.954	0	62.127	13211000000	132
O95365	O95365	Zinc finger and BTB domain-containing protein 7A	ZBTB7A	Color [DarkGray]				3	3	3	6.3	6.3	6.3	61.438	0.00020396	4.9997	641130000	11
O95372;Q5QPQ0;Q5QPQ1;Q5QPQ3;Q5QPQ2;Q5QPN9;Q5QPN5	O95372;Q5QPQ0;Q5QPQ1;Q5QPQ3;Q5QPQ2;Q5QPN9	Acyl-protein thioesterase 2	LYPLA2	Color [DarkGray]				12	12	12	61.5	61.5	61.5	24.737	0	233.05	39106000000	194
O95373;E9PLB2;E9PLJ0	O95373	Importin-7	IPO7	Color [DarkGray]				42	42	41	56.7	56.7	55.8	119.52	0	323.31	115420000000	620
O95391;E5RK41;A0A0C4DGD2;E5RGM7	O95391	Pre-mRNA-splicing factor SLU7	SLU7	Color [DarkGray]				9	9	9	17.7	17.7	17.7	68.386	0	11.366	2251300000	31
O95394;O95394-3;O95394-4;J3KN95;A0A087WT27;D6RCQ8;D6RIS6;D6RF77;H0Y8I3;H0Y987;D6RCD1;D6RC77	O95394;O95394-3;O95394-4;J3KN95;A0A087WT27	Phosphoacetylglucosamine mutase	PGM3	Color [DarkGray]				25	25	25	58.7	58.7	58.7	59.851	0	173.08	35506000000	249
O95396	O95396	Adenylyltransferase and sulfurtransferase MOCS3;Molybdopterin-synthase adenylyltransferase;Molybdopterin-synthase sulfurtransferase	MOCS3	Color [DarkGray]				4	4	4	9.8	9.8	9.8	49.669	0	8.3853	4002900000	12
O95400	O95400	CD2 antigen cytoplasmic tail-binding protein 2	CD2BP2	Color [DarkGray]				9	9	9	34.6	34.6	34.6	37.646	0	41.06	8529400000	72
O95425-2;O95425-4;O95425;O95425-3	O95425-2;O95425-4;O95425;O95425-3	Supervillin	SVIL	Color [DarkGray]				40	40	40	30.7	30.7	30.7	200.84	0	234.85	19591000000	296
O95433;O95433-2;G3V438;H0YJG7;G3V3W9;H0YJU2;H0YJ63	O95433;O95433-2;G3V438;H0YJG7	Activator of 90 kDa heat shock protein ATPase homolog 1	AHSA1	Color [DarkGray]				18	18	18	58.3	58.3	58.3	38.274	0	307.96	53440000000	258
O95453;O95453-2;O95453-3;O95453-4;H3BRK1;F5H1Z4	O95453;O95453-2;O95453-3;O95453-4;H3BRK1	Poly(A)-specific ribonuclease PARN	PARN	Color [DarkGray]				20	20	20	30	30	30	73.45	0	63.49	12017000000	177
O95456;O95456-2;F8WBH7	O95456;O95456-2	Proteasome assembly chaperone 1	PSMG1	Color [DarkGray]				12	12	12	42.4	42.4	42.4	32.854	0	39.737	8938300000	81
O95470;H7BXL7;H0Y3V8	O95470	Sphingosine-1-phosphate lyase 1	SGPL1	Color [DarkGray]				21	21	21	41.5	41.5	41.5	63.523	0	104.54	34221000000	283
O95478;A0A0A0MQZ6;H0YAI9	O95478;A0A0A0MQZ6;H0YAI9	Ribosome biogenesis protein NSA2 homolog	NSA2	Color [DarkGray]				8	8	8	27.7	27.7	27.7	30.065	0	20.352	10949000000	89
O95479;R4GMU1	O95479;R4GMU1	GDH/6PGL endoplasmic bifunctional protein;Glucose 1-dehydrogenase;6-phosphogluconolactonase	H6PD	Color [DarkGray]				18	18	18	26.7	26.7	26.7	88.892	0	75.51	10857000000	195
O95486;O95486-2;H0Y9J6	O95486	Protein transport protein Sec24A	SEC24A	Color [DarkGray]				17	17	16	19.9	19.9	19.1	119.75	0	55.502	15294000000	152
O95487;O95487-3;O95487-2	O95487;O95487-3;O95487-2	Protein transport protein Sec24B	SEC24B	Color [DarkGray]				17	16	16	16.9	16.2	16.2	137.42	0	64.541	10432000000	134
O95551;O95551-2;X6R5A3;O95551-3	O95551;O95551-2	Tyrosyl-DNA phosphodiesterase 2	TDP2	Color [DarkGray]				6	6	6	17.4	17.4	17.4	40.929	0	25.965	2114400000	45
O95562;Q5TIH2	O95562;Q5TIH2	Vesicle transport protein SFT2B	SFT2D2	Color [DarkGray]				1	1	1	6.2	6.2	6.2	17.779	0.000207	5.3173	627850000	9
O95563;Q5R3B4	O95563;Q5R3B4	Mitochondrial pyruvate carrier 2	MPC2	Color [DarkGray]				3	3	3	27.6	27.6	27.6	14.279	0.00020117	4.6713	1797500000	22
O95571;M0QXB5;M0QY80;M0QX80	O95571;M0QXB5	Persulfide dioxygenase ETHE1, mitochondrial	ETHE1	Color [DarkGray]				13	13	13	78	78	78	27.873	0	223.58	70461000000	261
O95573;F5GWH2;F5H062;C9JC11	O95573	Long-chain-fatty-acid--CoA ligase 3	ACSL3	Color [DarkGray]				26	26	24	47.2	47.2	43.2	80.419	0	256.87	50455000000	353
O95613;O95613-2;H7C2A3	O95613;O95613-2	Pericentrin	PCNT	Color [DarkGray]				16	16	16	5.1	5.1	5.1	378.03	0	19.154	2962600000	80
O95619;F8W0J4;F8W1B9;F8VTR4	O95619;F8W0J4;F8W1B9	YEATS domain-containing protein 4	YEATS4	Color [DarkGray]				6	6	6	27.3	27.3	27.3	26.499	0	21.242	961050000	10
O95625	O95625	Zinc finger and BTB domain-containing protein 11	ZBTB11	Color [DarkGray]				5	5	5	6	6	6	119.38	0	15.77	1132100000	17
O95628-8;O95628-9;O95628-2;O95628-4;O95628-10;O95628;O95628-3;O95628-7;O95628-6;O95628-5	O95628-8;O95628-9;O95628-2;O95628-4;O95628-10;O95628;O95628-3;O95628-7;O95628-6	CCR4-NOT transcription complex subunit 4	CNOT4	Color [DarkGray]				5	5	5	9.2	9.2	9.2	70.338	0.0050017	1.7792	757210000	7
O95630;C9JK83;O95630-2;F5H5B9;C9JEK5;C9JZ93	O95630;C9JK83;O95630-2	STAM-binding protein	STAMBP	Color [DarkGray]				15	15	15	41.3	41.3	41.3	48.076	0	28.206	9643900000	114
O95639;O95639-3;O95639-2;B7Z7B0;C9JEV9;C9K0K2;H7C016;H7C419;A6NMK7;F8WEL7;H9KVA5	O95639;O95639-3;O95639-2;B7Z7B0;C9JEV9	Cleavage and polyadenylation specificity factor subunit 4	CPSF4	Color [DarkGray]				9	9	9	39.4	39.4	39.4	30.255	0	18.297	5118100000	82
O95671;O95671-2;O95671-3	O95671;O95671-2;O95671-3	N-acetylserotonin O-methyltransferase-like protein	ASMTL	Color [DarkGray]				14	14	14	26.7	26.7	26.7	68.856	0	64.898	11302000000	89
O95674	O95674	Phosphatidate cytidylyltransferase 2	CDS2	Color [DarkGray]				4	4	4	11.5	11.5	11.5	51.417	0	23.291	3732200000	32
O95684;O95684-2;A0A087WV25;Q8N103-3;O95684-3	O95684;O95684-2;A0A087WV25	FGFR1 oncogene partner	FGFR1OP	Color [DarkGray]				8	8	8	30.1	30.1	30.1	43.064	0	205.18	3538800000	47
O95685	O95685	Protein phosphatase 1 regulatory subunit 3D	PPP1R3D	Color [DarkGray]				1	1	1	4.7	4.7	4.7	32.559	0.0019421	2.1605	241870000	5
O95696;O95696-2;J3KQ61;Q9ULD4;H0Y7B4;F6XDC4;E9PSF3;E9PI60;Q9ULD4-3;Q9ULD4-2	O95696;O95696-2;J3KQ61	Bromodomain-containing protein 1	BRD1	Color [DarkGray]				8	7	7	7.2	6.5	6.5	119.52	0	9.7004	1648900000	32
O95707;K7EQV2;K7ERD7;K7ESH8;K7EK50	O95707;K7EQV2;K7ERD7;K7ESH8	Ribonuclease P protein subunit p29	POP4	Color [DarkGray]				4	4	4	19.5	19.5	19.5	25.424	0	14.268	1503700000	19
O95714;Q9BVR0	O95714;Q9BVR0	E3 ubiquitin-protein ligase HERC2;Putative HERC2-like protein 3	HERC2;HERC2P3	Color [DarkGray]				2	2	2	0.4	0.4	0.4	527.22	0.0016057	2.3	907630000	6
O95721;C9JAF7	O95721;C9JAF7	Synaptosomal-associated protein 29;Synaptosomal-associated protein	SNAP29	Color [DarkGray]				10	10	10	50.8	50.8	50.8	28.97	0	33.648	6173500000	69
O95747;C9JIG9;F8WBK9	O95747;C9JIG9	Serine/threonine-protein kinase OSR1	OXSR1	Color [DarkGray]				16	16	13	32.1	32.1	29	58.022	0	94.944	20010000000	185
O95749;C9J6G3;C9J7M1;O95749-2	O95749;C9J6G3;C9J7M1;O95749-2	Geranylgeranyl pyrophosphate synthase	GGPS1	Color [DarkGray]				6	6	6	19	19	19	34.87	0	6.8386	3836600000	61
O95757;E9PDE8;D6RJ96	O95757;E9PDE8;D6RJ96	Heat shock 70 kDa protein 4L	HSPA4L	Color [Black]				23	19	19	31.3	25.3	25.3	94.511	0	56.377	5460400000	78
O95758;O95758-1;O95758-6;O95758-5;O95758-4;O95758-2;O95758-7;X6R242	O95758;O95758-1;O95758-6;O95758-5;O95758-4;O95758-2;O95758-7	Polypyrimidine tract-binding protein 3	PTBP3	Color [DarkGray]				13	10	10	37.5	33	33	59.689	0	157.55	16864000000	153
O95760;O95760-4;O95760-3;O95760-2	O95760;O95760-4;O95760-3;O95760-2	Interleukin-33;Interleukin-33 (95-270);Interleukin-33 (99-270);Interleukin-33 (109-270)	IL33	Color [DarkGray]				5	5	5	21.1	21.1	21.1	30.759	0	9.4824	1602700000	32
O95777;F2Z2Y6;C9JIZ0;C9JNV3	O95777;F2Z2Y6;C9JIZ0;C9JNV3	U6 snRNA-associated Sm-like protein LSm8	LSM8	Color [DarkGray]				5	5	5	54.2	54.2	54.2	10.403	0	16.273	17375000000	68
O95782;O95782-2	O95782;O95782-2	AP-2 complex subunit alpha-1	AP2A1	Color [DarkGray]				39	27	27	45.2	32.9	32.9	107.54	0	95.881	26314000000	256
O95786;O95786-2;A2A376	O95786;O95786-2;A2A376	Probable ATP-dependent RNA helicase DDX58	DDX58	Color [DarkGray]				5	5	5	5.5	5.5	5.5	106.6	0.00019767	4.1799	5800900000	26
O95793;O95793-2;O95793-3;Q5JW30;A0A087X1A5;Q5JW28;F6UDC6	O95793;O95793-2;O95793-3;Q5JW30;A0A087X1A5	Double-stranded RNA-binding protein Staufen homolog 1	STAU1	Color [DarkGray]				28	28	26	55.5	55.5	52.7	63.182	0	254.44	31145000000	272
O95801	O95801	Tetratricopeptide repeat protein 4	TTC4	Color [DarkGray]				11	11	11	31.3	31.3	31.3	44.678	0	26.024	5820300000	93
O95816;O95816-2	O95816;O95816-2	BAG family molecular chaperone regulator 2	BAG2	Color [DarkGray]				14	14	14	68.7	68.7	68.7	23.772	0	267.73	47402000000	215
O95817;C9JFK9	O95817;C9JFK9	BAG family molecular chaperone regulator 3	BAG3	Color [DarkGray]				21	21	21	57.6	57.6	57.6	61.594	0	126.97	17834000000	227
O95822;O95822-2	O95822;O95822-2	Malonyl-CoA decarboxylase, mitochondrial	MLYCD	Color [DarkGray]				3	3	3	9.3	9.3	9.3	55.003	0	7.6358	10560000000	66
O95825;A6NND8;A6NHJ8;A6NMA8;C9K0F7;O95825-2;C9JAL0;H7C3I5;F8WF64;C9JQD0;C9JZK8;H7C3S0;H7C338;A0A0C4DG14	O95825;A6NND8;A6NHJ8;A6NMA8;C9K0F7;O95825-2;C9JAL0;H7C3I5;F8WF64;C9JQD0;C9JZK8	Quinone oxidoreductase-like protein 1	CRYZL1	Color [DarkGray]				12	12	12	47.6	47.6	47.6	38.696	0	27.449	8356800000	59
O95831;O95831-3;O95831-2;E9PMA0;O95831-6;O95831-5;O95831-4	O95831;O95831-3;O95831-2;E9PMA0	Apoptosis-inducing factor 1, mitochondrial	AIFM1	Color [DarkGray]				26	26	26	50.2	50.2	50.2	66.9	0	263.23	84974000000	359
O95833	O95833	Chloride intracellular channel protein 3	CLIC3	Color [DarkGray]				4	4	4	19.9	19.9	19.9	26.648	0.00020329	4.9366	556570000	17
O95834;O95834-3;O95834-2;K7EIK7;A0A0C4DGQ7;C9JRL6;K7ELI8;K7EII6;K7EKG3;K7ELB2;K7ERR2;K7EIM1;K7EQR0;K7ERY9;K7EKU5	O95834;O95834-3;O95834-2;K7EIK7;A0A0C4DGQ7;C9JRL6	Echinoderm microtubule-associated protein-like 2	EML2	Color [DarkGray]				11	11	11	19	19	19	70.678	0	24.486	4828800000	73
O95857;F8VS78;F8VWE0;Q12999;F8VNT7;F8VP43	O95857;F8VS78;F8VWE0;Q12999;F8VNT7;F8VP43	Tetraspanin-13;Tetraspanin-31	TSPAN13;TSPAN31	Color [DarkGray]				4	4	4	12.3	12.3	12.3	22.147	0.00074446	3.0353	2551900000	9
O95861;A6NF51;O95861-4;O95861-2;O95861-3;F8VVW8;F8W1J0;F8VZG4;F8VRY7	O95861;A6NF51;O95861-4;O95861-2;O95861-3;F8VVW8	3(2),5-bisphosphate nucleotidase 1	BPNT1	Color [DarkGray]				14	14	14	57.8	57.8	57.8	33.392	0	49.876	18884000000	202
O95865;Q5SSV3;Q5SRR8;H0Y7N1	O95865;Q5SSV3;Q5SRR8;H0Y7N1	N(G),N(G)-dimethylarginine dimethylaminohydrolase 2	DDAH2	Color [DarkGray]				10	9	9	49.5	46.7	46.7	29.644	0	40.925	5307500000	96
O95881;V9GY50;V9GYV4	O95881	Thioredoxin domain-containing protein 12	TXNDC12	Color [DarkGray]				8	8	8	63.4	63.4	63.4	19.206	0	278.18	48361000000	166
O95926;O95926-2	O95926;O95926-2	Pre-mRNA-splicing factor SYF2	SYF2	Color [DarkGray]				5	5	5	32.9	32.9	32.9	28.722	0	47.72	2024100000	22
O95983;O95983-2;K7EIE8;A0A0A0MTS6;A0A087WT34;A0A087X1H1	O95983;O95983-2;K7EIE8;A0A0A0MTS6	Methyl-CpG-binding domain protein 3	MBD3	Color [DarkGray]				8	8	8	35.1	35.1	35.1	32.844	0	38.814	3880000000	50
O95985;O95985-3;O95985-2;H0Y6W0;Q13472;C9JF56;C9JTQ7;C9JHR0;C9JEQ1;C9J9X4;C9JKE2;C9JT00;F2Z2A5;H7C4B0;C9JEI7;Q13472-3;Q13472-2	O95985;O95985-3;O95985-2;H0Y6W0	DNA topoisomerase 3-beta-1;DNA topoisomerase	TOP3B	Color [DarkGray]				3	3	3	4.5	4.5	4.5	96.661	0	15.555	768990000	19
O95994;B5MC07;C9J3E2;H7C3Z9;Q8TD06;H7C040;B5MC62	O95994;B5MC07;C9J3E2	Anterior gradient protein 2 homolog	AGR2	Color [DarkGray]				13	13	13	68.6	68.6	68.6	19.979	0	232.05	284540000000	465
O96005;O96005-4;O96005-3;K7EQQ1;K7EJ16;K7ERL5	O96005;O96005-4;O96005-3	Cleft lip and palate transmembrane protein 1	CLPTM1	Color [DarkGray]				11	11	11	20.3	20.3	20.3	76.096	0	88.785	8474900000	112
O96007	O96007	Molybdopterin synthase catalytic subunit	MOCS2	Color [DarkGray]				2	2	2	14.4	14.4	14.4	20.944	0.00020437	5.048	512570000	11
O96008;O96008-2;K7EJ57;K7EKG4	O96008;O96008-2;K7EJ57	Mitochondrial import receptor subunit TOM40 homolog	TOMM40	Color [DarkGray]				10	10	10	41.8	41.8	41.8	37.893	0	323.31	39394000000	212
O96011;O96011-2;H7C3V6	O96011;O96011-2	Peroxisomal membrane protein 11B	PEX11B	Color [DarkGray]				8	8	8	29.7	29.7	29.7	28.431	0	18.623	6802400000	65
O96013;O96013-2;O96013-3;O96013-4;Q9P286;M0R3G6;M0R2X4;M0R1R1;M0R0L9	O96013;O96013-2;O96013-3;O96013-4	Serine/threonine-protein kinase PAK 4	PAK4	Color [DarkGray]				6	6	6	11.8	11.8	11.8	64.071	0.0026307	2.0301	930290000	22
O96019;O96019-2;H7C5S0;O94805;C9JQT2	O96019;O96019-2;H7C5S0	Actin-like protein 6A	ACTL6A	Color [DarkGray]				16	16	16	48.3	48.3	48.3	47.46	0	226.07	20943000000	212
O96028;O96028-5;O96028-3;O96028-6;D6R9V2;O96028-4;O96028-2;D6RIS1;O96028-7;H0Y9L4;H0Y9U6	O96028;O96028-5;O96028-3;O96028-6	Histone-lysine N-methyltransferase NSD2	WHSC1	Color [DarkGray]				15	15	15	13.4	13.4	13.4	152.26	0	30.546	4227900000	68
P00167;P00167-2;P00167-3;J3KNC7	P00167;P00167-2;P00167-3	Cytochrome b5	CYB5A	Color [DarkGray]				7	7	7	56	56	56	15.33	0	298.77	51225000000	189
P00338;P00338-3;P00338-4;P00338-2;P00338-5;F5GXY2;F5GYU2;F5GXH2;F5H5J4;F5H6W8;F5GZQ4;F5H8H6;F5GXC7;F5GWW2;F5GXU1;P07864;Q6ZMR3;F5H5G7;F5H155;A0A087WUM2;G3XAP5;F5H245	P00338;P00338-3;P00338-4;P00338-2;P00338-5	L-lactate dehydrogenase A chain	LDHA	Color [DarkGray]				23	23	21	75.6	75.6	69.9	36.688	0	323.31	805690000000	784
P00367;P00367-3;P00367-2;P49448	P00367;P00367-3;P00367-2;P49448	Glutamate dehydrogenase 1, mitochondrial;Glutamate dehydrogenase 2, mitochondrial	GLUD1;GLUD2	Color [DarkGray]				32	32	32	59.9	59.9	59.9	61.397	0	323.31	182670000000	606
P00374;P00374-2;B4DM58;Q86XF0;C9JJ68	P00374;P00374-2;B4DM58	Dihydrofolate reductase	DHFR	Color [DarkGray]				12	12	12	73.8	73.8	73.8	21.452	0	115.05	29041000000	160
P00387;P00387-2;P00387-3;B1AHF3	P00387;P00387-2;P00387-3;B1AHF3	NADH-cytochrome b5 reductase 3;NADH-cytochrome b5 reductase 3 membrane-bound form;NADH-cytochrome b5 reductase 3 soluble form	CYB5R3	Color [DarkGray]				19	19	19	74.4	74.4	74.4	34.234	0	323.31	67563000000	341
P00390;P00390-5;P00390-4;P00390-2;P00390-3;H0YC68;E5RI06	P00390;P00390-5;P00390-4;P00390-2;P00390-3	Glutathione reductase, mitochondrial	GSR	Color [DarkGray]				15	15	15	46.6	46.6	46.6	56.256	0	246.03	71394000000	278
P00395	P00395	Cytochrome c oxidase subunit 1	MT-CO1	Color [DarkGray]				2	2	2	7.6	7.6	7.6	57.041	0	37.316	4350500000	53
P00403	P00403	Cytochrome c oxidase subunit 2	MT-CO2	Color [DarkGray]				8	8	8	48	48	48	25.565	0	166.53	56817000000	137
P00414	P00414	Cytochrome c oxidase subunit 3	MT-CO3	Color [DarkGray]				2	2	2	9.6	9.6	9.6	29.95	0.000567	3.3088	1347500000	9
P00441;H7BYH4	P00441;H7BYH4	Superoxide dismutase [Cu-Zn]	SOD1	Color [DarkGray]				10	10	10	75.3	75.3	75.3	15.936	0	323.31	305810000000	300
P00491;G3V5M2;G3V2H3;G3V393	P00491;G3V5M2	Purine nucleoside phosphorylase	PNP	Color [DarkGray]				18	18	18	75.8	75.8	75.8	32.118	0	232.7	56151000000	241
P00492	P00492	Hypoxanthine-guanine phosphoribosyltransferase	HPRT1	Color [DarkGray]				13	13	12	79.4	79.4	76.1	24.579	0	292.74	65281000000	310
P00505;P00505-2	P00505;P00505-2	Aspartate aminotransferase, mitochondrial	GOT2	Color [DarkGray]				26	26	26	65.3	65.3	65.3	47.517	0	323.31	267150000000	528
P00533;E9PFD7;Q504U8;A0A0B4J1Y5;P00533-4;P00533-3;P00533-2;C9JYS6	P00533;E9PFD7;Q504U8;A0A0B4J1Y5;P00533-4;P00533-3	Epidermal growth factor receptor;Receptor protein-tyrosine kinase	EGFR	Color [DarkGray]				24	24	23	23.7	23.7	22.7	134.28	0	66.348	15613000000	219
P00558;P00558-2	P00558;P00558-2	Phosphoglycerate kinase 1	PGK1	Color [DarkGray]				30	30	26	80.3	80.3	70.5	44.614	0	323.31	755760000000	808
P00568;Q5T9B7;H0Y4J6;H0YID2;Q9Y6K8;Q9Y6K8-2;Q9Y6K8-3	P00568;Q5T9B7;H0Y4J6	Adenylate kinase isoenzyme 1	AK1	Color [DarkGray]				15	15	15	68	68	68	21.635	0	58.708	25247000000	183
P00846	P00846	ATP synthase subunit a	MT-ATP6	Color [DarkGray]				1	1	1	4.4	4.4	4.4	24.817	0.0010856	2.5481	1381900000	16
P00918;E5RID5;E5RK37	P00918	Carbonic anhydrase 2	CA2	Color [DarkGray]				13	13	13	60.4	60.4	60.4	29.246	0	35.422	13374000000	144
P00966;Q5T6L6;Q5T6L5	P00966;Q5T6L6;Q5T6L5	Argininosuccinate synthase	ASS1	Color [DarkGray]				27	27	27	63.1	63.1	63.1	46.53	0	323.31	162780000000	451
P01034	P01034	Cystatin-C	CST3	Color [DarkGray]				5	5	5	37	37	37	15.799	0	11.923	3419300000	35
P01100;P01100-3;G3V5N7;G3V289;G3V5J9;G3V2V7;P01100-2	P01100;P01100-3;G3V5N7;G3V289;G3V5J9;G3V2V7;P01100-2	Proto-oncogene c-Fos	FOS	Color [DarkGray]				2	2	2	7.6	7.6	7.6	40.695	0.0017771	2.2533	282480000	2
P01111	P01111	GTPase NRas	NRAS	Color [DarkGray]				6	1	1	38.6	4.8	4.8	21.229	0.00019916	4.3979	357590000	16
P01112;P01112-2	P01112;P01112-2	GTPase HRas;GTPase HRas, N-terminally processed	HRAS	Color [DarkGray]				7	4	2	46.6	19	11.1	21.298	0	8.0596	3517000000	54
P01116-2;P01116;G3V4K2;G3V5T7	P01116-2;P01116	GTPase KRas;GTPase KRas, N-terminally processed	KRAS	Color [DarkGray]				7	7	3	52.1	52.1	18.1	21.424	0	48.774	10876000000	88
P01892;P10316;A0A0G2JNY4;P01891;P16189;P30459;P30453;P16190;Q9GJ45;B0UXQ0;P30512;P10314;P30457;P18462;A0A0G2JPD3;P30456;P30450	P01892;P10316;A0A0G2JNY4;P01891	HLA class I histocompatibility antigen, A-2 alpha chain;HLA class I histocompatibility antigen, A-69 alpha chain;HLA class I histocompatibility antigen, A-68 alpha chain	HLA-A	Color [DarkGray]				19	19	6	54.5	54.5	19.5	40.921	0	323.31	55162000000	325
P02545;P02545-6;P02545-5;P02545-4;H0YAB0;REV__Q5VX52	P02545;P02545-6;P02545-5;P02545-4	Prelamin-A/C;Lamin-A/C	LMNA	Color [DarkGray]				63	63	1	80.3	80.3	5.6	74.139	0	323.31	1041500000000	1486
P02545-2;Q3BDU5;Q5TCI8	P02545-2;Q3BDU5;Q5TCI8	Prelamin-A/C;Lamin-A/C	LMNA	Color [DarkGray]				60	2	2	79.7	4.7	4.7	65.134	0	53.84	9734700000	76
P02545-3;A0A0C4DGC5	P02545-3	Prelamin-A/C;Lamin-A/C	LMNA	Color [DarkGray]				61	1	1	79.8	3.9	3.9	70.66	0	9.9241	209970000	1
P02751;P02751-5;P02751-12;P02751-4;P02751-10;P02751-6;P02751-9;P02751-14;P02751-13;P02751-8;P02751-17;P02751-3;P02751-11;P02751-7;P02751-15;H0Y7Z1	P02751;P02751-5;P02751-12;P02751-4;P02751-10;P02751-6;P02751-9;P02751-14;P02751-13;P02751-8;P02751-17;P02751-3;P02751-11;P02751-7;P02751-15	Fibronectin;Anastellin;Ugl-Y1;Ugl-Y2;Ugl-Y3	FN1	Color [DarkGray]				3	3	3	1.5	1.5	1.5	262.62	0.00038023	3.4364	231660000	6
P02786;F8WBE5	P02786	Transferrin receptor protein 1;Transferrin receptor protein 1, serum form	TFRC	Color [DarkGray]				33	33	3	51.1	51.1	5.5	84.87	0	323.31	98342000000	499
P02794;G3V192;G3V1D1;E9PRK8;E9PKY7;E9PPQ4;E9PQR3;E9PKM5;E9PK45	P02794;G3V192;G3V1D1	Ferritin heavy chain;Ferritin heavy chain, N-terminally processed;Ferritin	FTH1	Color [DarkGray]				12	12	12	72.1	72.1	72.1	21.225	0	75.065	34605000000	289
P02795;P80297;P13640;P13640-2;P80294;H3BSF1;P04731	P02795;P80297;P13640;P13640-2;P80294;H3BSF1;P04731	Metallothionein-2;Metallothionein-1X;Metallothionein-1G;Metallothionein-1H;Metallothionein-1A	MT2A;MT1X;MT1G;MT1H;MT1A	Color [DarkGray]				2	2	1	32.8	32.8	13.1	6.0422	0	29.526	6504800000	35
P03897	P03897	NADH-ubiquinone oxidoreductase chain 3	MT-ND3	Color [DarkGray]				1	1	1	13	13	13	13.186	0	6.8151	518700000	9
P03915	P03915	NADH-ubiquinone oxidoreductase chain 5	MT-ND5	Color [DarkGray]				2	2	2	6.3	6.3	6.3	67.026	0	9.9484	612310000	7
P03928	P03928	ATP synthase protein 8	MT-ATP8	Color [DarkGray]				3	3	3	48.5	48.5	48.5	7.9916	0	8.6864	4997300000	81
P04035;P04035-3;P04035-2	P04035;P04035-3;P04035-2	3-hydroxy-3-methylglutaryl-coenzyme A reductase	HMGCR	Color [DarkGray]				4	4	4	5	5	5	97.475	0.0012633	2.4925	539830000	12
P04040	P04040	Catalase	CAT	Color [DarkGray]				32	32	32	69.3	69.3	69.3	59.755	0	323.31	142700000000	502
P04049;P04049-2;H7C155;A0A0B4J1W9	P04049;P04049-2;H7C155	RAF proto-oncogene serine/threonine-protein kinase	RAF1	Color [DarkGray]				8	8	4	15.3	15.3	9.1	73.051	0	18.294	2088200000	44
P04062;P04062-4;P04062-2;P04062-5;A0A0G2JNZ5;A0A0G2JLB3;A0A0G2JNZ0;P04062-3	P04062;P04062-4;P04062-2;P04062-5;A0A0G2JNZ5;A0A0G2JLB3;A0A0G2JNZ0	Glucosylceramidase	GBA	Color [DarkGray]				13	13	13	27.2	27.2	27.2	59.716	0	70.241	12683000000	120
P04066	P04066	Tissue alpha-L-fucosidase	FUCA1	Color [DarkGray]				16	16	16	40.8	40.8	40.8	53.688	0	127.52	17352000000	139
P04075;H3BQN4;J3KPS3;P04075-2;H3BPS8;H3BUH7;H3BR04;H3BMQ8;H3BU78;H3BR68;P05062;A0A087WXX2	P04075;H3BQN4;J3KPS3;P04075-2;H3BPS8;H3BUH7	Fructose-bisphosphate aldolase A;Fructose-bisphosphate aldolase	ALDOA	Color [DarkGray]				37	37	29	89.6	89.6	73.1	39.42	0	323.31	827320000000	975
P04080	P04080	Cystatin-B	CSTB	Color [DarkGray]				8	8	8	79.6	79.6	79.6	11.139	0	145.38	77068000000	231
P04083;Q5T3N1;Q5T3N0	P04083;Q5T3N1	Annexin A1;Annexin	ANXA1	Color [DarkGray]				32	32	32	75.4	75.4	75.4	38.714	0	323.31	287880000000	552
P04181;P04181-2	P04181;P04181-2	Ornithine aminotransferase, mitochondrial;Ornithine aminotransferase, hepatic form;Ornithine aminotransferase, renal form	OAT	Color [DarkGray]				22	22	22	54.9	54.9	54.9	48.534	0	219.71	45295000000	314
P04183;K7ERV3;K7ES52;K7ERJ1;K7ENW5	P04183;K7ERV3;K7ES52;K7ERJ1	Thymidine kinase, cytosolic;Thymidine kinase	TK1	Color [DarkGray]				7	7	7	36.8	36.8	36.8	25.468	0	25.049	4593500000	65
P04350;M0R2D3;M0QYM7;M0R278;M0QY85;M0R042;M0R0X0;M0QY37;M0QX14;M0QZL7;M0R1I1;M0R2T4;A0A075B724	P04350	Tubulin beta-4A chain	TUBB4A	Color [DarkGray]				25	3	0	66	6.1	0	49.585	0	54.906	10489000000	36
P04406;P04406-2;E7EUT5;O14556	P04406;P04406-2;E7EUT5	Glyceraldehyde-3-phosphate dehydrogenase	GAPDH	Color [DarkGray]				31	31	31	89	89	89	36.053	0	323.31	2629400000000	1564
P04424;P04424-3;P04424-2;F8W943	P04424;P04424-3;P04424-2;F8W943	Argininosuccinate lyase	ASL	Color [DarkGray]				12	12	9	23.5	23.5	19.6	51.657	0	22.886	6517800000	104
P04626;P04626-5;P04626-4;B4DTR1;J3QLU9;P04626-3;P04626-2;P04626-6;Q15303;J3KTI5;F5H1T4;A0A0A0MSE1;Q15303-4;Q15303-3;Q15303-2;Q16584;Q5TCX8;P80192;Q5TCX8-2;M0R0A7;E9PLB1;E9PRQ2;H0YCF5;H3BLT0;G3V4P9;A0A087WW79;J3KPI6;Q16584-2;P80192-4	P04626;P04626-5;P04626-4;B4DTR1;J3QLU9;P04626-3;P04626-2	Receptor tyrosine-protein kinase erbB-2;Receptor protein-tyrosine kinase	ERBB2	Color [DarkGray]				9	8	7	7.3	6.3	5.7	137.91	0	11.409	2949600000	46
P04637;P04637-4;A0A087X1Q1;J3KP33;A0A087WZU8;P04637-7;P04637-5;P04637-6;P04637-2;P04637-3;A0A087WXZ1;A0A087WT22;E7ESS1;P04637-8;P04637-9;E7EQX7;E9PCY9;S4R334;E9PFT5;E7EMR6	P04637;P04637-4;A0A087X1Q1;J3KP33;A0A087WZU8;P04637-7;P04637-5;P04637-6;P04637-2;P04637-3;A0A087WXZ1;A0A087WT22;E7ESS1;P04637-8;P04637-9	Cellular tumor antigen p53	TP53	Color [DarkGray]				5	5	5	12.7	12.7	12.7	43.653	0.00019589	4.0138	1157400000	16
P04792;F8WE04;C9J3N8	P04792	Heat shock protein beta-1	HSPB1	Color [DarkGray]				21	21	21	93.7	93.7	93.7	22.782	0	323.31	286650000000	444
P04818;P04818-2;P04818-3	P04818;P04818-2;P04818-3	Thymidylate synthase	TYMS	Color [DarkGray]				6	6	6	25.6	25.6	25.6	35.716	0	16.789	2794100000	40
P04843;B7Z4L4;F8WF32	P04843;B7Z4L4	Dolichyl-diphosphooligosaccharide--protein glycosyltransferase subunit 1	RPN1	Color [DarkGray]				41	41	41	70.3	70.3	70.3	68.569	0	323.31	348520000000	694
P04844;Q5JYR7;Q5JYR4;F2Z3K5;H0Y5M1;Q5JYR3	P04844	Dolichyl-diphosphooligosaccharide--protein glycosyltransferase subunit 2	RPN2	Color [DarkGray]				25	25	1	54.8	54.8	5.1	69.283	0	323.31	128970000000	409
P04899;P04899-4;P04899-6;P04899-3;P04899-5;P04899-2;P09471-2;P09471;P19087;A8MTJ3;P11488;A0A087WTB6;A2A2R6;H0Y7E8;H3BTM2;A0A087WZE5;F8WE78	P04899;P04899-4;P04899-6;P04899-3;P04899-5;P04899-2	Guanine nucleotide-binding protein G(i) subunit alpha-2	GNAI2	Color [DarkGray]				16	15	9	57.2	54.1	35.8	40.45	0	240.45	33237000000	225
P05023;P05023-4;P05023-3;Q5TC01;Q5TC02	P05023;P05023-4;P05023-3	Sodium/potassium-transporting ATPase subunit alpha-1	ATP1A1	Color [DarkGray]				48	48	2	48.3	48.3	2.1	112.89	0	323.31	356990000000	978
P05026;P05026-2;V9GYR2	P05026;P05026-2;V9GYR2	Sodium/potassium-transporting ATPase subunit beta-1	ATP1B1	Color [DarkGray]				16	16	16	53.1	53.1	53.1	35.061	0	241.3	54015000000	161
P05067;P05067-9;P05067-8;P05067-5;P05067-6;P05067-7;P05067-11;P05067-4;A0A0A0MRG2;E9PG40;P05067-3;P05067-10;H7C0V9;P05067-2;H7C2L2	P05067;P05067-9;P05067-8;P05067-5;P05067-6;P05067-7;P05067-11;P05067-4;A0A0A0MRG2;E9PG40;P05067-3;P05067-10;H7C0V9	Amyloid beta A4 protein;N-APP;Soluble APP-alpha;Soluble APP-beta;C99;Beta-amyloid protein 42;Beta-amyloid protein 40;C83;P3(42);P3(40);C80;Gamma-secretase C-terminal fragment 59;Gamma-secretase C-terminal fragment 57;Gamma-secretase C-terminal fragment 50;C31	APP	Color [DarkGray]				20	20	19	31.2	31.2	30.1	86.942	0	112.34	21588000000	253
P05091;P05091-2;F8VP50;S4R3S4;P00352;Q5SYQ7;Q5SYQ9;Q5SYQ8	P05091;P05091-2	Aldehyde dehydrogenase, mitochondrial	ALDH2	Color [DarkGray]				26	26	23	57.6	57.6	54.4	56.381	0	252.87	70948000000	329
P05114;A6NL93;A6NEL0;F2Z2W6;F2Z2Y5;H7BXJ5	P05114;A6NL93;A6NEL0	Non-histone chromosomal protein HMG-14	HMGN1	Color [DarkGray]				8	8	8	48	48	48	10.659	0	323.31	61505000000	125
P05141;Q9H0C2	P05141	ADP/ATP translocase 2;ADP/ATP translocase 2, N-terminally processed	SLC25A5	Color [DarkGray]				22	22	11	60.7	60.7	32.2	32.852	0	257.34	472250000000	454
P05161;A0A096LPJ4;A0A096LNZ9	P05161;A0A096LPJ4;A0A096LNZ9	Ubiquitin-like protein ISG15	ISG15	Color [DarkGray]				8	8	8	46.1	46.1	46.1	17.887	0	132.36	21009000000	108
P05165;P05165-2;P05165-3;H0Y5U0;Q5JTW6;Q5JVH2	P05165;P05165-2;P05165-3	Propionyl-CoA carboxylase alpha chain, mitochondrial	PCCA	Color [DarkGray]				23	23	23	32.7	32.7	32.7	80.058	0	105.63	15652000000	199
P05198;H0YJS4;G3V4T5	P05198;H0YJS4;G3V4T5	Eukaryotic translation initiation factor 2 subunit 1	EIF2S1	Color [DarkGray]				21	21	21	62.5	62.5	62.5	36.112	0	323.31	100140000000	386
P05204	P05204	Non-histone chromosomal protein HMG-17	HMGN2	Color [DarkGray]				7	3	3	47.8	34.4	34.4	9.3926	0.00020648	5.2411	36262000000	32
P05362;E7ESS4;K7EKL8	P05362;E7ESS4	Intercellular adhesion molecule 1	ICAM1	Color [DarkGray]				11	11	11	26.7	26.7	26.7	57.825	0	36.505	5928000000	84
P05386	P05386	60S acidic ribosomal protein P1	RPLP1	Color [DarkGray]				4	3	3	89.5	74.6	74.6	11.514	0	323.31	124050000000	117
P05387;H0YDD8;P05386-2	P05387	60S acidic ribosomal protein P2	RPLP2	Color [DarkGray]				9	9	8	93	93	78.3	11.665	0	270.33	289720000000	324
P05388;F8VWS0;P05388-2;F8VU65;F8VPE8;G3V210;F8VW21;F8VQY6;F8VRK7;F8VZS0;Q8NHW5;F8VS58;F8VWV4;F8W1K8	P05388;F8VWS0;P05388-2;F8VU65;F8VPE8;G3V210;F8VW21;F8VQY6;F8VRK7;F8VZS0;Q8NHW5;F8VS58;F8VWV4	60S acidic ribosomal protein P0;60S acidic ribosomal protein P0-like	RPLP0;RPLP0P6	Color [DarkGray]				14	14	14	49.8	49.8	49.8	34.273	0	222.97	247270000000	288
P05423;E7EQ68;E5RHT4	P05423	DNA-directed RNA polymerase III subunit RPC4	POLR3D	Color [DarkGray]				5	5	5	13.3	13.3	13.3	44.395	0	11.506	982870000	19
P05455;E7ERC4;E9PGX9;E9PFL9	P05455;E7ERC4	Lupus La protein	SSB	Color [DarkGray]				35	35	35	65.7	65.7	65.7	46.836	0	323.31	247430000000	710
P05534;P30447;P30455;Q09160;A0A0G2JI36;A0A0G2JIF2;A0A0G2JL56;P30443;Q31611;A0A0G2JNX1;A0A0G2JNF2;D0EV57;A0A0G2JPA3;A0A0G2JH66	P05534;P30447	HLA class I histocompatibility antigen, A-24 alpha chain;HLA class I histocompatibility antigen, A-23 alpha chain	HLA-A	Color [DarkGray]				18	10	6	54.5	28.5	14.8	40.688	0	146.56	29507000000	207
P05556;P05556-2;P05556-5;P05556-4;P05556-3;E7EQW5;C9JPK5;Q5T3E6;E9PLR6;E7EUI6;E7ERX5;C9JJP8;Q5T3E5;E9PQJ2;H7C4N8	P05556;P05556-2;P05556-5;P05556-4;P05556-3	Integrin beta-1	ITGB1	Color [DarkGray]				23	23	23	30.8	30.8	30.8	88.414	0	90.184	72569000000	260
P05783	P05783	Keratin, type I cytoskeletal 18	KRT18	Color [DarkGray]				58	58	3	90.5	90.5	8.1	48.057	0	323.31	4403200000000	3204
P08590;P05976;P05976-2	P08590;P05976;P05976-2	Myosin light chain 3;Myosin light chain 1/3, skeletal muscle isoform	MYL3;MYL1	Color [DarkGray]				1	1	1	6.2	6.2	6.2	21.932	0.00020534	5.1351	10102000000	15
P06132;H0Y5R6;Q5T446	P06132;H0Y5R6	Uroporphyrinogen decarboxylase	UROD	Color [DarkGray]				13	13	13	60.5	60.5	60.5	40.786	0	186	22070000000	161
P06280;V9GYN5	P06280	Alpha-galactosidase A	GLA	Color [DarkGray]				9	9	9	21.9	21.9	21.9	48.766	0	31.093	7027200000	98
P06396-2;P06396;A0A0A0MS51;A0A0A0MT01;P06396-4;P06396-3;Q5T0H9;Q5T0I0;Q5T0H8;Q5T0I1	P06396-2;P06396;A0A0A0MS51;A0A0A0MT01;P06396-4;P06396-3;Q5T0H9	Gelsolin	GSN	Color [DarkGray]				35	35	14	52.5	52.5	30.9	80.64	0	323.31	163280000000	601
P06400	P06400	Retinoblastoma-associated protein	RB1	Color [DarkGray]				18	18	18	18.6	18.6	18.6	106.16	0	115.11	26932000000	112
P06576;H0YH81;F8W079;F8W0P7;H0YI37;Q6ZR64	P06576;H0YH81;F8W079	ATP synthase subunit beta, mitochondrial;ATP synthase subunit beta	ATP5B	Color [DarkGray]				32	32	32	86	86	86	56.559	0	323.31	558760000000	945
P06703;R4GN98	P06703;R4GN98	Protein S100-A6;Protein S100	S100A6	Color [DarkGray]				7	7	7	75.6	75.6	75.6	10.18	0	83.615	46610000000	109
P06730;P06730-2;D6RBW1;P06730-3;H0Y8J7;D6RFJ3;A6NMX2;D6RHE2;H0Y8X3	P06730;P06730-2;D6RBW1;P06730-3	Eukaryotic translation initiation factor 4E	EIF4E	Color [DarkGray]				7	7	7	39.6	39.6	39.6	25.097	0	74.328	22858000000	145
P06733;P06733-2;K7EM90	P06733;P06733-2	Alpha-enolase	ENO1	Color [DarkGray]				32	32	28	79.5	79.5	70.5	47.168	0	323.31	1964200000000	1416
P06737;P06737-2;E9PK47	P06737;P06737-2;E9PK47	Glycogen phosphorylase, liver form;Alpha-1,4 glucan phosphorylase	PYGL	Color [DarkGray]				24	18	18	30.3	24.2	24.2	97.147	0	56.698	1910700000	40
P06744;A0A0A0MTS2;P06744-2;K7EQ48;K7EPY4;K7EP41;K7ENA0;K7ERC6;K7ELR7;K7ERK8;K7EIL4;Q8N196	P06744;A0A0A0MTS2;P06744-2;K7EQ48	Glucose-6-phosphate isomerase	GPI	Color [DarkGray]				32	32	22	62.5	62.5	39.8	63.146	0	323.31	399490000000	693
P06746;E7EW18;H0YBJ0;E5RIJ0;H0YBX1;H0YAV8;E5RG65;E5RHZ4	P06746;E7EW18;H0YBJ0;E5RIJ0	DNA polymerase beta	POLB	Color [DarkGray]				11	11	11	33.7	33.7	33.7	38.177	0	21.961	7024000000	96
P06748;P06748-3;E5RI98;E5RGW4	P06748;P06748-3	Nucleophosmin	NPM1	Color [DarkGray]				18	18	2	56.1	56.1	5.8	32.575	0	323.31	1179400000000	677
P06753-2;A0A087WWU8;Q5HYB6;P06753-3;P06753-6;Q5VU61;D6R904;D6RFM2	P06753-2;A0A087WWU8;Q5HYB6;P06753-3;P06753-6;Q5VU61		TPM3;DKFZp686J1372	Color [DarkGray]				39	39	0	75	75	0	29.032	0	323.31	530920000000	738
P06756;P06756-3;P06756-2;H7BZG1	P06756;P06756-3;P06756-2	Integrin alpha-V;Integrin alpha-V heavy chain;Integrin alpha-V light chain	ITGAV	Color [DarkGray]				37	37	37	36.5	36.5	36.5	116.04	0	142.51	37705000000	336
Q16778;P06899;P33778;P23527;Q6DRA6;Q6DN03	Q16778;P06899;P33778;P23527	Histone H2B type 2-E;Histone H2B type 1-J;Histone H2B type 1-B;Histone H2B type 1-O	HIST2H2BE;HIST1H2BJ;HIST1H2BB;HIST1H2BO	Color [DarkGray]				16	16	0	77.8	77.8	0	13.92	0	183.13	2049500000000	1065
P07099;B1AQP9;B1AQP8	P07099	Epoxide hydrolase 1	EPHX1	Color [DarkGray]				22	22	22	52.5	52.5	52.5	52.948	0	323.31	63377000000	314
P07108;P07108-5;B8ZWD1;A0A0A0MTI5;P07108-3;P07108-2;P07108-4;P07108-6	P07108;P07108-5;B8ZWD1;A0A0A0MTI5;P07108-3;P07108-2;P07108-4	Acyl-CoA-binding protein	DBI	Color [DarkGray]				6	6	6	71.3	71.3	71.3	10.044	0	323.31	78319000000	159
P07195;A8MW50;C9J7H8;F5H793	P07195;A8MW50	L-lactate dehydrogenase B chain;L-lactate dehydrogenase	LDHB	Color [DarkGray]				22	20	20	71	65.3	65.3	36.638	0	323.31	673050000000	780
P07199	P07199	Major centromere autoantigen B	CENPB	Color [DarkGray]				9	9	9	18.2	18.2	18.2	65.171	0	21.695	2287400000	53
P07237;H7BZ94;H0Y3Z3;I3L398;I3L312;I3L3U6;I3L4M2;I3L0S0;I3NI03;I3L3P5;I3L514;I3L1Y5	P07237;H7BZ94;H0Y3Z3;I3L398	Protein disulfide-isomerase	P4HB	Color [DarkGray]				44	44	44	71.3	71.3	71.3	57.116	0	323.31	758170000000	988
P07305;P07305-2	P07305;P07305-2	Histone H1.0;Histone H1.0, N-terminally processed	H1F0	Color [DarkGray]				8	8	8	27.8	27.8	27.8	20.863	0	28.839	54260000000	153
P07339;C9JH19;F8WD96;H7C469;H7C1V0;F8W787	P07339;C9JH19;F8WD96	Cathepsin D;Cathepsin D light chain;Cathepsin D heavy chain	CTSD	Color [DarkGray]				19	19	19	53.4	53.4	53.4	44.552	0	323.31	131040000000	379
P07355;P07355-2;H0YN42;H0YMD0;H0YMU9;H0YM50;A6NMY6;H0YNP5;H0YKS4;H0YN28;H0YL33;H0YMM1;H0YKZ7;H0YLV6;H0YMT9;H0YKX9;H0YKL9;H0YMW4;H0YKV8;H0YNA0;H0YMD9;H0YNB8;H0YN52;H0YKN4;H0YLE2	P07355;P07355-2;H0YN42;H0YMD0;H0YMU9;H0YM50;A6NMY6	Annexin A2;Annexin;Putative annexin A2-like protein	ANXA2;ANXA2P2	Color [DarkGray]				36	36	36	79.4	79.4	79.4	38.604	0	323.31	1288000000000	1295
P07384;E9PRM1;E9PJJ3;E9PLC9;E9PMC6;E9PJA6;E9PSA6;E9PQB3;E9PLX0;E9PL37;E9PIA9;O14815;E7ESS6;O14815-2	P07384	Calpain-1 catalytic subunit	CAPN1	Color [DarkGray]				37	37	36	62.7	62.7	61.6	81.889	0	323.31	79335000000	371
P07437;Q5JP53;Q5ST81;I3L2F9;A6NNZ2	P07437;Q5JP53;Q5ST81	Tubulin beta chain	TUBB	Color [DarkGray]				27	4	4	71.8	16	16	49.67	0	323.31	216440000000	181
P07478;Q8NHM4;A0A087WW55;P07477;P35030;H0Y8D1;CON__P07477;E7EQ64;P35030-5;P35030-3;P35030-2;P35030-4	P07478;Q8NHM4;A0A087WW55	Trypsin-2;Putative trypsin-6	PRSS2;PRSS3P2;PRSS1	Color [DarkGray]				4	4	4	19.8	19.8	19.8	26.487	0	7.831	1084800000	19
P07686;Q5URX0;H0YA83;H0Y9B6;H0Y9M3;D6REQ8	P07686;Q5URX0	Beta-hexosaminidase subunit beta;Beta-hexosaminidase subunit beta chain B;Beta-hexosaminidase subunit beta chain A	HEXB	Color [DarkGray]				19	19	19	39.9	39.9	39.9	63.111	0	101.99	73614000000	286
P07711;Q5T8F0;P43235;O60911;Q5QP40;Q5NE16	P07711;Q5T8F0	Cathepsin L1;Cathepsin L1 heavy chain;Cathepsin L1 light chain	CTSL	Color [DarkGray]				6	6	6	24	24	24	37.564	0	41.536	3698600000	45
P07737;K7EJ44;I3L3D5;CON__P02584	P07737;K7EJ44	Profilin-1	PFN1	Color [DarkGray]				13	13	13	92.9	92.9	92.9	15.054	0	209.73	400230000000	344
P07741;P07741-2;H3BQF1;H3BQZ9;H3BQB1;H3BSW3	P07741;P07741-2;H3BQF1;H3BQZ9;H3BQB1	Adenine phosphoribosyltransferase	APRT	Color [DarkGray]				12	12	12	86.1	86.1	86.1	19.608	0	323.31	72537000000	196
P07814;V9GYZ6;V9GZ76	P07814;V9GYZ6	Bifunctional glutamate/proline--tRNA ligase;Glutamate--tRNA ligase;Proline--tRNA ligase	EPRS	Color [DarkGray]				89	89	88	65.5	65.5	65	170.59	0	323.31	360460000000	1575
P07858;E9PKQ7;E9PNL5;E9PHZ5;E9PLY3;E9PSG5;E9PQM1;R4GMQ5;E9PR54;E9PJ67;E9PCB3;E9PS78	P07858	Cathepsin B;Cathepsin B light chain;Cathepsin B heavy chain	CTSB	Color [DarkGray]				12	12	12	41.6	41.6	41.6	37.821	0	199.45	59673000000	227
P07900;P07900-2;G3V2J8;Q14568	P07900;P07900-2	Heat shock protein HSP 90-alpha	HSP90AA1	Color [DarkGray]				53	36	32	62	44	39.9	84.659	0	323.31	954080000000	1140
P07902;G3V3U5;G3V223;F2Z2X9;G3V4G9;P07902-2;H0YJL3	P07902;G3V3U5;G3V223;F2Z2X9;G3V4G9;P07902-2	Galactose-1-phosphate uridylyltransferase	GALT	Color [DarkGray]				4	4	4	13.2	13.2	13.2	43.363	0	9.0913	2736800000	35
P07919;A0A096LP55;A0A087X2B9;A0A087WTF2	P07919;A0A096LP55	Cytochrome b-c1 complex subunit 6, mitochondrial;Cytochrome b-c1 complex subunit 6	UQCRH;UQCRHL	Color [DarkGray]				6	6	6	53.8	53.8	53.8	10.739	0	107.25	11700000000	73
P07948-2;P07948;E5RJ37;P08631;H0Y3C5;J3KPD6;P08631-3;P08631-2;P08631-4	P07948-2;P07948	Tyrosine-protein kinase Lyn	LYN	Color [DarkGray]				11	10	10	23.8	22.2	22.2	56.033	0	21.496	4950500000	53
P07954-2;P07954	P07954-2;P07954	Fumarate hydratase, mitochondrial	FH	Color [DarkGray]				26	26	26	74.1	74.1	74.1	50.212	0	323.31	236720000000	389
P07992;P07992-4;K7ES46;K7EP14;P07992-2;P07992-3;K7EJW9;K7ER89	P07992;P07992-4;K7ES46;K7EP14;P07992-2;P07992-3	DNA excision repair protein ERCC-1	ERCC1	Color [DarkGray]				3	3	3	9.4	9.4	9.4	32.562	0.0084345	1.5043	631300000	2
P08047;P08047-3;P08047-2;H3BUU5	P08047;P08047-3;P08047-2	Transcription factor Sp1	SP1	Color [DarkGray]				5	5	5	9	9	9	80.692	0	67.681	3574800000	58
P08133;P08133-2;E5RJF5;E5RK63;E5RFF0;E5RI05;E5RIU8;E5RJR0	P08133;P08133-2	Annexin A6	ANXA6	Color [DarkGray]				38	38	11	53.6	53.6	15.6	75.872	0	262.56	94553000000	546
P08134;Q5JR08;E9PQH6	P08134;Q5JR08;E9PQH6	Rho-related GTP-binding protein RhoC	RHOC	Color [DarkGray]				14	6	6	68.4	25.4	25.4	22.006	0	9.6893	8295600000	42
P08183;P08183-2;P21439;P21439-3;P21439-2	P08183;P08183-2	Multidrug resistance protein 1	ABCB1	Color [DarkGray]				12	12	12	8.9	8.9	8.9	141.48	0	15.388	4135500000	67
P08195-2;P08195;P08195-3;F5GZS6;J3KPF3;P08195-4;F5H0E2;H0YFS2;F5GZI0;F5H867;H0YFX4;F5GZR9	P08195-2;P08195;P08195-3;F5GZS6;J3KPF3;P08195-4	4F2 cell-surface antigen heavy chain	SLC3A2	Color [DarkGray]				27	27	27	56	56	56	57.944	0	323.31	183270000000	511
P08236;P08236-3;P08236-2;F8WBK6;F2Z3L6	P08236;P08236-3;P08236-2	Beta-glucuronidase	GUSB	Color [DarkGray]				12	12	12	19	19	19	74.731	0	145.9	16842000000	157
P08237;P08237-3;P08237-2;F8VNX2;F8VZQ1;F8VP00;F8VX13;H0YHB8;F8VW30;F8VSL1;F8VZ53;F8VSF5;F8W1J8;F8VSF7;F8VZI0	P08237;P08237-3;P08237-2	ATP-dependent 6-phosphofructokinase, muscle type	PFKM	Color [DarkGray]				26	23	23	40.9	37.4	37.4	85.182	0	204.65	71177000000	273
P08238;Q58FF6	P08238	Heat shock protein HSP 90-beta	HSP90AB1	Color [DarkGray]				55	54	20	74.6	72.9	37.3	83.263	0	323.31	1681400000000	1970
P08240;P08240-2	P08240;P08240-2	Signal recognition particle receptor subunit alpha	SRPR	Color [DarkGray]				24	24	24	44.5	44.5	44.5	69.81	0	145.16	32002000000	276
P08243;P08243-2;P08243-3;F8WEJ5;C9J057;C9JT45;C9JM09;C9JLN6	P08243;P08243-2;P08243-3;F8WEJ5	Asparagine synthetase [glutamine-hydrolyzing]	ASNS	Color [DarkGray]				27	27	27	56.1	56.1	56.1	64.369	0	309.79	109600000000	400
P08397;P08397-2;F5H345;P08397-4;P08397-3;F5GY90;F5H226;F5H0P4;F5H4W5;F5H4X2	P08397;P08397-2;F5H345;P08397-4;P08397-3;F5GY90;F5H226	Porphobilinogen deaminase	HMBS	Color [DarkGray]				18	18	18	56	56	56	39.33	0	71.935	31804000000	225
P08559;P08559-4;P08559-3;P08559-2;Q5JPU3;Q5JPU0;Q5JPT9;Q5JPU1;Q5JPU2	P08559;P08559-4;P08559-3;P08559-2	Pyruvate dehydrogenase E1 component subunit alpha, somatic form, mitochondrial	PDHA1	Color [DarkGray]				26	26	22	68.5	68.5	59.7	43.295	0	147.24	61005000000	330
P08574	P08574	Cytochrome c1, heme protein, mitochondrial	CYC1	Color [DarkGray]				10	10	10	37.8	37.8	37.8	35.422	0	163.1	31632000000	190
P08579	P08579	U2 small nuclear ribonucleoprotein B	SNRPB2	Color [DarkGray]				10	8	8	45.3	38.7	38.7	25.486	0	163.11	37171000000	155
P08581;P08581-2;P08581-3;H7C174	P08581;P08581-2	Hepatocyte growth factor receptor	MET	Color [DarkGray]				5	4	4	2.8	2.2	2.2	155.54	0.00090794	2.607	2762500000	16
P08621;P08621-2;P08621-3;M0QYR1;P08621-4;M0QX04	P08621;P08621-2;P08621-3	U1 small nuclear ribonucleoprotein 70 kDa	SNRNP70	Color [DarkGray]				23	23	23	44.2	44.2	44.2	51.556	0	192.44	93825000000	338
P08648	P08648	Integrin alpha-5;Integrin alpha-5 heavy chain;Integrin alpha-5 light chain	ITGA5	Color [DarkGray]				3	3	3	4.4	4.4	4.4	114.54	0.00073923	2.9006	355950000	8
P08651-4;P08651-3;P08651-2;P08651;P08651-5;P08651-6	P08651-4;P08651-3;P08651-2;P08651;P08651-5;P08651-6	Nuclear factor 1 C-type	NFIC	Color [DarkGray]				10	10	8	28.3	28.3	21.7	45.412	0	38.347	3244300000	54
P08708;P0CW22;H0YN88;A0A075B716;H0YN73;H3BNC9	P08708;P0CW22;H0YN88;A0A075B716;H0YN73	40S ribosomal protein S17;40S ribosomal protein S17-like	RPS17;RPS17L	Color [DarkGray]				10	10	10	63	63	63	15.55	0	249.5	119870000000	265
P08754	P08754	Guanine nucleotide-binding protein G(k) subunit alpha	GNAI3	Color [DarkGray]				15	8	8	49.4	28	28	40.532	0	94.127	11225000000	90
P08758;D6RBL5;D6RBE9;E9PHT9;D6RCN3	P08758;D6RBL5;D6RBE9;E9PHT9	Annexin A5;Annexin	ANXA5	Color [DarkGray]				30	30	30	82.2	82.2	82.2	35.936	0	323.31	308870000000	467
P09012;M0R268;M0QXK2;M0R221;M0R2B8;M0QZG7;M0R0G9	P09012;M0R268;M0QXK2;M0R221;M0R2B8;M0QZG7	U1 small nuclear ribonucleoprotein A	SNRPA	Color [DarkGray]				13	13	11	46.5	46.5	41.1	31.279	0	303.92	85685000000	235
P09104;P09104-2;F5H0C8;F5H1C3;U3KQP4;U3KQQ1	P09104;P09104-2;F5H0C8	Gamma-enolase;Enolase	ENO2	Color [DarkGray]				12	8	7	38	24.9	23	47.268	0	73.966	4323200000	74
P09110;C9JDE9;H7C131;P09110-2;H0Y4D4;B4DVF4;F2Z2Q6;F2Z3P7	P09110;C9JDE9;H7C131;P09110-2;H0Y4D4	3-ketoacyl-CoA thiolase, peroxisomal	ACAA1	Color [DarkGray]				17	17	17	59.9	59.9	59.9	44.292	0	323.31	104140000000	359
P09132;A0A087WYR0;A0A087WWU9;P09132-2;D6RBG4	P09132;A0A087WYR0;A0A087WWU9	Signal recognition particle 19 kDa protein	SRP19	Color [DarkGray]				7	7	7	60.4	60.4	60.4	16.156	0	63.864	5915400000	61
P09211;A8MX94;A0A087X2E9;A0A087X243	P09211;A8MX94	Glutathione S-transferase P	GSTP1	Color [DarkGray]				15	15	15	70	70	70	23.356	0	323.31	268130000000	418
P09327;B4DV78;H7C0B6;P09327-2;C9J2B5	P09327;B4DV78	Villin-1	VIL1	Color [DarkGray]				29	29	29	40.3	40.3	40.3	92.694	0	153.66	15433000000	194
P09382;F8WEI7	P09382	Galectin-1	LGALS1	Color [DarkGray]				3	3	3	27.4	27.4	27.4	14.716	0.00020321	4.9294	1851000000	27
P09417;P09417-2;B7Z415;D6RGG7;H0Y8F7;D6RHJ7	P09417;P09417-2;B7Z415;D6RGG7;H0Y8F7	Dihydropteridine reductase	QDPR	Color [DarkGray]				8	8	8	43.9	43.9	43.9	25.789	0	87.882	9039900000	97
P09429;Q5T7C4;B2RPK0	P09429;Q5T7C4;B2RPK0	High mobility group protein B1;Putative high mobility group protein B1-like 1	HMGB1;HMGB1P1	Color [DarkGray]				21	21	15	43.7	43.7	28.4	24.893	0	323.31	508500000000	679
P09467;Q5VZC3	P09467	Fructose-1,6-bisphosphatase 1	FBP1	Color [DarkGray]				5	5	5	18	18	18	36.842	0	12.454	1640800000	23
P09493-3;P09493-4;P09493-10;P09493-9;Q6ZN40;P09493-8;P09493;H0YKX5;H0YL52;P09493-7;P09493-6;H0YL42;H0YKP3;H0YNC7;H0YK20;H0YKZ6;A0A087WTJ7;H0YLS7;D6RGJ6	P09493-3;P09493-4;P09493-10;P09493-9;Q6ZN40;P09493-8;P09493;H0YKX5;H0YL52;P09493-7;P09493-6	Tropomyosin alpha-1 chain	TPM1	Color [DarkGray]				36	27	3	62.3	52.5	9.2	32.876	0	215.32	86425000000	408
P09496-2;P09496;P09496-4;P09496-3;F8WF69;P09496-5;C9J8P9	P09496-2;P09496;P09496-4;P09496-3;F8WF69;P09496-5	Clathrin light chain A	CLTA	Color [DarkGray]				11	11	11	38.5	38.5	38.5	23.662	0	115.53	113990000000	169
P09497-2;P09497;D6RJD1;H0Y9Q6	P09497-2;P09497	Clathrin light chain B	CLTB	Color [DarkGray]				12	12	12	37.9	37.9	37.9	23.181	0	43.78	39595000000	141
P09525;Q6P452;P09525-2	P09525;Q6P452;P09525-2	Annexin A4;Annexin	ANXA4	Color [DarkGray]				27	27	27	75.5	75.5	75.5	35.882	0	323.31	160540000000	418
P09543;P09543-2;K7ERC4;C9K0L8;K7ERZ0;K7EN66	P09543;P09543-2	2,3-cyclic-nucleotide 3-phosphodiesterase	CNP	Color [DarkGray]				19	19	19	46.1	46.1	46.1	47.578	0	95.04	18505000000	165
P09601;B1AHA8	P09601;B1AHA8	Heme oxygenase 1	HMOX1	Color [DarkGray]				4	4	4	16.3	16.3	16.3	32.818	0	6.0737	2076600000	24
P09622;E9PEX6;P09622-2;P09622-3;F8WDM5;F2Z2E3	P09622;E9PEX6;P09622-2;P09622-3	Dihydrolipoyl dehydrogenase, mitochondrial;Dihydrolipoyl dehydrogenase	DLD	Color [DarkGray]				15	15	15	42.2	42.2	42.2	54.177	0	145.1	71558000000	338
P09651;F8W6I7;P09651-2;P09651-3;F8VZ49;F8VTQ5;F8W646;F8VYN5;H0YH80	P09651;F8W6I7;P09651-2;P09651-3;F8VZ49;F8VTQ5	Heterogeneous nuclear ribonucleoprotein A1;Heterogeneous nuclear ribonucleoprotein A1, N-terminally processed	HNRNPA1	Color [DarkGray]				33	33	12	71.5	71.5	34.1	38.746	0	323.31	922090000000	1102
P09661;H0YKK0;H0YMA0;H0YLR3	P09661;H0YKK0	U2 small nuclear ribonucleoprotein A	SNRPA1	Color [DarkGray]				15	15	15	63.1	63.1	63.1	28.415	0	316.69	53593000000	223
P09669	P09669	Cytochrome c oxidase subunit 6C	COX6C	Color [DarkGray]				7	7	7	42.7	42.7	42.7	8.7813	0.00038001	3.4291	29005000000	41
P09758	P09758	Tumor-associated calcium signal transducer 2	TACSTD2	Color [DarkGray]				9	9	9	35.3	35.3	35.3	35.709	0	132.46	21360000000	126
P09874;Q5VX84;Q5VX85	P09874	Poly [ADP-ribose] polymerase 1	PARP1	Color [DarkGray]				70	70	70	65.9	65.9	65.9	113.08	0	323.31	343190000000	1267
P09960;P09960-4;P09960-2;P09960-3;B4DEH5	P09960;P09960-4;P09960-2;P09960-3	Leukotriene A-4 hydrolase	LTA4H	Color [DarkGray]				28	28	28	56.1	56.1	56.1	69.284	0	323.31	65071000000	432
P09972;A8MVZ9;J3KSV6;J3QKP5;C9J8F3;K7EKH5;J3QKK1	P09972;A8MVZ9	Fructose-bisphosphate aldolase C;Fructose-bisphosphate aldolase	ALDOC	Color [DarkGray]				17	9	9	54.4	37.9	37.9	39.455	0	112.99	6763200000	79
P0C0S5;Q71UI9;C9J0D1;Q71UI9-4;Q71UI9-2;Q71UI9-3;C9J386	P0C0S5;Q71UI9;C9J0D1;Q71UI9-4;Q71UI9-2;Q71UI9-3	Histone H2A.Z;Histone H2A.V;Histone H2A	H2AFZ;H2AFV	Color [DarkGray]				7	5	5	56.2	49.2	49.2	13.553	0	226.26	196430000000	325
P0C0S8;Q9BTM1;Q99878;Q93077;Q96KK5;Q9BTM1-2;Q96QV6	P0C0S8;Q9BTM1;Q99878;Q93077;Q96KK5;Q9BTM1-2;Q96QV6	Histone H2A type 1;Histone H2A.J;Histone H2A type 1-J;Histone H2A type 1-C;Histone H2A type 1-H;Histone H2A type 1-A	HIST1H2AG;H2AFJ;HIST1H2AJ;HIST1H2AC;HIST1H2AH;HIST1H2AA	Color [Maroon]				10	3	0	63.8	25.4	0	14.091	0	156.8	18176000000	75
P0C2W1	P0C2W1	F-box/SPRY domain-containing protein 1	FBXO45	Color [DarkGray]				2	2	2	6.6	6.6	6.6	30.632	0.0063205	1.6421	513930000	6
P0CAP2;P0CAP2-3;Q9BZD3;H8Y6P7;P0CAP2-2;E9PP13	P0CAP2;P0CAP2-3;Q9BZD3;H8Y6P7;P0CAP2-2	DNA-directed RNA polymerase II subunit GRINL1A;Putative GRINL1B complex locus protein 2	POLR2M;GCOM2;GCOM1	Color [DarkGray]				3	3	3	9.5	9.5	9.5	41.739	0.00020421	5.0372	610740000	16
P0CG30;Q6ICJ4;P0CG29;A0A087WY67	P0CG30;Q6ICJ4;P0CG29;A0A087WY67	Glutathione S-transferase theta-2B;Glutathione S-transferase theta-2	GSTT2B;Em:AP000351.3;GSTT2	Color [DarkGray]				6	6	6	33.6	33.6	33.6	27.507	0	10.793	1747400000	17
P10109	P10109	Adrenodoxin, mitochondrial	FDX1	Color [DarkGray]				5	5	5	22.8	22.8	22.8	19.393	0	6.9102	6925300000	61
P10155;P10155-5;P10155-3;P10155-4;P10155-2;H0Y9N5;G5E9R9;D6RE09;D6RDN1	P10155;P10155-5;P10155-3;P10155-4	60 kDa SS-A/Ro ribonucleoprotein	TROVE2	Color [DarkGray]				22	22	22	48	48	48	60.67	0	128.74	30949000000	263
U3KQK5;P10176	U3KQK5;P10176	Cytochrome c oxidase subunit 8A, mitochondrial	COX8A	Color [DarkGray]				1	1	1	5.5	5.5	5.5	17.012	0.0058229	1.6805	1332200000	47
P10253;I3L0S5;I3L3L3;I3L2V9	P10253	Lysosomal alpha-glucosidase;76 kDa lysosomal alpha-glucosidase;70 kDa lysosomal alpha-glucosidase	GAA	Color [DarkGray]				12	12	12	15.7	15.7	15.7	105.32	0	43.143	6944100000	96
P10301	P10301	Ras-related protein R-Ras	RRAS	Color [DarkGray]				9	7	7	51.4	39	39	23.48	0	28.375	3644000000	72
P10319;P30685;P30491;P18465;P30498;P30490;P18464;P30495;P30484;P30464;P30488;P30487;P30483;P03989;P30485;P30481;P30461	P10319;P30685;P30491;P18465;P30498;P30490;P18464;P30495;P30484;P30464;P30488;P30487;P30483;P03989	HLA class I histocompatibility antigen, B-58 alpha chain;HLA class I histocompatibility antigen, B-35 alpha chain;HLA class I histocompatibility antigen, B-53 alpha chain;HLA class I histocompatibility antigen, B-57 alpha chain;HLA class I histocompatibility antigen, B-78 alpha chain;HLA class I histocompatibility antigen, B-52 alpha chain;HLA class I histocompatibility antigen, B-51 alpha chain;…	HLA-B	Color [DarkGray]				8	1	0	30.9	5.5	0	40.337	0	8.8093	331450000	1
P10398;Q96II5;P10398-2	P10398;Q96II5	Serine/threonine-protein kinase A-Raf	ARAF	Color [DarkGray]				7	3	3	12.4	5.8	5.8	67.585	0	5.6906	362430000	12
P10412;Q02539	P10412	Histone H1.4	HIST1H1E	Color [DarkGray]				17	6	6	45.7	16	16	21.865	0	10.83	154110000000	45
P10515;E9PEJ4;H0YDD4	P10515;E9PEJ4;H0YDD4	Dihydrolipoyllysine-residue acetyltransferase component of pyruvate dehydrogenase complex, mitochondrial;Acetyltransferase component of pyruvate dehydrogenase complex	DLAT	Color [DarkGray]				19	19	19	40.3	40.3	40.3	68.996	0	107.95	43911000000	188
P10586;P10586-2;H0Y4H1;H0Y6Z7;H0Y380;H0Y7Z9;P23468;Q3KPI9;P23468-5;A2A437;F5GWR7;P23468-3;P23468-7;P23468-4;P23468-6	P10586;P10586-2;H0Y4H1;H0Y6Z7;H0Y380;H0Y7Z9	Receptor-type tyrosine-protein phosphatase F	PTPRF	Color [DarkGray]				4	4	4	2.6	2.6	2.6	212.88	0	6.3056	943170000	13
P10588	P10588	Nuclear receptor subfamily 2 group F member 6	NR2F6	Color [DarkGray]				5	3	3	9.9	6.4	6.4	42.979	0.00194	2.1443	399540000	12
P10599;P10599-2	P10599;P10599-2	Thioredoxin	TXN	Color [DarkGray]				8	8	8	65.7	65.7	65.7	11.737	0	73.026	346660000000	358
P10606	P10606	Cytochrome c oxidase subunit 5B, mitochondrial	COX5B	Color [DarkGray]				8	8	8	61.2	61.2	61.2	13.696	0	77.284	39273000000	83
P10619;X6R5C5;X6R8A1;P10619-2;U3KQ41;Q5JZH0;U3KQU6	P10619;X6R5C5;X6R8A1;P10619-2	Lysosomal protective protein;Lysosomal protective protein 32 kDa chain;Lysosomal protective protein 20 kDa chain;Carboxypeptidase	CTSA	Color [DarkGray]				5	5	5	11.7	11.7	11.7	54.465	0	17.743	2035800000	51
P10644;P10644-2;K7EPB2;K7EIE5;K7EID3;K7EJ40;K7EK41;K7EMZ6;K7EPR5;K7EQK3;K7EMU2;X6RAV4;K7EM13;P31321;H7BYW5	P10644;P10644-2;K7EPB2	cAMP-dependent protein kinase type I-alpha regulatory subunit;cAMP-dependent protein kinase type I-alpha regulatory subunit, N-terminally processed	PRKAR1A	Color [DarkGray]				13	13	13	41.7	41.7	41.7	42.981	0	42.222	9626900000	99
P10721;P10721-2;P10721-3	P10721;P10721-2	Mast/stem cell growth factor receptor Kit	KIT	Color [Red]				7	7	7	6.6	6.6	6.6	109.86	0.00020186	4.7745	837760000	21
P10746;A0A087WUV7;Q5T3L9	P10746;A0A087WUV7;Q5T3L9	Uroporphyrinogen-III synthase	UROS	Color [DarkGray]				2	2	2	6.8	6.8	6.8	28.627	0.0058219	1.6783	337360000	6
P10768;X6RA14;H7BZT7;U3KQT1	P10768;X6RA14;H7BZT7;U3KQT1	S-formylglutathione hydrolase	ESD	Color [DarkGray]				12	12	12	59.2	59.2	59.2	31.462	0	323.31	46429000000	250
P10809;E7EXB4;E7ESH4;P10809-2;C9JL25;C9JL19;C9JCQ4;C9J0S9;F8WBB1	P10809	60 kDa heat shock protein, mitochondrial	HSPD1	Color [DarkGray]				54	54	54	85	85	85	61.054	0	323.31	2312000000000	2236
P10909;P10909-4;P10909-5;P10909-2;H0YLK8;P10909-3;E7ERK6;H0YC35;E5RG36;E5RGB0;E5RH61;E5RJZ5;H0YAS8;E7ETB4	P10909;P10909-4;P10909-5;P10909-2;H0YLK8;P10909-3;E7ERK6;H0YC35	Clusterin;Clusterin beta chain;Clusterin alpha chain;Clusterin	CLU	Color [DarkGray]				8	8	8	20.3	20.3	20.3	52.494	0	12.987	2682100000	31
P11021	P11021	78 kDa glucose-regulated protein	HSPA5	Color [DarkGray]				50	50	48	66.4	66.4	66.4	72.332	0	323.31	1600300000000	1593
P11047	P11047	Laminin subunit gamma-1	LAMC1	Color [DarkGray]				10	10	10	6.5	6.5	6.5	177.6	0	40.055	1977700000	34
P11137;P11137-3;P11137-2;E7EV03;A8MZ31	P11137;P11137-3;P11137-2	Microtubule-associated protein 2	MAP2	Color [DarkGray]				12	2	2	7.8	1.1	1.1	199.52	0.0077861	1.5432	351270000	2
P11137-4;H7BZB9	P11137-4	Microtubule-associated protein 2	MAP2	Color [DarkGray]				13	13	3	27	27	5.4	58.953	0	29.503	8649900000	98
P11142;E9PKE3;E9PNE6;P11142-2;E9PN89;E9PLF4;E9PQQ4;E9PQK7;E9PK54;E9PPY6;E9PN25;E9PI65	P11142;E9PKE3;E9PNE6;P11142-2	Heat shock cognate 71 kDa protein	HSPA8	Color [DarkGray]				43	40	11	77.1	76	18.1	70.897	0	323.31	1588700000000	1548
P11166	P11166	Solute carrier family 2, facilitated glucose transporter member 1	SLC2A1	Color [DarkGray]				10	10	10	13	13	13	54.083	0	205.21	50471000000	163
P11169;Q8TDB8;Q8TDB8-3;Q8TDB8-4;Q8TDB8-2;Q8TDB8-5	P11169;Q8TDB8;Q8TDB8-3;Q8TDB8-4;Q8TDB8-2;Q8TDB8-5	Solute carrier family 2, facilitated glucose transporter member 3;Solute carrier family 2, facilitated glucose transporter member 14	SLC2A3;SLC2A14	Color [DarkGray]				2	2	2	3.6	3.6	3.6	53.924	0.00038132	3.5022	1447800000	25
P11171;P11171-4;P11171-2;Q4VB86;P11171-3;P11171-5;P11171-6;P11171-7	P11171;P11171-4;P11171-2;Q4VB86;P11171-3;P11171-5;P11171-6;P11171-7	Protein 4.1	EPB41	Color [DarkGray]				16	15	14	20.8	20	18.9	97.016	0	43.511	6712200000	106
P11172;P11172-3;E9PFD2;P11172-2;P11172-4;F2Z3P2;F2Z303;F8WDG4	P11172;P11172-3;E9PFD2;P11172-2;P11172-4	Uridine 5-monophosphate synthase;Orotate phosphoribosyltransferase;Orotidine 5-phosphate decarboxylase	UMPS	Color [DarkGray]				24	24	24	52.3	52.3	52.3	52.221	0	75.981	34987000000	202
P11177;P11177-2;P11177-3;C9J634;F8WF02	P11177;P11177-2;P11177-3;C9J634	Pyruvate dehydrogenase E1 component subunit beta, mitochondrial	PDHB	Color [DarkGray]				15	15	15	64.9	64.9	64.9	39.233	0	177.94	52476000000	267
P11182;Q5VVL7	P11182;Q5VVL7	Lipoamide acyltransferase component of branched-chain alpha-keto acid dehydrogenase complex, mitochondrial	DBT	Color [DarkGray]				19	19	19	50.2	50.2	50.2	53.486	0	59.7	16475000000	172
P11216;P11217;H0Y4Z6;P11217-2	P11216	Glycogen phosphorylase, brain form	PYGB	Color [DarkGray]				41	41	35	49.7	49.7	43.5	96.695	0	168.43	42527000000	351
P11233;H7C3P7;C9JPE8	P11233;H7C3P7	Ras-related protein Ral-A	RALA	Color [DarkGray]				11	7	7	54.4	23.8	23.8	23.567	0	120.07	13647000000	117
P11234;P11234-2;C9J6B1;P11234-3;C9JQB3;C9JYR1;F8WEQ6	P11234;P11234-2;C9J6B1;P11234-3;C9JQB3	Ras-related protein Ral-B	RALB	Color [DarkGray]				12	12	8	56.8	56.8	26.2	23.408	0	139.48	31511000000	117
P11274;P11274-2;H0Y554;A9UF01;I3L1U8	P11274;P11274-2;H0Y554	Breakpoint cluster region protein	BCR	Color [DarkGray]				8	8	7	7.4	7.4	6.6	142.82	0	8.6358	2695300000	48
P11279;P11279-2	P11279;P11279-2	Lysosome-associated membrane glycoprotein 1	LAMP1	Color [DarkGray]				6	6	6	11.8	11.8	11.8	44.882	0	9.0888	11322000000	32
P11310;Q5T4U5;P11310-2;B7Z9I1;E9PJM9;E9PRX4;H0YDT5	P11310;Q5T4U5;P11310-2;B7Z9I1	Medium-chain specific acyl-CoA dehydrogenase, mitochondrial	ACADM	Color [DarkGray]				16	16	16	43.5	43.5	43.5	46.588	0	222.22	42234000000	223
P11387;Q969P6;H0YBR3;H0YAR3;H0YC03;E5RGE7;E5RGR4;E5RFE3;E5RGR2	P11387	DNA topoisomerase 1	TOP1	Color [DarkGray]				45	45	40	50.6	50.6	46.3	90.725	0	323.31	230090000000	773
P11388;P11388-2;P11388-3;P11388-4;J3KTB7	P11388;P11388-2;P11388-3;P11388-4	DNA topoisomerase 2-alpha	TOP2A	Color [DarkGray]				64	64	48	44.2	44.2	34.8	174.38	0	323.31	78402000000	642
P11413;P11413-3;P11413-2;E9PD92	P11413;P11413-3;P11413-2;E9PD92	Glucose-6-phosphate 1-dehydrogenase	G6PD	Color [DarkGray]				41	41	15	71.5	71.5	28.3	59.256	0	323.31	219680000000	658
P11441;Q5HY81;F8WB70	P11441;Q5HY81	Ubiquitin-like protein 4A	UBL4A	Color [DarkGray]				10	10	10	67.5	67.5	67.5	17.776	0	16.554	9776700000	65
P11498;P11498-2;E9PRE7;E9PS68	P11498;P11498-2;E9PRE7	Pyruvate carboxylase, mitochondrial	PC	Color [DarkGray]				22	22	22	24.4	24.4	24.4	129.63	0	93.517	10044000000	156
P11532-5;P11532-8;P11532-7;P11532-6;P11532-10;P11532-9	P11532-5;P11532-8;P11532-7;P11532-6;P11532-10;P11532-9	Dystrophin	DMD	Color [DarkGray]				6	3	1	10.3	6.3	2.1	70.749	0.002632	2.036	1782500000	6
P11586;F5H2F4;V9GYY3;V9GY75	P11586;F5H2F4	C-1-tetrahydrofolate synthase, cytoplasmic;Methylenetetrahydrofolate dehydrogenase;Methenyltetrahydrofolate cyclohydrolase;Formyltetrahydrofolate synthetase;C-1-tetrahydrofolate synthase, cytoplasmic, N-terminally processed	MTHFD1	Color [DarkGray]				56	56	56	73.2	73.2	73.2	101.56	0	323.31	309540000000	972
P11717;S4R328	P11717	Cation-independent mannose-6-phosphate receptor	IGF2R	Color [DarkGray]				47	47	47	20.7	20.7	20.7	274.37	0	319.87	31856000000	324
P11766;H0YAG8;D6RFE4;D6R9G2;D6RAY0	P11766	Alcohol dehydrogenase class-3	ADH5	Color [DarkGray]				16	16	16	51.9	51.9	51.9	39.724	0	197.14	42637000000	260
P11802;F8VYH9;F8VTV8;F8VWX7;F8VZ51;P11802-2;F8VZZ0;F8VXD2;Q96BE9;F8W1L8;F8VYY1;F8VZ13	P11802;F8VYH9;F8VTV8;F8VWX7;F8VZ51;P11802-2;F8VZZ0	Cyclin-dependent kinase 4	CDK4	Color [DarkGray]				10	9	9	46.2	43.6	43.6	33.729	0	27.873	2512900000	31
P11908;P11908-2;P60891;D3YTJ7;B1ALA9;P60891-2;B7ZB02;A6NMS2;H7C540;P21108;A0A0B4J207;B1ALA7	P11908;P11908-2	Ribose-phosphate pyrophosphokinase 2	PRPS2	Color [DarkGray]				17	17	17	61	61	61	34.769	0	320.68	37459000000	225
P11926	P11926	Ornithine decarboxylase	ODC1	Color [DarkGray]				1	1	1	3	3	3	51.148	0.0033015	1.8897	100600000	1
P11940;E7EQV3;E7ERJ7;P11940-2;A0A087WTT1;H0YAR2;Q9H361;H0YBN4;H0YAP2;H0YB75;Q4VXU2;H0YAS6;E5RGH3;E5RJB9;H0YB86;E5RH24;Q4VXU2-2;H0YC10;E5RHG7;E5RGC4;E5RFD8;H0YAW6;Q96DU9;E5RJM8;Q96DU9-2	P11940;E7EQV3;E7ERJ7;P11940-2;A0A087WTT1;H0YAR2;Q9H361	Polyadenylate-binding protein 1;Polyadenylate-binding protein;Polyadenylate-binding protein 3	PABPC1;PABPC3	Color [DarkGray]				36	36	20	61.8	61.8	28.8	70.67	0	323.31	298300000000	758
P12004	P12004	Proliferating cell nuclear antigen	PCNA	Color [DarkGray]				16	16	16	85.4	85.4	85.4	28.768	0	323.31	176080000000	310
P12074	P12074	Cytochrome c oxidase subunit 6A1, mitochondrial	COX6A1	Color [DarkGray]				2	1	1	43.1	26.6	26.6	12.155	0	43.802	6742100000	53
P12081;P12081-4;B4DDD8;P12081-3;P12081-2;B3KWE1;B4E1C5;E7ETE2;P49590;P49590-2;B4DQ67;D6RF05;D6RJE6	P12081;P12081-4;B4DDD8;P12081-3;P12081-2;B3KWE1;B4E1C5;E7ETE2	Histidine--tRNA ligase, cytoplasmic	HARS	Color [DarkGray]				20	20	20	41.1	41.1	41.1	57.41	0	90.41	27261000000	224
P12235;V9GYG0	P12235;V9GYG0	ADP/ATP translocase 1	SLC25A4	Color [DarkGray]				18	5	5	58.1	17.1	17.1	33.064	0	21.544	24215000000	73
P12236	P12236	ADP/ATP translocase 3;ADP/ATP translocase 3, N-terminally processed	SLC25A6	Color [DarkGray]				21	11	6	65.1	36.2	18.1	32.866	0	323.31	61344000000	147
P12268;H0Y4R1;E7ETK5	P12268;H0Y4R1	Inosine-5-monophosphate dehydrogenase 2	IMPDH2	Color [DarkGray]				28	28	26	69.5	69.5	66.1	55.804	0	323.31	207610000000	543
P12270;P12270-2;Q5SWX9	P12270	Nucleoprotein TPR	TPR	Color [DarkGray]				116	116	116	50.3	50.3	50.3	267.29	0	323.31	197220000000	1542
P12429;D6RA82;D6RFG5;D6RCA8;D6RAZ8;D6RFJ9	P12429;D6RA82	Annexin A3;Annexin	ANXA3	Color [DarkGray]				28	28	28	78.9	78.9	78.9	36.375	0	323.31	265740000000	465
P12532;F8WCN3;P12532-2;C9JSQ1;C9J8F6;C9JJX8;C9J995;C9J6W7;C9JT96;P17540;D6RHV3;D6R998	P12532;F8WCN3;P12532-2;C9JSQ1;C9J8F6	Creatine kinase U-type, mitochondrial	CKMT1A;CKMT1B	Color [DarkGray]				8	8	8	24.7	24.7	24.7	47.036	0	31.932	5764300000	58
P12755	P12755	Ski oncogene	SKI	Color [DarkGray]				1	1	1	1.6	1.6	1.6	80.004	0.0073092	1.5846	105750000	2
P12814;P12814-3;P12814-2;P12814-4;H9KV75;G3V2W4;H7C5W8;P35609-2;P35609;H0YJW3;H0YJ11;Q08043;F6THM6;A0A087WSZ2;G3V2X9;G3V5M4;G3V2E8;G3V380	P12814;P12814-3;P12814-2;P12814-4;H9KV75	Alpha-actinin-1	ACTN1	Color [DarkGray]				62	38	28	75.6	54	40.9	103.06	0	323.31	119570000000	727
P12830;A0A087WXI5;P12830-2;A0A087WX17;A0A087WU43;H3BNC6;H3BVI7;J3QKP1	P12830;A0A087WXI5;P12830-2;A0A087WX17;A0A087WU43	Cadherin-1;E-Cad/CTF1;E-Cad/CTF2;E-Cad/CTF3	CDH1	Color [DarkGray]				26	26	24	36.5	36.5	34.4	97.455	0	323.31	147820000000	425
P12931;P12931-2	P12931;P12931-2	Proto-oncogene tyrosine-protein kinase Src	SRC	Color [DarkGray]				8	3	3	14.4	5.6	5.6	59.834	0.00019399	3.8106	978300000	24
P12955;P12955-3;P12955-2;V9GYE4;K7ES25;V9GYL0;V9GY89	P12955;P12955-3;P12955-2	Xaa-Pro dipeptidase	PEPD	Color [DarkGray]				17	17	17	47.9	47.9	47.9	54.548	0	248.34	19814000000	183
P12956;P12956-2;B1AHC9	P12956;P12956-2;B1AHC9	X-ray repair cross-complementing protein 6	XRCC6	Color [DarkGray]				50	50	50	64	64	64	69.842	0	323.31	466080000000	975
P13010;C9JZ81;H7C0H9	P13010	X-ray repair cross-complementing protein 5	XRCC5	Color [DarkGray]				47	47	47	72.7	72.7	72.7	82.704	0	323.31	432960000000	1009
P13051-2;P13051;Q68DM5;F5GYA2	P13051-2;P13051;Q68DM5;F5GYA2	Uracil-DNA glycosylase	UNG;DKFZp781L1143	Color [DarkGray]				4	4	4	18.1	18.1	18.1	33.924	0	11.371	2006700000	21
P13073;H3BN72;H3BNV9;Q86WV2;H3BPG0;H3BNI5	P13073;H3BN72;H3BNV9;Q86WV2;H3BPG0	Cytochrome c oxidase subunit 4 isoform 1, mitochondrial	COX4I1	Color [DarkGray]				10	10	10	47.3	47.3	47.3	19.576	0	68.559	129750000000	232
P13284	P13284	Gamma-interferon-inducible lysosomal thiol reductase	IFI30	Color [DarkGray]				1	1	1	4.4	4.4	4.4	27.963	0	7.2215	2387300000	29
P13473;P13473-2;P13473-3;H0YCG2	P13473;P13473-2;P13473-3	Lysosome-associated membrane glycoprotein 2	LAMP2	Color [DarkGray]				8	8	8	17.6	17.6	17.6	44.96	0	76.568	13052000000	80
[truncated: 3,878 more rows]
